# Supplementary material for: Crystal structure of tetra­kis­(μ3-2-{[1,1-bis­(hy­droxy­meth­yl)-2-oxidoeth­yl]imino­meth­yl}phenolato)tetra­copper(II) ethanol monosolvate 2.5-hydrate
Source: Acta Crystallogr E Crystallogr Commun. 2015 Apr 22;71(Pt 5):m116–7. doi: 10.1107/S2056989015007513 (PMC4420116; doi:10.1107/S2056989015007513)
Supplement: Supplementary file 1 [file e-71-0m116-sup1.cif]

##############################################################################
#                                                                            #
# This CIF contains the data in a paper accepted for publication in          #
# Acta Crystallographica Section E. It conforms to the requirements of       #
# Notes for Authors for Acta Crystallographica Section E, and has been       #
# peer reviewed under the auspices of the IUCr Commission on Journals.       #
#                                                                            #
# Full details of the Crystallographic Information File format               #
# are given in the paper "The Crystallographic Information File (CIF):       #
# a New Standard Archive File for Crystallography" by S. R. Hall, F. H.      #
# Allen and I. D. Brown [Acta Cryst. (1991), A47, 655-685].                  #
#                                                                            #
# The current version of the core CIF dictionary is obtainable from          #
# ftp://ftp.iucr.org/pub/cif_core.dic.                                       #
#                                                                            #
# Software is freely available for graphical display of the structure(s)     #
# in this CIF. For information consult the CIF software page                 #
# http://www.iucr.org/resources/cif/software.                                #
#                                                                            #
# This file may be used for bona fide research purposes within the           #
# scientific community so long as proper attribution is given to the journal # 
# article from which it was obtained.                                        #
#                                                                            #
##############################################################################
data_I
_database_code_depnum_ccdc_archive 'CCDC 628113'
_audit_creation_method     SHELXL-97
_chemical_name_systematic
;\
Tetrakis(\m~3~-2-{[1,1-bis(hydroxymethyl)-2-\
oxoethyl]iminomethyl}phenolato)tetracopper(II) ethanol monosolvate 2.5-hydrate
;
_chemical_name_common     ?
_chemical_formula_moiety     'C44 H52 Cu4 N4 O16, C2 H6 O, 2.5(H2 O)'
_chemical_formula_sum     'C46 H63 Cu4 N4 O19.5'
_chemical_formula_iupac     '[Cu4 (C11 H13 N1 O4)4], C2 H6 O, 2.5H2 O'
_chemical_formula_weight     1238.16
_chemical_melting_point     ?
_symmetry_cell_setting     monoclinic
_symmetry_space_group_name_H-M     'C 2/c'
_symmetry_space_group_name_Hall     '-C 2yc'
loop_
    _symmetry_equiv_pos_as_xyz
    'x, y, z'
    '-x, y, -z+1/2'
    'x+1/2, y+1/2, z'
    '-x+1/2, y+1/2, -z+1/2'
    '-x, -y, -z'
    'x, -y, z-1/2'
    '-x+1/2, -y+1/2, -z'
    'x+1/2, -y+1/2, z-1/2'
_cell_length_a     24.651(8)
_cell_length_b     16.395(5)
_cell_length_c     18.423(6)
_cell_angle_alpha     90.00
_cell_angle_beta     129.584(3)
_cell_angle_gamma     90.00
_cell_volume     5738(3)
_cell_formula_units_Z     4
_cell_measurement_reflns_used     4536
_cell_measurement_theta_min     2.234
_cell_measurement_theta_max     26.54
_cell_measurement_temperature     293(2)
_exptl_crystal_description     block
_exptl_crystal_colour     blue
_exptl_crystal_size_max     0.38
_exptl_crystal_size_mid     0.15
_exptl_crystal_size_min     0.14
_exptl_crystal_density_diffrn     1.433
_exptl_crystal_density_meas     ?
_exptl_crystal_density_method     ?
_exptl_crystal_F_000     2552
_exptl_absorpt_coefficient_mu     1.534
_exptl_absorpt_correction_type     multi-scan
_exptl_absorpt_process_details
;
(SADABS; Siemens, 1994)
;
_exptl_absorpt_correction_T_min     0.5936
_exptl_absorpt_correction_T_max     0.8141
_exptl_special_details     ?
_diffrn_ambient_temperature     293(2)
_diffrn_radiation_type     MoK\a
_diffrn_radiation_wavelength     0.71073
_diffrn_radiation_source     'fine-focus sealed tube'
_diffrn_radiation_monochromator     graphite
_diffrn_measurement_device_type     'Siemens SMART CCD area-detector'
_diffrn_measurement_method     'phi and omega scans'
_diffrn_detector_area_resol_mean     ?
_diffrn_reflns_number     16163
_diffrn_reflns_av_R_equivalents     0.0707
_diffrn_reflns_theta_min     1.641
_diffrn_reflns_theta_max     26.372
_diffrn_reflns_theta_full     25.242
_diffrn_measured_fraction_theta_max     0.998
_diffrn_measured_fraction_theta_full     0.999
_diffrn_reflns_limit_h_min     -30
_diffrn_reflns_limit_h_max     30
_diffrn_reflns_limit_k_min     -20
_diffrn_reflns_limit_k_max     20
_diffrn_reflns_limit_l_min     -18
_diffrn_reflns_limit_l_max     23
_diffrn_standards_number     ?
_diffrn_standards_interval_count     ?
_diffrn_standards_interval_time     ?
_diffrn_standards_decay_%     ?
_reflns_number_total     5872
_reflns_number_gt     3880
_reflns_threshold_expression     I>2\s(I)
_refine_ls_structure_factor_coef     Fsqd
_refine_ls_matrix_type     full
_refine_ls_R_factor_all     0.1035
_refine_ls_R_factor_gt     0.0578
_refine_ls_wR_factor_gt     0.1590
_refine_ls_wR_factor_ref     0.1878
_refine_ls_goodness_of_fit_ref     1.255
_refine_ls_restrained_S_all     1.247
_refine_ls_number_reflns     5872
_refine_ls_number_parameters     366
_refine_ls_number_restraints     96
_refine_ls_hydrogen_treatment     constr
_refine_ls_weighting_scheme     calc
_refine_ls_weighting_details
             'w=1/[\s^2^(Fo^2^)+(0.0727P)^2^+11.6375P] where P=(Fo^2^+2Fc^2^)/3'
_atom_sites_solution_hydrogens     mixed
_atom_sites_solution_primary     ?
_atom_sites_solution_secondary     ?
_refine_ls_shift/su_max     0.000
_refine_ls_shift/su_mean     0.000
_refine_diff_density_max     1.394
_refine_diff_density_min     -0.516
_refine_ls_extinction_method     none
_refine_ls_extinction_coef     .
loop_
    _atom_type_symbol
    _atom_type_description
    _atom_type_scat_dispersion_real
    _atom_type_scat_dispersion_imag
    _atom_type_scat_source
    'C' 'C' 0.0033 0.0016
                         'International Tables Vol C Tables 4.2.6.8 and 6.1.1.4'
    'H' 'H' 0.0000 0.0000
                         'International Tables Vol C Tables 4.2.6.8 and 6.1.1.4'
    'N' 'N' 0.0061 0.0033
                         'International Tables Vol C Tables 4.2.6.8 and 6.1.1.4'
    'O' 'O' 0.0106 0.0060
                         'International Tables Vol C Tables 4.2.6.8 and 6.1.1.4'
    'Cu' 'Cu' 0.3201 1.2651
                         'International Tables Vol C Tables 4.2.6.8 and 6.1.1.4'
_computing_data_collection
;
SMART (Siemens, 1994)
;
_computing_cell_refinement
;
SMART (Siemens, 1994)
;
_computing_data_reduction
;
SAINT (Siemens, 1994)
;
_computing_structure_solution
;
SHELXS97 (Sheldrick 2008)
;
_computing_structure_refinement
;
SHELXL2013 (Sheldrick, 2015)
;
_computing_molecular_graphics
;
SHELXTL (Siemens, 1994)
;
_computing_publication_material
;
SHELXTL (Siemens, 1994)
;
loop_
    _atom_site_type_symbol
    _atom_site_label
    _atom_site_fract_x
    _atom_site_fract_y
    _atom_site_fract_z
    _atom_site_U_iso_or_equiv
    _atom_site_adp_type
    _atom_site_calc_flag
    _atom_site_occupancy
    _atom_site_disorder_assembly
    _atom_site_disorder_group
    Cu Cu1 0.08791(3) 0.48191(4) 0.34803(5) 0.0293(2) Uani d 1 . .
    Cu Cu2 -0.01820(3) 0.35451(4) 0.32582(4) 0.0285(2) Uani d 1 . .
    N N1 0.0942(2) 0.5886(3) 0.3980(3) 0.0283(10) Uani d 1 . .
    N N2 -0.0725(2) 0.2569(3) 0.2943(3) 0.0311(10) Uani d 1 . .
    O O1 0.1630(2) 0.4990(2) 0.3454(3) 0.0421(10) Uani d 1 . .
    O O2 0.00633(18) 0.4701(2) 0.3401(2) 0.0274(8) Uani d 1 . .
    O O3 0.1445(2) 0.5896(3) 0.5842(3) 0.0431(10) Uani d 1 . .
    H H3 0.1475 0.5826 0.6307 0.065 Uiso d 1 . .
    O O4 0.0068(3) 0.7335(3) 0.3315(4) 0.0668(14) Uani d 1 . .
    H H4 0.0380 0.7263 0.3279 0.100 Uiso d 1 . .
    O O5 0.05125(19) 0.3281(2) 0.4566(3) 0.0352(9) Uani d 1 . .
    O O6 0.07677(18) 0.3689(2) 0.3098(2) 0.0288(8) Uani d 1 . .
    O O7 -0.2014(2) 0.1378(3) 0.1896(3) 0.0559(13) Uani d 1 . .
    H H7 -0.2343 0.1085 0.1490 0.084 Uiso d 1 . .
    O O8 -0.1622(2) 0.3852(3) 0.2567(3) 0.0437(10) Uani d 1 . .
    H H8 -0.1685 0.4202 0.2203 0.066 Uiso d 1 . .
    O O9 0.1703(2) 0.4295(3) 0.5413(3) 0.0517(12) Uani d 1 . .
    H H25 0.1637 0.4672 0.5641 0.077 Uiso d 1 . .
    H H26 0.1480 0.3891 0.5354 0.077 Uiso d 1 . .
    C C1 0.1359(3) 0.6463(3) 0.4117(4) 0.0338(13) Uani d 1 . .
    H H1 0.1373 0.6938 0.4404 0.041 Uiso calc 1 . .
    C C2 0.1799(3) 0.6426(4) 0.3860(4) 0.0351(13) Uani d 1 . .
    C C3 0.1902(3) 0.5706(4) 0.3526(4) 0.0374(14) Uani d 1 . .
    C C4 0.2337(4) 0.5775(4) 0.3272(5) 0.0548(18) Uani d 1 . .
    H H4A 0.2417 0.5317 0.3054 0.066 Uiso calc 1 . .
    C C5 0.2641(4) 0.6503(5) 0.3342(5) 0.063(2) Uani d 1 . .
    H H5 0.2927 0.6527 0.3176 0.076 Uiso calc 1 . .
    C C6 0.2532(4) 0.7202(5) 0.3653(5) 0.0540(18) Uani d 1 . .
    H H6 0.2735 0.7694 0.3687 0.065 Uiso calc 1 . .
    C C7 0.2118(3) 0.7157(4) 0.3912(4) 0.0434(15) Uani d 1 . .
    H H7A 0.2047 0.7625 0.4127 0.052 Uiso calc 1 . .
    C C8 0.0459(3) 0.6023(3) 0.4181(4) 0.0295(12) Uani d 1 . .
    C C9 0.0123(3) 0.5188(3) 0.4082(4) 0.0302(12) Uani d 1 . .
    H H9A 0.0412 0.4909 0.4684 0.036 Uiso calc 1 . .
    H H9B -0.0339 0.5273 0.3897 0.036 Uiso calc 1 . .
    C C10 0.0834(3) 0.6367(3) 0.5163(4) 0.0345(13) Uani d 1 . .
    H H10A 0.0967 0.6929 0.5187 0.041 Uiso calc 1 . .
    H H10B 0.0518 0.6358 0.5309 0.041 Uiso calc 1 . .
    C C11 -0.0139(3) 0.6587(4) 0.3433(4) 0.0394(14) Uani d 1 . .
    H H11A -0.0422 0.6301 0.2835 0.047 Uiso calc 1 . .
    H H11B -0.0438 0.6693 0.3595 0.047 Uiso calc 1 . .
    C C12 -0.0555(3) 0.1969(4) 0.3501(4) 0.0424(15) Uani d 1 . .
    H H12 -0.0872 0.1538 0.3270 0.051 Uiso calc 1 . .
    C C13 0.0094(3) 0.1915(4) 0.4464(4) 0.0431(15) Uani d 1 . .
    C C14 0.0587(3) 0.2560(3) 0.4948(4) 0.0321(12) Uani d 1 . .
    C C15 0.1180(3) 0.2426(4) 0.5885(4) 0.0451(15) Uani d 1 . .
    H H15 0.1515 0.2836 0.6217 0.054 Uiso calc 1 . .
    C C16 0.1276(4) 0.1699(5) 0.6327(5) 0.061(2) Uani d 1 . .
    H H16 0.1673 0.1629 0.6954 0.073 Uiso calc 1 . .
    C C17 0.0800(5) 0.1079(5) 0.5863(6) 0.086(3) Uani d 1 . .
    H H17 0.0874 0.0588 0.6166 0.103 Uiso calc 1 . .
    C C18 0.0216(5) 0.1191(5) 0.4954(5) 0.075(3) Uani d 1 . .
    H H18 -0.0114 0.0773 0.4644 0.090 Uiso calc 1 . .
    C C19 -0.1419(3) 0.2622(3) 0.1992(4) 0.0309(12) Uani d 1 . .
    C C20 0.1297(3) 0.3087(4) 0.3618(4) 0.0345(13) Uani d 1 . .
    H H20A 0.1161 0.2703 0.3878 0.041 Uiso calc 1 . .
    H H20B 0.1733 0.3344 0.4140 0.041 Uiso calc 1 . .
    C C21 -0.1754(3) 0.1801(4) 0.1510(4) 0.0435(15) Uani d 1 . .
    H H21A -0.2136 0.1894 0.0845 0.052 Uiso calc 1 . .
    H H21B -0.1405 0.1465 0.1565 0.052 Uiso calc 1 . .
    C C22 -0.1909(3) 0.3110(4) 0.2085(4) 0.0407(14) Uani d 1 . .
    H H22A -0.2348 0.3220 0.1460 0.049 Uiso calc 1 . .
    H H22B -0.2018 0.2777 0.2413 0.049 Uiso calc 1 . .
    O O11 0.0841(13) 0.8666(13) 0.4287(16) 0.092(4) Uani d 0.25 A 1
    H H11 0.0491 0.8580 0.3740 0.137 Uiso d 0.25 A 1
    C C23 0.1211(18) 0.938(2) 0.4354(19) 0.092(4) Uani d 0.25 A 1
    H H23A 0.1688 0.9237 0.4627 0.110 Uiso calc 0.25 A 1
    H H23B 0.1236 0.9779 0.4767 0.110 Uiso calc 0.25 A 1
    C C24 0.0846(18) 0.977(2) 0.340(2) 0.091(4) Uani d 0.25 A 1
    H H24A 0.1103 1.0241 0.3464 0.136 Uiso calc 0.25 A 1
    H H24B 0.0828 0.9380 0.2991 0.136 Uiso calc 0.25 A 1
    H H24C 0.0377 0.9921 0.3130 0.136 Uiso calc 0.25 A 1
    O O11' 0.1340(13) 1.0138(14) 0.4583(16) 0.091(4) Uani d 0.25 B 2
    H H11' 0.1744 1.0316 0.4929 0.137 Uiso d 0.25 B 2
    C C23' 0.1296(19) 0.9486(19) 0.403(3) 0.092(4) Uani d 0.25 B 2
    H H23C 0.1450 0.8989 0.4396 0.110 Uiso calc 0.25 B 2
    H H23D 0.0804 0.9413 0.3481 0.110 Uiso calc 0.25 B 2
    C C24' 0.1686(18) 0.957(2) 0.370(2) 0.091(4) Uani d 0.25 B 2
    H H24D 0.1612 0.9095 0.3337 0.137 Uiso calc 0.25 B 2
    H H24E 0.1530 1.0045 0.3308 0.137 Uiso calc 0.25 B 2
    H H24F 0.2179 0.9619 0.4226 0.137 Uiso calc 0.25 B 2
    O O1W 0.0000 1.0641(15) 0.2500 0.139(8) Uiso d 0.5 C 3
loop_
    _atom_site_aniso_label
    _atom_site_aniso_U_11
    _atom_site_aniso_U_22
    _atom_site_aniso_U_33
    _atom_site_aniso_U_12
    _atom_site_aniso_U_13
    _atom_site_aniso_U_23
    Cu1 0.0273(4) 0.0300(4) 0.0381(4) -0.0048(3) 0.0244(3) -0.0062(3)
    Cu2 0.0228(3) 0.0298(4) 0.0287(4) -0.0038(3) 0.0144(3) 0.0006(3)
    N1 0.028(2) 0.030(2) 0.031(2) -0.004(2) 0.021(2) -0.0026(19)
    N2 0.027(2) 0.030(2) 0.032(3) -0.002(2) 0.017(2) 0.000(2)
    O1 0.041(2) 0.044(2) 0.061(3) -0.0134(19) 0.042(2) -0.017(2)
    O2 0.0236(18) 0.0312(19) 0.029(2) -0.0046(16) 0.0173(16) -0.0057(15)
    O3 0.039(2) 0.056(3) 0.029(2) 0.008(2) 0.0191(19) 0.0007(19)
    O4 0.075(4) 0.046(3) 0.095(4) 0.013(3) 0.062(3) 0.020(3)
    O5 0.026(2) 0.037(2) 0.031(2) -0.0034(17) 0.0135(17) 0.0042(17)
    O6 0.0212(18) 0.0306(19) 0.030(2) 0.0035(15) 0.0143(16) -0.0021(16)
    O7 0.052(3) 0.063(3) 0.048(3) -0.033(2) 0.030(2) -0.011(2)
    O8 0.057(3) 0.041(2) 0.045(3) 0.002(2) 0.038(2) 0.002(2)
    O9 0.037(2) 0.047(3) 0.065(3) 0.005(2) 0.029(2) -0.001(2)
    C1 0.033(3) 0.033(3) 0.030(3) -0.007(2) 0.018(3) -0.007(2)
    C2 0.029(3) 0.043(3) 0.031(3) -0.011(3) 0.018(3) -0.005(3)
    C3 0.029(3) 0.049(4) 0.039(3) -0.010(3) 0.024(3) -0.005(3)
    C4 0.057(4) 0.062(4) 0.073(5) -0.022(4) 0.054(4) -0.021(4)
    C5 0.066(5) 0.083(6) 0.069(5) -0.026(4) 0.056(5) -0.013(4)
    C6 0.045(4) 0.066(5) 0.048(4) -0.026(4) 0.028(3) -0.003(4)
    C7 0.047(4) 0.043(3) 0.042(4) -0.018(3) 0.029(3) -0.008(3)
    C8 0.031(3) 0.033(3) 0.029(3) 0.002(2) 0.022(3) -0.001(2)
    C9 0.027(3) 0.033(3) 0.035(3) 0.000(2) 0.022(3) -0.003(2)
    C10 0.035(3) 0.038(3) 0.035(3) 0.000(3) 0.024(3) -0.005(3)
    C11 0.038(3) 0.046(3) 0.040(3) 0.007(3) 0.027(3) -0.001(3)
    C12 0.038(3) 0.039(3) 0.041(3) -0.014(3) 0.021(3) 0.000(3)
    C13 0.038(3) 0.041(3) 0.036(3) -0.003(3) 0.017(3) 0.005(3)
    C14 0.026(3) 0.040(3) 0.030(3) 0.004(2) 0.017(3) 0.002(2)
    C15 0.036(3) 0.050(4) 0.037(3) 0.000(3) 0.018(3) 0.007(3)
    C16 0.051(4) 0.066(5) 0.039(4) 0.006(4) 0.016(3) 0.018(4)
    C17 0.084(6) 0.056(5) 0.056(5) -0.015(5) 0.016(5) 0.023(4)
    C18 0.076(6) 0.048(4) 0.056(5) -0.020(4) 0.020(4) 0.013(4)
    C19 0.024(3) 0.037(3) 0.030(3) -0.006(2) 0.016(2) -0.002(2)
    C20 0.030(3) 0.039(3) 0.035(3) 0.007(3) 0.021(3) 0.003(3)
    C21 0.039(3) 0.045(3) 0.041(4) -0.020(3) 0.023(3) -0.010(3)
    C22 0.032(3) 0.051(4) 0.042(3) -0.002(3) 0.025(3) 0.002(3)
    O11 0.072(6) 0.080(6) 0.075(6) 0.012(5) 0.025(5) 0.021(5)
    C23 0.072(6) 0.080(6) 0.075(6) 0.012(5) 0.025(5) 0.021(5)
    C24 0.072(6) 0.080(6) 0.075(6) 0.012(5) 0.026(5) 0.021(5)
    O11' 0.073(6) 0.080(6) 0.075(6) 0.012(5) 0.026(5) 0.021(5)
    C23' 0.072(6) 0.080(6) 0.075(6) 0.012(5) 0.025(5) 0.021(5)
    C24' 0.072(6) 0.080(6) 0.075(6) 0.012(5) 0.026(5) 0.021(5)
_geom_special_details
;
 All esds (except the esd in the dihedral angle between two l.s. planes)
 are estimated using the full covariance matrix.  The cell esds are taken
 into account individually in the estimation of esds in distances, angles
 and torsion angles; correlations between esds in cell parameters are only
 used when they are defined by crystal symmetry.  An approximate (isotropic)
 treatment of cell esds is used for estimating esds involving l.s. planes.
;
loop_
    _geom_bond_atom_site_label_1
    _geom_bond_atom_site_label_2
    _geom_bond_site_symmetry_2
    _geom_bond_distance
    _geom_bond_publ_flag
    Cu1 O1 . 1.902(4) ?
    Cu1 O2 . 1.931(4) ?
    Cu1 N1 . 1.936(4) ?
    Cu1 O6 . 1.939(3) ?
    Cu2 O5 . 1.915(4) ?
    Cu2 N2 . 1.924(4) ?
    Cu2 O6 2 1.945(4) ?
    Cu2 O2 . 1.955(4) ?
    N1 C1 . 1.298(7) ?
    N1 C8 . 1.473(6) ?
    N2 C12 . 1.285(7) ?
    N2 C19 . 1.478(7) ?
    O1 C3 . 1.317(7) ?
    O2 C9 . 1.413(6) ?
    O3 C10 . 1.425(7) ?
    O3 H3 . 0.8200 ?
    O4 C11 . 1.398(7) ?
    O4 H4 . 0.8200 ?
    O5 C14 . 1.328(6) ?
    O6 C20 . 1.414(6) ?
    O6 Cu2 2 1.945(4) ?
    O7 C21 . 1.408(7) ?
    O7 H7 . 0.8200 ?
    O8 C22 . 1.403(7) ?
    O8 H8 . 0.8200 ?
    O9 H25 . 0.8200 ?
    O9 H26 . 0.8215 ?
    C1 C2 . 1.436(8) ?
    C1 H1 . 0.9300 ?
    C2 C7 . 1.402(8) ?
    C2 C3 . 1.427(8) ?
    C3 C4 . 1.422(8) ?
    C4 C5 . 1.371(10) ?
    C4 H4A . 0.9300 ?
    C5 C6 . 1.383(10) ?
    C5 H5 . 0.9300 ?
    C6 C7 . 1.376(9) ?
    C6 H6 . 0.9300 ?
    C7 H7A . 0.9300 ?
    C8 C10 . 1.522(7) ?
    C8 C11 . 1.528(8) ?
    C8 C9 . 1.549(7) ?
    C9 H9A . 0.9700 ?
    C9 H9B . 0.9700 ?
    C10 H10A . 0.9700 ?
    C10 H10B . 0.9700 ?
    C11 H11A . 0.9700 ?
    C11 H11B . 0.9700 ?
    C12 C13 . 1.448(8) ?
    C12 H12 . 0.9300 ?
    C13 C18 . 1.402(9) ?
    C13 C14 . 1.417(8) ?
    C14 C15 . 1.395(8) ?
    C15 C16 . 1.376(9) ?
    C15 H15 . 0.9300 ?
    C16 C17 . 1.365(10) ?
    C16 H16 . 0.9300 ?
    C17 C18 . 1.356(10) ?
    C17 H17 . 0.9300 ?
    C18 H18 . 0.9300 ?
    C19 C21 . 1.532(8) ?
    C19 C20 2 1.540(7) ?
    C19 C22 . 1.546(8) ?
    C20 C19 2 1.540(7) ?
    C20 H20A . 0.9700 ?
    C20 H20B . 0.9700 ?
    C21 H21A . 0.9700 ?
    C21 H21B . 0.9700 ?
    C22 H22A . 0.9700 ?
    C22 H22B . 0.9700 ?
    O11 C23 . 1.446(19) ?
    O11 H11 . 0.8200 ?
    C23 C24 . 1.512(18) ?
    C23 H23A . 0.9700 ?
    C23 H23B . 0.9700 ?
    C24 H24A . 0.9600 ?
    C24 H24B . 0.9600 ?
    C24 H24C . 0.9600 ?
    O11' C23' . 1.437(19) ?
    O11' H11' . 0.8200 ?
    C23' C24' . 1.433(19) ?
    C23' H23C . 0.9700 ?
    C23' H23D . 0.9700 ?
    C24' H24D . 0.9600 ?
    C24' H24E . 0.9600 ?
    C24' H24F . 0.9600 ?
loop_
    _geom_angle_atom_site_label_1
    _geom_angle_atom_site_label_2
    _geom_angle_atom_site_label_3
    _geom_angle_site_symmetry_1
    _geom_angle_site_symmetry_3
    _geom_angle
    _geom_angle_publ_flag
    O1 Cu1 O2 . . 174.79(17) ?
    O1 Cu1 N1 . . 95.44(17) ?
    O2 Cu1 N1 . . 83.71(16) ?
    O1 Cu1 O6 . . 92.64(16) ?
    O2 Cu1 O6 . . 88.70(14) ?
    N1 Cu1 O6 . . 170.43(17) ?
    O5 Cu2 N2 . . 94.79(17) ?
    O5 Cu2 O6 . 2 168.55(16) ?
    N2 Cu2 O6 . 2 84.78(16) ?
    O5 Cu2 O2 . . 95.65(15) ?
    N2 Cu2 O2 . . 160.56(17) ?
    O6 Cu2 O2 2 . 88.17(14) ?
    C1 N1 C8 . . 120.5(5) ?
    C1 N1 Cu1 . . 124.4(4) ?
    C8 N1 Cu1 . . 115.2(3) ?
    C12 N2 C19 . . 122.3(5) ?
    C12 N2 Cu2 . . 125.9(4) ?
    C19 N2 Cu2 . . 111.5(3) ?
    C3 O1 Cu1 . . 124.8(4) ?
    C9 O2 Cu1 . . 111.2(3) ?
    C9 O2 Cu2 . . 121.0(3) ?
    Cu1 O2 Cu2 . . 108.99(17) ?
    C10 O3 H3 . . 109.5 ?
    C11 O4 H4 . . 109.9 ?
    C14 O5 Cu2 . . 125.4(3) ?
    C20 O6 Cu1 . . 124.4(3) ?
    C20 O6 Cu2 . 2 113.3(3) ?
    Cu1 O6 Cu2 . 2 113.58(17) ?
    C21 O7 H7 . . 109.3 ?
    C22 O8 H8 . . 109.5 ?
    H25 O9 H26 . . 110.0 ?
    N1 C1 C2 . . 125.2(5) ?
    N1 C1 H1 . . 117.4 ?
    C2 C1 H1 . . 117.4 ?
    C7 C2 C3 . . 119.4(5) ?
    C7 C2 C1 . . 116.8(5) ?
    C3 C2 C1 . . 123.8(5) ?
    O1 C3 C4 . . 118.8(5) ?
    O1 C3 C2 . . 124.1(5) ?
    C4 C3 C2 . . 117.1(5) ?
    C5 C4 C3 . . 121.3(6) ?
    C5 C4 H4A . . 119.4 ?
    C3 C4 H4A . . 119.4 ?
    C4 C5 C6 . . 121.4(6) ?
    C4 C5 H5 . . 119.3 ?
    C6 C5 H5 . . 119.3 ?
    C7 C6 C5 . . 118.9(6) ?
    C7 C6 H6 . . 120.6 ?
    C5 C6 H6 . . 120.6 ?
    C6 C7 C2 . . 122.0(6) ?
    C6 C7 H7A . . 119.0 ?
    C2 C7 H7A . . 119.0 ?
    N1 C8 C10 . . 112.3(4) ?
    N1 C8 C11 . . 109.6(4) ?
    C10 C8 C11 . . 110.8(4) ?
    N1 C8 C9 . . 107.0(4) ?
    C10 C8 C9 . . 110.0(4) ?
    C11 C8 C9 . . 107.0(4) ?
    O2 C9 C8 . . 110.5(4) ?
    O2 C9 H9A . . 109.6 ?
    C8 C9 H9A . . 109.6 ?
    O2 C9 H9B . . 109.6 ?
    C8 C9 H9B . . 109.6 ?
    H9A C9 H9B . . 108.1 ?
    O3 C10 C8 . . 110.1(4) ?
    O3 C10 H10A . . 109.6 ?
    C8 C10 H10A . . 109.6 ?
    O3 C10 H10B . . 109.6 ?
    C8 C10 H10B . . 109.6 ?
    H10A C10 H10B . . 108.2 ?
    O4 C11 C8 . . 115.6(5) ?
    O4 C11 H11A . . 108.4 ?
    C8 C11 H11A . . 108.4 ?
    O4 C11 H11B . . 108.4 ?
    C8 C11 H11B . . 108.4 ?
    H11A C11 H11B . . 107.4 ?
    N2 C12 C13 . . 124.7(5) ?
    N2 C12 H12 . . 117.7 ?
    C13 C12 H12 . . 117.7 ?
    C18 C13 C14 . . 118.7(6) ?
    C18 C13 C12 . . 117.1(6) ?
    C14 C13 C12 . . 124.1(5) ?
    O5 C14 C15 . . 118.5(5) ?
    O5 C14 C13 . . 123.9(5) ?
    C15 C14 C13 . . 117.6(5) ?
    C16 C15 C14 . . 121.2(6) ?
    C16 C15 H15 . . 119.4 ?
    C14 C15 H15 . . 119.4 ?
    C17 C16 C15 . . 121.3(7) ?
    C17 C16 H16 . . 119.3 ?
    C15 C16 H16 . . 119.3 ?
    C18 C17 C16 . . 119.0(7) ?
    C18 C17 H17 . . 120.5 ?
    C16 C17 H17 . . 120.5 ?
    C17 C18 C13 . . 122.2(7) ?
    C17 C18 H18 . . 118.9 ?
    C13 C18 H18 . . 118.9 ?
    N2 C19 C21 . . 115.1(5) ?
    N2 C19 C20 . 2 106.1(4) ?
    C21 C19 C20 . 2 107.1(4) ?
    N2 C19 C22 . . 107.2(4) ?
    C21 C19 C22 . . 110.5(5) ?
    C20 C19 C22 2 . 110.8(5) ?
    O6 C20 C19 . 2 112.0(4) ?
    O6 C20 H20A . . 109.2 ?
    C19 C20 H20A 2 . 109.2 ?
    O6 C20 H20B . . 109.2 ?
    C19 C20 H20B 2 . 109.2 ?
    H20A C20 H20B . . 107.9 ?
    O7 C21 C19 . . 113.0(5) ?
    O7 C21 H21A . . 109.0 ?
    C19 C21 H21A . . 109.0 ?
    O7 C21 H21B . . 109.0 ?
    C19 C21 H21B . . 109.0 ?
    H21A C21 H21B . . 107.8 ?
    O8 C22 C19 . . 113.8(4) ?
    O8 C22 H22A . . 108.8 ?
    C19 C22 H22A . . 108.8 ?
    O8 C22 H22B . . 108.8 ?
    C19 C22 H22B . . 108.8 ?
    H22A C22 H22B . . 107.7 ?
    C23 O11 H11 . . 110.8 ?
    O11 C23 C24 . . 111.4(18) ?
    O11 C23 H23A . . 109.4 ?
    C24 C23 H23A . . 109.4 ?
    O11 C23 H23B . . 109.4 ?
    C24 C23 H23B . . 109.4 ?
    H23A C23 H23B . . 108.0 ?
    C23 C24 H24A . . 109.5 ?
    C23 C24 H24B . . 109.5 ?
    H24A C24 H24B . . 109.5 ?
    C23 C24 H24C . . 109.5 ?
    H24A C24 H24C . . 109.5 ?
    H24B C24 H24C . . 109.5 ?
    C23' O11' H11' . . 108.8 ?
    C24' C23' O11' . . 118(2) ?
    C24' C23' H23C . . 107.9 ?
    O11' C23' H23C . . 107.9 ?
    C24' C23' H23D . . 107.9 ?
    O11' C23' H23D . . 107.9 ?
    H23C C23' H23D . . 107.2 ?
    C23' C24' H24D . . 109.5 ?
    C23' C24' H24E . . 109.5 ?
    H24D C24' H24E . . 109.5 ?
    C23' C24' H24F . . 109.5 ?
    H24D C24' H24F . . 109.5 ?
    H24E C24' H24F . . 109.5 ?
loop_
    _geom_hbond_atom_site_label_D
    _geom_hbond_atom_site_label_H
    _geom_hbond_atom_site_label_A
    _geom_hbond_site_symmetry_A
    _geom_hbond_distance_DH
    _geom_hbond_distance_HA
    _geom_hbond_distance_DA
    _geom_hbond_angle_DHA
    O3 H3 O8 5_566 0.82 1.94 2.706(6) 155.7
    O7 H7 O9 8_455 0.82 1.98 2.769(6) 161.9
    O8 H8 O1 2 0.82 1.83 2.641(6) 168.3
    O9 H25 O3 . 0.82 2.15 2.925(6) 158.6
    O9 H26 O5 . 0.82 2.09 2.824(6) 147.9
    C12 H12 O7 . 0.93 2.31 3.011(7) 132.1
_shelx_hkl_file
;
   2   0   0 9035.43  455.05
   4   0   0  1.2399  1.7699
   6   0   0  683.78   36.14
   6   0   0  661.94   35.09
   8   0   0  30.717   4.260
   8   0   0  27.738   4.640
  10   0   0  659.35   35.72
  10   0   0  660.95   36.78
  12   0   0 1897.77  100.02
  12   0   0 2022.03  102.64
  14   0   0  180.59   14.08
  14   0   0  182.82   15.25
  16   0   0  17.149   7.529
  16   0   0  25.878   8.149
  18   0   0  312.11   22.52
  18   0   0  307.28   23.71
  20   0   0  35.357  11.139
  20   0   0  34.117   9.929
  22   0   0  16.039  11.299
  24   0   0   5.370  11.059
   1  -1   0 9509.58  492.27
   1  -1   0 9999.00  485.81
   1   1   0 7192.37  363.63
   3  -1   0  2.5298  1.5299
   3  -1   0  1.2299  1.2199
   3   1   0  0.3900  1.1599
   5  -1   0  107.84    7.10
   5  -1   0  103.77    7.61
   5   1   0  100.56    7.83
   7  -1   0  52.016   5.640
   7  -1   0  43.536   4.890
   7   1   0  38.597   5.220
   9  -1   0  -2.230   2.730
   9  -1   0 -0.4500  3.5197
   9   1   0  -1.080   3.590
  11  -1   0 1285.00   68.29
  11  -1   0 1277.06   66.47
  11   1   0 1355.58   69.22
  11   1   0 1300.22   70.36
  13  -1   0  548.76   31.71
  13  -1   0  561.67   33.04
  13   1   0  551.79   32.64
  13   1   0  578.61   33.76
  15  -1   0  117.10   11.43
  15  -1   0  102.40   12.44
  15   1   0  123.12   12.91
  15   1   0  98.862  11.179
  17  -1   0  215.51   18.52
  17  -1   0  217.95   17.33
  17   1   0  195.67   17.48
  17   1   0  212.88   18.50
  19  -1   0  71.804  11.319
  19  -1   0  80.033  13.119
  19   1   0  74.424  12.399
  19   1   0  64.415  11.489
  21  -1   0  15.199   9.819
  21   1   0  12.369   9.409
  21   1   0  6.3895  8.5293
  23  -1   0  34.497  13.079
  23   1   0  24.378  12.279
  25   1   0   0.250  12.229
   0  -2   0  22.408   2.470
   2  -2   0  110.10    7.13
   2   2   0  61.505   3.730
   2   2   0  57.045   4.700
   4  -2   0 1614.84   79.63
   4  -2   0 1574.51   81.49
   4   2   0 1270.98   65.02
   6  -2   0  121.86    9.12
   6  -2   0  133.33    8.44
   6   2   0  111.19    8.37
   8  -2   0  102.02    8.80
   8  -2   0  108.64    8.05
   8   2   0  83.533   8.099
  10  -2   0  336.64   20.87
  10  -2   0  329.86   19.67
  10   2   0  319.41   20.02
  12  -2   0 1088.07   59.02
  12  -2   0 1081.59   57.08
  12   2   0 1095.10   59.47
  14  -2   0  13.879   5.440
  14  -2   0  8.6193  6.0795
  14   2   0  7.6694  6.1995
  14   2   0  12.879   6.119
  16  -2   0  480.05   30.61
  16  -2   0  468.97   28.91
  16   2   0  487.24   31.15
  16   2   0  494.67   30.97
  18  -2   0  57.575  10.919
  18  -2   0  49.006   9.589
  18   2   0  65.655  11.339
  18   2   0  62.385  11.349
  20  -2   0  8.9393  8.8893
  20   2   0  25.448  10.469
  20   2   0  3.5697  8.8293
  22  -2   0  87.753  15.029
  22   2   0  95.762  14.939
  24  -2   0  77.984  16.249
  24   2   0  62.215  14.769
   1  -3   0  376.07   19.75
   1  -3   0  350.76   19.23
  -1  -3   0  337.84   18.13
  -1  -3   0  330.72   17.98
   3  -3   0  609.95   33.42
   3  -3   0  650.97   32.56
   3   3   0  488.93   26.70
   5  -3   0  901.78   48.08
   5  -3   0  925.62   46.74
   5   3   0  758.21   40.02
   7  -3   0 1071.16   56.28
   7  -3   0 1061.30   54.59
   7   3   0  921.10   48.74
   9  -3   0  50.616   6.090
   9  -3   0  55.585   6.709
   9   3   0  48.296   6.319
  11  -3   0  554.89   30.55
  11  -3   0  537.69   32.19
  11   3   0  523.06   30.76
  13  -3   0  190.74   15.86
  13  -3   0  204.74   14.53
  13   3   0  160.33   14.19
  15  -3   0  65.405  10.119
  15  -3   0  61.625   9.209
  15   3   0  68.124  10.459
  17  -3   0  -2.220   6.489
  17  -3   0  7.1494  7.8994
  17   3   0  3.4497  7.1794
  17   3   0  3.7497  7.9893
  19  -3   0  30.607  11.099
  19   3   0  30.088  10.409
  19   3   0  15.549   8.859
  21  -3   0  97.652  15.209
  21   3   0  101.94   15.79
  21   3   0  121.95   17.00
  23  -3   0  137.05   18.64
  23   3   0  140.57   18.67
  25   3   0  65.205  16.299
   0  -4   0  366.17   20.59
   0  -4   0  383.36   20.38
   2  -4   0  13.489   3.090
   2  -4   0  23.318   3.230
  -2  -4   0  10.219   2.430
  -2  -4   0  13.479   2.910
   4  -4   0  701.20   35.48
   4  -4   0  659.73   36.52
   4   4   0  511.54   28.47
   6  -4   0 1135.52   59.57
   6  -4   0 1203.73   61.65
   6   4   0 1080.60   56.79
   8  -4   0  -1.030   2.610
   8  -4   0 -0.4300  3.3797
   8   4   0  1.3399  3.4597
  10  -4   0  58.495   7.039
  10  -4   0  58.855   8.299
  10   4   0  48.176   6.879
  12  -4   0  189.69   13.69
  12  -4   0  178.91   15.88
  12   4   0  172.76   14.55
  14  -4   0  57.795   8.239
  14  -4   0  44.756   8.809
  14   4   0  39.177   8.609
  16  -4   0  -8.049   5.470
  16  -4   0  -2.570   6.899
  16   4   0  -5.570   6.819
  18  -4   0  1.0499  8.7993
  18   4   0  12.329   8.919
  18   4   0 -0.6099  6.9894
  20  -4   0  79.783  14.559
  20   4   0  83.323  13.439
  20   4   0  75.754  13.379
  22  -4   0  79.933  14.849
  22   4   0  60.165  14.839
  22   4   0  86.223  15.479
  24  -4   0  102.29   18.17
  24   4   0  107.14   17.76
  -1   5   0  377.03   27.15
   1  -5   0  383.77   22.08
   1  -5   0  457.36   22.88
  -1  -5   0  392.44   21.95
  -1  -5   0  404.92   22.15
   3  -5   0  247.97   14.97
   3  -5   0  259.99   15.62
   3   5   0  209.36   11.76
   3   5   0  233.43   15.01
   5  -5   0  104.62    8.67
   5  -5   0  130.86    9.91
   5   5   0  87.593   8.689
   7  -5   0  199.55   13.57
   7  -5   0  228.61   15.19
   7   5   0  202.85   14.03
   9  -5   0  288.53   17.80
   9  -5   0  299.81   19.40
   9   5   0  250.46   16.96
  11  -5   0  359.59   24.30
  11  -5   0  401.22   22.97
  11   5   0  344.82   22.37
  13  -5   0  55.385   9.319
  13  -5   0  80.913   9.549
  13   5   0  42.896   9.809
  15  -5   0  6.8094  7.3794
  15  -5   0  5.0996  6.0495
  15   5   0  3.0997  7.9094
  17  -5   0  98.952  13.549
  17   5   0  93.512  13.779
  19  -5   0  -7.289   8.829
  19   5   0  -3.750   8.809
  19   5   0  -3.410   9.179
  21  -5   0  17.719  11.409
  21   5   0  -1.700  10.419
  21   5   0  14.369  10.319
  23  -5   0  17.879  13.279
  23   5   0  14.229  12.879
  23   5   0  31.837  13.509
   0   6   0 1977.32  124.39
   0  -6   0 1862.19   96.71
   2  -6   0 1487.76   71.34
   2  -6   0 1306.60   72.47
  -2  -6   0 1232.67   62.42
  -2  -6   0 1191.48   63.12
   4  -6   0  362.40   20.33
   4  -6   0  338.93   20.89
   4   6   0  340.26   17.17
   4   6   0  315.25   20.73
   6  -6   0  43.136   5.490
   6  -6   0  42.487   6.080
   6   6   0  30.767   5.890
   8  -6   0  16.499   4.490
   8  -6   0  11.079   4.810
   8   6   0  10.919   4.940
  10  -6   0  403.20   23.55
  10  -6   0  392.28   25.20
  10   6   0  396.74   25.16
  12  -6   0  238.89   16.89
  12  -6   0  236.27   18.30
  12   6   0  214.01   17.23
  14  -6   0  -4.040   4.940
  14  -6   0  -2.240   6.239
  14   6   0  -13.30    6.94
  16  -6   0  57.085  10.929
  16   6   0  46.916  11.329
  18  -6   0  93.922  14.509
  18   6   0  81.873  13.379
  20  -6   0  39.927  11.829
  20   6   0  45.746  13.179
  20   6   0  34.437  12.279
  22  -6   0   5.310  11.459
  22   6   0  -5.660  11.149
  22   6   0   8.419  11.259
  24   6   0  13.449  12.209
  24   6   0  -2.990  12.789
   1  -7   0 2683.27  127.82
   1  -7   0 2387.13  125.11
  -1   7   0 2405.22  161.41
  -1  -7   0 2752.47  133.44
  -1  -7   0 2554.50  135.43
   3  -7   0 2218.09  116.93
   3  -7   0 2329.06  114.68
  -3  -7   0 2095.56  107.77
   5  -7   0  8.0593  3.7497
   5  -7   0  5.8895  3.7997
   5   7   0  8.1993  3.6197
   5   7   0  5.1596  4.6796
   7  -7   0  202.44   14.62
   7  -7   0  183.65   13.20
   7   7   0  135.54   12.26
   9  -7   0  25.408   5.790
   9  -7   0  21.018   6.859
   9   7   0  36.997   7.939
  11  -7   0  564.14   32.07
  11  -7   0  548.94   33.67
  11   7   0  522.86   32.02
  13  -7   0  174.82   16.21
  13  -7   0  185.89   14.99
  13   7   0  157.86   15.80
  15  -7   0  28.188   9.149
  15   7   0  32.887   9.929
  17  -7   0  91.862  13.489
  17   7   0  102.26   14.69
  19  -7   0  116.47   15.81
  19   7   0  99.812  15.669
  21  -7   0  25.768  12.899
  21   7   0  32.057  12.299
  21   7   0  43.366  12.869
  23  -7   0  -5.200  11.239
  23   7   0  -7.959  12.079
  23   7   0   8.849  11.749
   0  -8   0 2191.41  117.17
   0   8   0 2380.05  149.98
   0  -8   0 2384.23  119.38
   2  -8   0 1267.46   69.11
   2  -8   0 1354.35   68.01
  -2  -8   0 1339.78   66.83
  -2  -8   0 1214.68   67.14
   4  -8   0  3.5797  3.7997
   4  -8   0  8.0893  4.3396
   4   8   0 -0.0600  4.0897
   4   8   0  10.839   3.610
   6  -8   0  182.27   12.98
   6  -8   0  166.63   13.60
   6   8   0  143.10   10.35
   6   8   0  150.02   13.73
   8  -8   0  10.829   5.400
   8  -8   0  8.2593  4.8596
   8   8   0  3.9597  5.4196
  10  -8   0  104.32   12.70
  10  -8   0  103.04   10.74
  10   8   0  120.24   14.27
  12  -8   0  377.27   25.78
  12  -8   0  367.53   23.80
  12   8   0  376.46   26.02
  14  -8   0  74.934  11.519
  14   8   0  64.495  11.869
  16  -8   0  133.32   15.58
  16   8   0  134.99   16.36
  18  -8   0  138.66   17.52
  18   8   0  122.27   16.93
  20  -8   0  24.688  11.499
  20   8   0  31.637  12.719
  22  -8   0  15.099  13.179
  22   8   0   6.999  12.999
  22   8   0  20.878  13.069
   1  -9   0  158.46   12.86
   1  -9   0  164.89   13.07
  -1  -9   0  142.69   11.61
  -1  -9   0  105.94   10.83
   3  -9   0  467.09   27.50
   3  -9   0  443.93   26.56
  -3  -9   0  433.05   25.90
   5  -9   0  310.49   20.96
   5  -9   0  320.58   20.08
   5   9   0  265.96   19.77
   5   9   0  255.68   15.66
   7  -9   0  41.207   7.599
   7  -9   0  43.536   7.309
   7   9   0  37.627   8.599
   9  -9   0  15.399   6.489
   9  -9   0  4.7396  6.1095
   9   9   0  6.4995  7.4894
  11  -9   0  32.537   7.939
  11  -9   0  23.998   7.609
  11   9   0  21.918   8.509
  13  -9   0  172.68   16.30
  13   9   0  171.35   17.47
  15  -9   0  9.4092  8.6493
  15   9   0  5.7095  9.7192
  17  -9   0  60.765  12.139
  17   9   0  51.436  13.549
  19  -9   0  -4.460   8.529
  19   9   0  -12.56    9.75
  21  -9   0  -6.909   9.739
  21   9   0  -11.91   10.48
   0 -10   0  200.75   14.95
   0 -10   0  186.30   14.59
   2 -10   0  382.81   23.00
   2 -10   0  347.84   23.04
  -2 -10   0  373.12   23.06
  -2 -10   0  345.85   22.69
   4 -10   0  702.96   38.10
   4 -10   0  649.29   38.79
   4  10   0  532.88   34.41
   4  10   0  570.63   27.94
   6 -10   0  323.06   22.64
   6 -10   0  345.56   21.72
   6  10   0  276.20   16.81
   6  10   0  273.17   21.39
   8 -10   0  200.45   17.05
   8 -10   0  229.03   16.33
   8  10   0  150.45   15.59
  10 -10   0  37.067   8.479
  10 -10   0  35.057   8.069
  10  10   0  43.646  10.319
  12 -10   0  20.728   7.729
  12  10   0  21.488   9.439
  14 -10   0  5.8695  7.4594
  14  10   0  2.9198  9.0993
  16 -10   0  38.307  10.699
  16  10   0  30.767  11.999
  18 -10   0   8.269  10.499
  18  10   0   5.260  11.419
  20 -10   0  64.995  13.939
  20  10   0  63.955  16.889
  22 -10   0  65.785  14.919
  22  10   0  82.563  19.138
   1 -11   0  204.11   15.59
   1 -11   0  186.61   15.02
  -1 -11   0  203.94   15.77
  -1 -11   0  204.32   16.11
   3 -11   0  558.43   34.14
   3 -11   0  633.61   35.55
  -3 -11   0  620.27   36.13
   5 -11   0  322.87   22.47
   5 -11   0  316.57   21.36
   5  11   0  263.22   16.23
   5  11   0  252.79   20.76
   7 -11   0  207.45   16.95
   7 -11   0  205.00   16.20
   7  11   0  157.04   16.66
   7  11   0  173.96   12.99
   9 -11   0  65.345  10.039
   9 -11   0  69.784  10.949
   9  11   0  41.207   9.869
  11 -11   0  29.718   8.099
  11 -11   0  44.796   9.459
  11  11   0  33.047  10.489
  13 -11   0  6.1095  8.2393
  13  11   0  2.4998  8.7193
  15 -11   0  9.3892  8.6593
  15  11   0   7.459  10.639
  17 -11   0  -4.510   8.559
  17  11   0  -15.66   10.07
  19 -11   0  17.549  10.729
  19  11   0  24.878  13.679
  21 -11   0  38.677  13.599
  21  11   0  41.127  15.659
   0 -12   0  148.54   13.82
   0 -12   0  150.50   14.23
   2 -12   0  -2.720   4.720
   2 -12   0  -13.95    5.55
  -2 -12   0  2.4198  5.5295
  -2 -12   0  -4.160   4.500
   4 -12   0  80.083  10.559
   4 -12   0  96.682  11.409
   4  12   0  58.555  10.539
   4  12   0  57.465   7.699
   6 -12   0  3.1497  6.3995
   6 -12   0  -2.520   6.179
   6  12   0  0.4100  5.2696
   6  12   0  -5.130   5.890
   8 -12   0  -10.69    5.30
   8 -12   0  -8.869   5.810
   8  12   0  -13.52    6.19
  10 -12   0  20.168   8.089
  10 -12   0  25.868   8.519
  10  12   0  7.9293  8.3593
  12 -12   0  4.0797  7.7394
  12  12   0  3.4197  9.1792
  14 -12   0  -15.38    7.09
  14  12   0  -11.32    9.24
  16 -12   0  -2.650   8.369
  16  12   0  -18.58   10.85
  18 -12   0  1.0599  8.9193
  18  12   0  -18.40   10.53
  20 -12   0  -0.510  10.099
  20  12   0  -2.740  13.179
   1 -13   0  676.40   40.00
   1 -13   0  671.91   39.59
  -1 -13   0  599.85   37.39
  -1 -13   0  673.44   38.36
   3 -13   0  124.93   13.55
   3 -13   0  115.67   13.45
  -3 -13   0  111.60   12.70
   5 -13   0  227.71   19.14
   5 -13   0  220.73   17.92
   5  13   0  189.63   18.06
   5  13   0  152.60   13.77
   7 -13   0  89.583  11.459
   7 -13   0  55.295  10.479
   7  13   0  55.485  11.729
   7  13   0  53.496   9.029
   9 -13   0  -2.180   6.609
   9 -13   0  -2.920   7.139
   9  13   0  -5.840   7.409
  11 -13   0  45.406  11.079
  11  13   0  51.726  12.819
  13 -13   0  22.048   9.669
  13  13   0  20.998  11.639
  15 -13   0  -9.139   8.749
  15  13   0  -20.76   10.22
  17 -13   0  -5.290   9.709
  17  13   0  -16.93   11.35
  19 -13   0  28.478  12.159
  19  13   0  16.019  14.849
   0 -14   0  151.49   15.73
   0 -14   0  144.11   15.25
   2 -14   0  -2.960   6.109
   2 -14   0  -12.03    6.18
  -2 -14   0  2.5098  6.1795
   4 -14   0  145.66   14.98
   4 -14   0  117.60   13.53
   4  14   0  124.05   15.46
   4  14   0  134.57   11.93
   6 -14   0  102.14   12.52
   6 -14   0  73.034  12.389
   6  14   0  60.015  12.299
   6  14   0  64.175   9.589
   8 -14   0  26.748   8.899
   8 -14   0  34.467   9.439
   8  14   0  15.349   9.609
  10 -14   0  42.467  10.339
  10  14   0  38.277  11.359
  12 -14   0  12.219   8.869
  12  14   0   4.670  11.869
  14 -14   0  0.1800  8.1693
  14  14   0  -26.26    9.03
  16 -14   0  15.039  10.239
  16  14   0   5.570  12.849
  18 -14   0  38.487  12.979
  18  14   0  25.068  15.109
   1 -15   0  0.3200  6.8594
   1 -15   0  -1.800   7.409
  -1 -15   0  -3.910   6.299
  -1 -15   0  1.3799  7.1494
   3 -15   0  58.995  11.569
   3 -15   0  46.236  10.549
  -3 -15   0  56.895  10.759
   5 -15   0  -6.119   6.459
   5 -15   0  -3.110   6.989
   5  15   0  -4.570   6.030
   5  15   0  -1.410   7.529
   7 -15   0  -3.210   7.899
   7 -15   0  -5.220   7.229
   7  15   0  9.6492  9.4192
   7  15   0  1.8498  6.2495
   9 -15   0  -2.750   7.819
   9  15   0  0.0400  8.6793
  11 -15   0  -4.940   7.569
  11  15   0   7.779  11.899
  13 -15   0  5.8395  9.1592
  13  15   0  -17.49   10.43
  15 -15   0  13.229  10.899
  15  15   0  -16.09   11.17
  17 -15   0  13.649  11.219
  17  15   0  -12.99   13.10
   0 -16   0  14.619   9.579
   0 -16   0  19.728   8.389
   2 -16   0  48.326  11.629
   2 -16   0  37.237  10.229
  -2 -16   0  51.916  11.119
   4 -16   0  43.516  10.889
   4 -16   0  70.934  11.969
   4  16   0  56.685   9.669
   4  16   0  50.296  12.359
   6 -16   0  -4.910   7.299
   6 -16   0  -6.369   7.739
   6  16   0 -0.1700  9.4992
   6  16   0  0.1300  6.5895
   8 -16   0  106.98   14.78
   8  16   0  91.353  15.459
  10 -16   0  46.906  11.869
  10  16   0  16.119  10.239
  12 -16   0  4.8696  9.6592
  12  16   0  -7.929  10.639
  14 -16   0  0.1500  9.0093
  14  16   0  -29.35   10.11
  16 -16   0  30.537  12.639
  16  16   0   4.110  13.409
   1 -17   0  186.84   19.31
  -1 -17   0  211.10   20.53
   3 -17   0  55.355  12.149
   3 -17   0  60.095  12.429
   3  17   0  61.235  13.929
   3  17   0  70.604  11.049
   5 -17   0  14.659  10.449
   5 -17   0  2.1998  9.3192
   5  17   0  11.419   9.879
   5  17   0  13.879   8.359
   7 -17   0  60.505  12.809
   7  17   0  38.517  12.499
   7  17   0  47.726  10.409
   9 -17   0  110.75   15.95
   9  17   0  87.853  16.049
  11 -17   0  69.644  13.429
  11  17   0  32.567  13.069
  13 -17   0  -9.189   9.759
  13  17   0  -30.57    9.70
  15 -17   0   9.679  10.569
   0 -18   0  325.83   26.95
   2 -18   0  99.212  14.389
   2 -18   0  88.023  14.749
  -2 -18   0  104.38   15.64
   4 -18   0  2.4198  9.6392
   4 -18   0   4.170  10.169
   4  18   0  1.1699  8.3893
   4  18   0  15.159  12.079
   6 -18   0  -2.990   9.999
   6  18   0  -3.140   8.619
   6  18   0   2.710  11.259
   8 -18   0   6.070  10.609
   8  18   0   6.379  10.319
  10 -18   0  70.694  14.219
  10  18   0  52.606  13.589
  12 -18   0   5.950  11.129
  12  18   0  -8.449  11.259
  14 -18   0  -8.239   9.229
   1 -19   0  38.337  13.619
  -1 -19   0  56.895  12.919
   3 -19   0  -16.71    9.79
   3  19   0   6.839  11.219
   3  19   0  1.1299  8.8093
   5 -19   0  42.477  12.889
   5  19   0  52.696  12.189
   5  19   0  40.037  13.809
   7 -19   0  11.299  11.119
   7  19   0  17.129   9.929
   7  19   0  18.139  12.029
   9 -19   0  -1.550   9.429
   9  19   0  -8.199   9.939
  11 -19   0  20.878  11.469
   0 -20   0  -9.209  11.119
   2 -20   0  13.159  11.539
   2  20   0  33.807  15.349
   2  20   0  25.788  11.649
   4 -20   0  11.769  10.529
   4  20   0  33.197  14.289
   4  20   0  16.309   9.929
   6 -20   0  34.297  13.149
   6  20   0  28.988  10.709
   6  20   0  29.978  13.399
   8 -20   0   2.160  11.469
   1 -21   0  -1.390  12.039
  26   0  -1  -5.780  11.759
  24   0  -1  0.7999  9.9092
  22   0  -1  -3.160   8.919
  20   0  -1  -3.870   6.909
  20   0  -1  0.0200  7.8394
  18   0  -1 -0.1600  7.5994
  18   0  -1  -1.890   6.839
  16   0  -1  -3.160   5.500
  16   0  -1  -9.269   4.940
  14   0  -1  -3.700   5.050
  14   0  -1  -2.310   4.450
  12   0  -1  4.8696  5.2196
  12   0  -1  4.1397  4.1297
  10   0  -1  -4.640   3.170
  10   0  -1  -2.410   2.710
   8   0  -1  0.5200  2.5398
   6   0  -1  -2.250   2.420
   4   0  -1  3.5197  1.6399
  -2   0   1 -0.7599  0.8699
   2   0  -1  0.7799  0.7099
   0   0   1  1.2799  0.6499
   2   0   1  -1.430   1.050
   4   0   1  -2.720   1.950
   4   0   1  -1.480   2.150
   6   0   1  -3.820   2.360
   6   0   1  -2.550   2.220
   8   0   1  -2.660   2.780
   8   0   1 -0.5400  2.7098
  10   0   1  -1.610   4.580
  10   0   1  2.4498  4.2197
  12   0   1  1.4599  5.4696
  12   0   1  1.7499  5.6595
  14   0   1  -2.620   5.600
  14   0   1  -11.54    6.11
  16   0   1  -5.680   5.670
  16   0   1  -8.989   6.469
  18   0   1  -11.02    6.45
  18   0   1  -2.680   6.379
  20   0   1  -9.169   6.559
  20   0   1  -5.490   7.789
  22   0   1  -2.270   8.969
  25   1  -1  19.018  11.829
  25  -1  -1  14.129  12.239
  23   1  -1  48.156  12.679
  23  -1  -1  56.355  13.539
  21   1  -1  19.578  10.419
  21  -1  -1  41.317  11.909
  19   1  -1  31.267  10.529
  19   1  -1  29.838   9.539
  19  -1  -1  54.596  10.759
  19  -1  -1  26.318   8.679
  17   1  -1  106.45   12.36
  17   1  -1  99.972  12.649
  17  -1  -1  114.31   13.13
  17  -1  -1  96.292  11.499
  15   1  -1  58.015   8.559
  15   1  -1  46.706   8.969
  15  -1  -1  61.465   8.069
  15  -1  -1  58.955   9.509
  13   1  -1  -4.840   5.050
  13   1  -1  -5.740   4.560
  13  -1  -1  3.8597  4.9296
  13  -1  -1  -1.950   4.140
  11   1  -1  3.6897  4.0497
  11  -1  -1  0.3200  3.5097
  11  -1  -1  0.3100  3.8397
   9   1  -1  118.95    9.80
   9  -1  -1  125.86   10.13
   9  -1  -1  128.37    8.91
   7   1  -1  14.179   3.480
   7  -1  -1  19.398   3.020
   7  -1  -1  15.849   3.690
   5   1  -1  76.714   6.159
   5  -1  -1  56.475   4.310
   5  -1  -1  62.095   5.490
   3   1  -1  291.43   15.59
  -3   1   1  333.46   24.09
   3  -1  -1  358.88   18.53
   1   1  -1 1152.38   57.15
   1   1  -1 1100.87   49.11
  -1  -1   1 1091.25   55.87
  -1   1   1 1233.03   77.81
   1  -1  -1 1149.04   60.76
   1  -1   1 2513.56  127.22
   1  -1   1 2622.45  129.85
   1   1   1 1810.46   91.66
   3  -1   1  114.57    7.24
   3  -1   1  107.39    7.11
   3   1   1  108.43    7.00
   5  -1   1  867.38   45.12
   5  -1   1  888.07   45.94
   5   1   1  850.51   44.51
   7  -1   1  25.298   4.490
   7  -1   1  28.838   4.470
   7   1   1  20.428   4.180
   9  -1   1  -2.640   3.650
   9  -1   1  1.0699  3.4197
   9   1   1  2.0398  3.5897
   9   1   1  6.2795  4.3896
  11  -1   1  81.173   9.399
  11  -1   1  71.154   8.979
  11   1   1  68.184   8.589
  11   1   1  76.264   8.819
  13  -1   1  245.62   17.93
  13  -1   1  238.72   16.91
  13   1   1  237.92   18.17
  13   1   1  258.99   18.25
  15  -1   1  91.982  11.939
  15  -1   1  121.85   12.23
  15   1   1  120.43   13.54
  15   1   1  118.95   13.38
  17  -1   1  -6.179   7.539
  17  -1   1  -7.789   6.759
  17   1   1  -1.590   6.949
  17   1   1  -6.519   6.269
  19  -1   1  46.296  10.719
  19  -1   1  46.916   9.699
  19   1   1  66.775  11.889
  19   1   1  64.905  12.379
  21  -1   1  20.158  10.979
  21   1   1  3.0098  9.5592
  21   1   1  15.149  10.299
  23   1   1  14.829  11.039
  26   2  -1  12.639  12.769
  26  -2  -1   5.130  13.149
  24   2  -1  28.978  11.989
  24  -2  -1  24.888  12.319
  22   2  -1  124.04   16.78
  22  -2  -1  96.912  15.249
  20   2  -1  95.032  13.269
  20   2  -1  74.014  12.169
  20  -2  -1  102.90   14.98
  18   2  -1  221.32   19.31
  18   2  -1  205.63   18.17
  18  -2  -1  218.84   19.04
  18  -2  -1  215.10   17.41
  16   2  -1  438.36   28.75
  16   2  -1  437.60   27.80
  16  -2  -1  450.36   28.66
  16  -2  -1  422.29   26.28
  14   2  -1  1.8998  6.0795
  14  -2  -1  4.9596  5.6695
  14  -2  -1  1.1799  4.1697
  12   2  -1  4.7696  5.0496
  12  -2  -1  -4.510   4.060
  12  -2  -1  -1.870   3.570
  10   2  -1  175.00   12.88
  10  -2  -1  217.37   13.35
  10  -2  -1  210.46   14.84
   8   2  -1  0.2100  2.9998
   8  -2  -1  -2.360   2.120
   8  -2  -1  -1.400   2.750
   6   2  -1  16.389   3.290
   6  -2  -1  16.979   2.700
   6  -2  -1  13.409   3.150
   4   2  -1  409.27   21.88
   4  -2  -1  509.98   25.36
  -4   2   1  497.16   34.50
   4  -2  -1  483.25   26.58
  -2  -2   1  875.76   45.00
   2   2  -1  901.26   46.07
   2   2  -1  904.78   39.40
  -2   2   1 1108.20   71.80
   2  -2  -1 1112.03   55.09
   2  -2  -1 1091.25   56.42
   0  -2   1 1091.48   52.40
   0  -2   1  993.78   53.04
   0  -2  -1  937.51   47.80
   2  -2   1 5469.28  272.15
   2  -2   1 5558.37  277.42
   2   2   1 4002.34  201.80
   4  -2   1  596.37   28.95
   4  -2   1  498.71   29.14
   4   2   1  501.24   26.81
   6  -2   1  256.49   15.43
   6  -2   1  271.28   16.06
   6   2   1  221.58   13.76
   8  -2   1  533.19   28.35
   8  -2   1  491.06   28.96
   8   2   1  477.35   27.16
  10  -2   1  444.59   26.04
  10  -2   1  457.08   27.03
  10   2   1  419.16   25.19
  12  -2   1  523.91   30.51
  12  -2   1  488.14   29.37
  12   2   1  456.73   29.10
  12   2   1  523.21   29.81
  14  -2   1  202.36   15.68
  14  -2   1  197.86   16.49
  14   2   1  199.55   16.90
  14   2   1  177.58   15.53
  16  -2   1  16.099   7.759
  16  -2   1  28.698   9.299
  16   2   1  23.778   8.929
  16   2   1  14.439   7.719
  18  -2   1  19.938   8.319
  18  -2   1  19.688   9.219
  18   2   1  8.3993  8.9393
  18   2   1  3.1497  8.6093
  20  -2   1  47.056  12.079
  20   2   1  33.577  11.229
  20   2   1  40.237  10.709
  22  -2   1  19.738  11.959
  22   2   1  15.149  10.299
  25   3  -1  -2.100  11.529
  25  -3  -1  -3.940  12.299
  23   3  -1  26.168  11.279
  23  -3  -1  23.448  12.899
  21   3  -1  47.906  11.709
  21   3  -1  51.816  11.789
  21  -3  -1  48.106  12.249
  19   3  -1  4.5996  7.7094
  19   3  -1  8.6193  8.4693
  19  -3  -1 -0.0100  8.7693
  17   3  -1  93.922  12.049
  17   3  -1  83.843  11.749
  17  -3  -1  91.023  10.809
  17  -3  -1  88.813  12.249
  15   3  -1  -10.13    5.03
  15  -3  -1  3.2797  6.5095
  15  -3  -1  1.6199  4.7496
  13   3  -1  242.14   17.78
  13  -3  -1  251.92   17.01
  13  -3  -1  274.81   19.60
  11   3  -1  46.156   6.939
  11  -3  -1  41.687   5.660
  11  -3  -1  38.297   6.559
   9   3  -1  0.3800  2.9898
   9  -3  -1 -0.9799  2.5598
   9  -3  -1  -1.840   3.470
   7   3  -1  598.38   32.44
   7  -3  -1  718.83   36.90
   7  -3  -1  710.46   38.65
   5   3  -1  978.66   50.92
   5  -3  -1 1181.50   59.59
   5  -3  -1 1189.13   61.70
  -3  -3   1  9.6892  2.4898
   3   3  -1  5.2196  2.4098
   3   3  -1  9.9692  1.9098
   3  -3  -1  12.819   2.250
   3  -3  -1  8.7993  2.4398
  -3   3   1  15.049   3.240
  -1  -3   1  15.159   2.630
  -1  -3   1  15.359   2.310
   1  -3  -1  17.239   2.520
   1  -3  -1  14.729   2.440
   1  -3   1  846.95   43.82
   1  -3   1  845.36   43.21
  -1  -3  -1  773.95   40.07
   3  -3   1 2386.83  117.79
   3  -3   1 2338.13  120.08
   3   3   1 1779.04   91.16
   5  -3   1  127.25    9.75
   5  -3   1  130.85    9.12
   5   3   1  117.15    9.00
   7  -3   1  385.36   22.28
   7  -3   1  366.51   21.35
   7   3   1  335.38   20.02
   9  -3   1  824.55   46.02
   9  -3   1  861.52   44.95
   9   3   1  768.63   42.08
  11  -3   1  275.45   18.90
  11  -3   1  279.21   18.31
  11   3   1  242.99   17.23
  13  -3   1  -1.320   5.890
  13  -3   1 -0.6999  4.8796
  13   3   1  -8.749   5.410
  15  -3   1  17.749   7.639
  15  -3   1  9.7792  7.1594
  15   3   1  32.287   9.269
  15   3   1  26.358   8.209
  17  -3   1  -6.769   6.819
  17  -3   1  15.939   9.109
  17   3   1  16.859   9.039
  17   3   1  6.4195  7.5194
  19  -3   1  -1.330   8.629
  19   3   1  -8.549   8.149
  19   3   1  6.5895  9.5592
  21  -3   1  16.569  11.459
  21   3   1  -0.120  10.909
  21   3   1  10.589  10.399
  23   3   1  21.738  12.069
  24   4  -1  65.005  14.279
  24  -4  -1  97.062  17.609
  22   4  -1  2.3798  9.1293
  22   4  -1  -4.400   8.479
  22  -4  -1  -1.810  10.879
  20   4  -1  66.765  13.079
  20   4  -1  76.304  13.439
  20  -4  -1  56.765  13.359
  18   4  -1  47.176  10.239
  18  -4  -1  48.736  11.649
  16   4  -1  0.1400  7.4094
  16  -4  -1  4.3896  5.5595
  16  -4  -1  -5.260   6.589
  14   4  -1  355.08   23.80
  14  -4  -1  382.53   25.47
  14  -4  -1  380.80   23.30
  12   4  -1  716.98   40.74
  12  -4  -1  798.92   44.27
  12  -4  -1  751.88   41.55
  10   4  -1  4.7396  3.8997
  10  -4  -1 -0.9599  3.0897
  10  -4  -1  1.1699  4.0497
   8   4  -1  16.439   4.160
   8  -4  -1  21.308   5.020
   8  -4  -1  18.798   3.590
   6   4  -1  368.05   21.19
   6  -4  -1  401.56   22.40
   6  -4  -1  433.12   24.17
   4   4  -1  605.97   27.41
   4   4  -1  586.32   32.57
  -4   4   1  740.59   50.34
   4  -4  -1  745.69   38.22
   4  -4  -1  751.01   39.82
   2  -4  -1  24.928   3.080
  -2   4   1  17.939   2.770
   2  -4  -1  15.349   2.920
   0  -4   1  36.647   4.500
   0  -4   1  33.257   4.050
   0  -4  -1  26.038   3.540
   0  -4  -1  31.777   3.520
   2  -4   1  137.25    9.48
   2  -4   1  148.51    9.73
   2   4   1  122.83    9.47
   2   4   1  120.76    7.25
   4  -4   1  18.968   3.650
   4  -4   1  13.299   3.690
   4   4   1  11.489   3.750
   6  -4   1  42.177   5.230
   6  -4   1  34.337   5.100
   6   4   1  27.328   4.700
   8  -4   1  7.2294  4.1197
   8  -4   1  11.109   4.060
   8   4   1  17.019   4.640
  10  -4   1  1.2299  4.6696
  10  -4   1  16.129   5.530
  10   4   1 -0.1500  4.3196
  12  -4   1  6.8994  5.3496
  12  -4   1  4.3696  5.4496
  12   4   1  3.4897  5.9995
  14  -4   1  71.504  11.129
  14  -4   1  61.035   9.239
  14   4   1  44.326   9.989
  16  -4   1  89.613  11.869
  16  -4   1  96.792  12.789
  16   4   1  85.993  11.919
  16   4   1  80.453  12.389
  18  -4   1  -5.420   8.259
  18   4   1  -1.230   8.229
  18   4   1 -0.3100  9.0793
  20  -4   1  1.1899  8.6393
  20   4   1  -4.930  10.509
  20   4   1  0.7999  8.5493
  22   4   1  44.146  15.089
  22   4   1  67.524  13.899
  25   5  -1  62.485  15.179
  25  -5  -1  44.976  14.419
  23   5  -1  174.63   20.47
  23   5  -1  189.96   21.61
  23  -5  -1  175.89   21.73
  21   5  -1  59.735  13.969
  21   5  -1  76.074  14.519
  21  -5  -1  56.135  13.149
  19   5  -1  33.547  10.459
  19  -5  -1  38.947  11.699
  17   5  -1 -0.6599  7.4094
  17  -5  -1  -4.070   7.179
  15   5  -1  109.14   13.30
  15  -5  -1  130.81   14.98
  15  -5  -1  104.84   11.15
  13   5  -1  380.04   24.85
  13  -5  -1  426.11   25.98
  13  -5  -1  460.67   28.44
  11   5  -1 -0.6799  4.7196
  11  -5  -1  3.2597  5.0096
  11  -5  -1  0.6000  3.8297
   9   5  -1  153.13   12.05
   9  -5  -1  159.79   12.93
   9  -5  -1  171.51   11.34
   7   5  -1  92.712   8.779
   7  -5  -1  80.183   8.609
   7  -5  -1  84.633   6.909
   5   5  -1 1999.97  103.41
   5  -5  -1 2612.74  129.00
   5  -5  -1 2561.88  132.33
  -3  -5   1  96.082   7.639
  -3   5   1  131.75   11.36
   3  -5  -1  126.09    9.24
   3  -5  -1  118.15    8.39
  -1  -5   1  218.43   12.95
  -1  -5   1  201.01   12.67
   1  -5  -1  238.61   13.35
  -1   5   1  211.00   15.44
   1  -5  -1  213.11   13.36
   1  -5   1  546.14   29.25
   1  -5   1  528.61   28.87
  -1  -5  -1  488.94   26.69
   3  -5   1 1077.99   54.02
   3  -5   1 1013.49   54.89
   3   5   1  880.22   47.55
   3   5   1  876.09   40.05
   5  -5   1 1938.06  100.61
   5  -5   1 1962.88   98.54
   5   5   1 1474.38   77.29
   7  -5   1  90.373   8.249
   7  -5   1  89.073   9.019
   7   5   1  90.633   9.049
   9  -5   1  74.584   8.369
   9  -5   1  73.624   8.969
   9   5   1  77.864   8.799
  11  -5   1  2.4498  4.8596
  11  -5   1  -2.740   5.470
  11   5   1  -1.350   5.190
  13  -5   1  73.814   9.539
  13  -5   1  66.385  10.609
  13   5   1  49.676  10.409
  15  -5   1  33.547   8.529
  15  -5   1  19.538   8.469
  15   5   1  26.838   8.859
  17  -5   1  11.289   8.559
  17   5   1  10.889   8.739
  17   5   1  8.6893  9.2392
  19  -5   1  -1.620   9.349
  19   5   1  0.3100  9.2092
  19   5   1  -6.849   9.729
  21  -5   1  111.69   17.10
  21   5   1  97.192  15.569
  23   5   1  41.547  15.769
  23   5   1  50.876  14.489
  24   6  -1  108.99   17.39
  24   6  -1  87.913  16.899
  24  -6  -1  100.97   17.76
  22   6  -1  147.93   20.10
  22   6  -1  182.08   20.75
  22  -6  -1  184.89   21.58
  20   6  -1  -1.070   9.209
  20  -6  -1  -4.820   9.109
  18   6  -1  9.7192  8.8793
  18  -6  -1  -11.94    7.18
  16   6  -1  30.807   9.409
  16  -6  -1  40.297   9.729
  14   6  -1  94.702  11.869
  14  -6  -1  107.27   13.00
  14  -6  -1  89.453   9.779
  12   6  -1  13.379   6.129
  12  -6  -1  9.2392  6.4695
  12  -6  -1  9.9192  5.2396
  10   6  -1  39.547   7.019
  10  -6  -1  26.318   5.590
  10  -6  -1  39.657   7.719
   8   6  -1  0.3400  3.9797
   8  -6  -1  -1.690   2.960
   8  -6  -1  1.6799  3.8297
   6   6  -1  181.04   13.69
   6  -6  -1  252.84   15.14
   6  -6  -1  251.04   16.52
  -4  -6   1  192.14   13.04
   4   6  -1  192.15   14.12
   4   6  -1  191.29   11.06
  -4   6   1  208.34   17.16
   4  -6  -1  206.03   13.90
   4  -6  -1  207.95   12.90
  -2  -6   1  178.90   11.99
  -2  -6   1  183.98   12.48
  -2   6   1  159.62   11.96
   2  -6  -1  179.41   11.19
   2  -6  -1  123.67    9.91
   0  -6   1  50.746   5.910
   0  -6   1  50.266   5.360
   0  -6  -1  48.606   5.940
   0  -6  -1  56.195   6.469
   2  -6   1 2712.37  134.63
   2  -6   1 2559.52  132.05
  -2  -6  -1 2525.33  128.76
   4  -6   1 2074.74  108.48
   4  -6   1 2230.46  110.99
   4   6   1 1877.02   98.88
   4   6   1 1908.10   84.22
   6  -6   1  657.34   35.56
   6  -6   1  648.84   36.48
   6   6   1  467.00   27.76
   8  -6   1  232.27   16.25
   8  -6   1  220.73   15.26
   8   6   1  204.28   15.25
  10  -6   1  90.983  10.839
  10  -6   1  93.432   9.739
  10   6   1  102.82   11.57
  12  -6   1  64.185   9.789
  12  -6   1  80.703   9.899
  12   6   1  61.215  10.269
  14  -6   1  51.166   9.059
  14  -6   1  64.705  11.179
  14   6   1  63.055  11.519
  16  -6   1  32.477  10.179
  16   6   1  23.068   9.299
  18  -6   1  7.0194  9.3092
  18   6   1  -1.970  10.279
  18   6   1  12.569  10.419
  20  -6   1  70.744  13.829
  20   6   1  92.842  16.059
  20   6   1  79.174  15.599
  22   6   1  54.226  14.739
  22   6   1  80.503  15.349
  23   7  -1  49.526  13.819
  23   7  -1  58.265  16.289
  23  -7  -1  79.433  15.959
  21   7  -1   2.870  11.139
  21  -7  -1  13.159  11.799
  19   7  -1  37.537  12.359
  19  -7  -1  44.546  11.879
  17   7  -1  22.508   9.339
  17  -7  -1  12.959   9.579
  15   7  -1  -4.070   7.439
  15  -7  -1  -8.369   6.099
  13   7  -1  23.848   7.869
  13  -7  -1  23.478   6.209
  13  -7  -1  28.208   8.139
  11   7  -1  197.87   16.20
  11  -7  -1  217.47   17.07
  11  -7  -1  213.15   15.11
   9   7  -1  87.953  10.599
   9  -7  -1  79.413   8.199
   9  -7  -1  60.615   8.719
   7   7  -1  78.884   9.609
   7  -7  -1  119.52   10.95
   7  -7  -1  120.36    9.46
   5   7  -1  13.809   5.290
   5   7  -1  11.779   3.950
   5  -7  -1  16.959   4.300
   5  -7  -1  13.819   4.460
  -3  -7   1 1019.29   52.17
  -3  -7   1  956.95   52.36
   3  -7  -1 1038.95   55.08
   3  -7  -1 1090.43   53.76
  -3   7   1  971.30   68.08
  -1  -7   1 1308.14   72.72
  -1  -7   1 1491.65   72.20
   1  -7  -1 1595.56   77.29
   1  -7  -1 1428.76   78.43
  -1   7   1 1510.25   98.15
   1  -7   1  61.825   7.039
   1  -7   1  59.585   7.209
  -1  -7  -1  52.246   6.010
   3  -7   1  10.699   4.120
   3  -7   1  10.839   4.440
   3   7   1  13.939   3.690
   3   7   1  10.129   4.530
   5  -7   1  9.7692  4.0297
   5  -7   1  15.869   4.670
   5   7   1  9.9692  3.8797
   5   7   1  9.7292  5.3696
   7  -7   1  92.322  10.059
   7  -7   1  97.302   9.449
   7   7   1  68.754   8.749
   9  -7   1  330.72   22.34
   9  -7   1  348.75   21.54
   9   7   1  360.88   24.13
  11  -7   1  272.50   18.83
  11  -7   1  266.13   19.79
  11   7   1  249.27   20.16
  13  -7   1  17.749   8.309
  13  -7   1  14.809   6.909
  13   7   1  16.929   8.479
  15  -7   1  70.474  11.779
  15   7   1  71.494  12.369
  17  -7   1  -8.889   7.229
  17   7   1  -1.990   9.039
  19  -7   1  26.198  10.719
  19   7   1  24.638  11.289
  19   7   1  31.447  12.309
  21   7   1  77.204  17.019
  21   7   1  74.284  15.469
  23   7   1  -7.049  11.299
  23   7   1  -3.870  11.149
  24   8  -1   7.969  12.179
  24   8  -1  -17.46   11.98
  24  -8  -1   5.670  11.949
  22   8  -1  -7.509  11.879
  22  -8  -1  -7.569  11.039
  20   8  -1  127.98   18.62
  20  -8  -1  98.822  15.659
  18   8  -1  282.09   24.29
  18  -8  -1  308.53   25.64
  16   8  -1  93.762  14.329
  16  -8  -1  76.634  12.289
  14   8  -1  5.6295  7.3894
  14  -8  -1  20.778   8.669
  12   8  -1  149.09   15.87
  12  -8  -1  168.42   15.87
  12  -8  -1  151.52   13.11
  10   8  -1  128.39   13.57
  10  -8  -1  123.05   12.85
  10  -8  -1  128.16   10.83
   8   8  -1  92.362  10.829
   8  -8  -1  117.00   11.81
   8  -8  -1  131.35   10.85
   6   8  -1  37.237   5.340
   6   8  -1  26.078   6.679
   6  -8  -1  39.507   6.139
   6  -8  -1  47.456   7.039
   4   8  -1 1103.53   50.98
  -4  -8   1 1068.15   58.41
   4   8  -1 1161.14   60.99
  -4   8   1 1359.02   87.81
   4  -8  -1 1291.11   70.24
   4  -8  -1 1331.37   68.42
  -2  -8   1 2754.16  140.05
  -2  -8   1 2714.74  137.98
  -2   8   1 2986.27  198.55
   2  -8  -1 2978.49  157.42
   2  -8  -1 3274.05  154.65
   0  -8   1 1369.45   73.42
   0  -8   1 1474.64   74.62
   0  -8  -1 1622.60   79.91
   0  -8  -1 1478.24   80.78
   2  -8   1  446.45   25.99
   2  -8   1  439.82   25.64
  -2  -8  -1  416.72   24.58
   4  -8   1  7.1794  4.5896
   4  -8   1  7.5294  4.5596
   4   8   1  6.2695  3.8097
   4   8   1  1.7799  4.3296
   6  -8   1  48.676   7.359
   6  -8   1  55.205   7.579
   6   8   1  44.056   8.629
   8  -8   1  570.98   34.32
   8  -8   1  593.40   33.34
   8   8   1  640.34   38.16
  10  -8   1  919.91   52.19
  10  -8   1  928.91   50.52
  10   8   1  891.87   51.07
  12  -8   1  349.68   23.19
  12  -8   1  346.24   24.22
  12   8   1  340.27   24.83
  14  -8   1  -4.920   7.479
  14  -8   1  2.2798  6.8994
  14   8   1  0.7699  8.1093
  16  -8   1  16.249   8.849
  16   8   1  14.049  10.329
  18  -8   1  12.459  10.489
  18   8   1  -3.660  11.099
  20  -8   1  17.839  11.819
  20   8   1   6.899  12.099
  20   8   1  22.448  13.149
  22   8   1  -1.300  12.879
  22   8   1   3.820  12.079
  23   9  -1  -4.960  13.179
  23  -9  -1  -5.850  11.379
  21   9  -1  19.118  13.729
  21  -9  -1   8.149  11.019
  19   9  -1  317.31   26.94
  19  -9  -1  332.08   27.46
  17   9  -1  510.72   35.07
  17  -9  -1  554.63   36.99
  15   9  -1  44.596  11.279
  15  -9  -1  32.357   9.579
  13   9  -1  85.523  12.619
  13  -9  -1  92.462  12.219
  11   9  -1  148.13   15.50
  11  -9  -1  152.30   13.48
  11  -9  -1  178.39   16.05
   9   9  -1  -6.279   5.270
   9  -9  -1  -5.380   4.470
   9  -9  -1  -4.050   4.730
   7   9  -1  736.09   43.40
   7  -9  -1  937.20   49.62
   7  -9  -1  919.73   51.68
   5   9  -1  -1.860   4.400
   5   9  -1  1.8498  3.6697
   5  -9  -1  0.1900  4.4296
   5  -9  -1  3.3597  4.0997
  -3  -9   1  733.99   40.70
  -3  -9   1  739.44   40.88
   3  -9  -1  911.71   45.49
   3  -9  -1  812.37   46.28
  -3   9   1  801.04   56.23
  -1  -9   1 1607.09   89.08
  -1  -9   1 1811.25   88.46
   1  -9  -1 1453.40   82.95
  -1   9   1 1686.99  105.16
   1  -9  -1 1715.46   85.09
   1  -9   1  955.47   49.56
   1  -9   1  858.88   48.57
  -1  -9  -1  891.46   48.57
   3  -9   1  20.918   5.280
   3  -9   1  14.799   5.590
  -3  -9  -1  17.039   5.060
   5  -9   1  17.549   6.080
   5  -9   1  25.358   6.399
   5   9   1  17.939   7.379
   5   9   1  24.378   5.360
   7  -9   1  45.086   7.709
   7  -9   1  37.577   7.449
   7   9   1  17.219   7.879
   9  -9   1  813.17   45.49
   9  -9   1  752.90   43.49
   9   9   1  787.45   46.27
  11  -9   1  553.17   32.71
  11  -9   1  535.42   33.74
  11   9   1  551.50   35.04
  13  -9   1  290.94   22.43
  13  -9   1  306.45   21.49
  13   9   1  289.06   23.40
  15  -9   1  22.128   9.009
  15   9   1  17.759   9.919
  17  -9   1  18.328   9.639
  17   9   1  24.428  11.979
  19  -9   1  -1.010  10.059
  19   9   1  -2.940  10.789
  21   9   1   5.550  13.209
  21   9   1  -0.660  12.399
  22  10  -1  12.009  13.599
  22 -10  -1  12.729  11.229
  20  10  -1  126.34   19.15
  20 -10  -1  99.912  15.919
  18  10  -1  83.803  15.539
  18 -10  -1  105.18   15.41
  16  10  -1  69.854  14.489
  16 -10  -1  52.426  12.199
  14  10  -1  59.485  12.319
  14 -10  -1  54.516  10.649
  12  10  -1  406.50   28.89
  12 -10  -1  412.40   27.99
  10  10  -1  1.7699  7.9593
  10 -10  -1 -0.5500  5.5295
  10 -10  -1  5.3796  5.9495
   8  10  -1  411.41   28.30
   8 -10  -1  532.53   30.27
   8 -10  -1  501.93   31.85
   6  10  -1  536.03   27.80
   6  10  -1  551.16   34.56
   6 -10  -1  621.97   36.39
   6 -10  -1  684.46   38.58
  -4 -10   1  -1.410   4.960
   4 -10  -1  16.409   5.480
   4 -10  -1  7.4394  5.0096
  -2 -10   1  506.84   30.18
  -2 -10   1  522.16   30.41
   2 -10  -1  449.15   28.45
   2 -10  -1  539.57   29.87
   0 -10   1  895.22   47.14
   0 -10   1  803.01   46.21
   0 -10  -1  998.02   51.47
   0 -10  -1  899.37   51.72
   2 -10   1  98.992  10.579
   2 -10   1  104.14   11.06
  -2 -10  -1  80.133   9.819
   4 -10   1  189.18   14.92
   4 -10   1  182.46   14.77
   4  10   1  146.34   11.19
   4  10   1  167.15   15.93
   6 -10   1  3.9197  5.2096
   6 -10   1  -1.480   5.620
   6  10   1  -9.159   4.850
   6  10   1  -7.909   5.510
   8 -10   1  89.693  11.059
   8 -10   1  88.893  11.419
   8  10   1  76.744  11.649
  10 -10   1  335.48   23.38
  10 -10   1  369.01   24.68
  10  10   1  390.78   27.73
  12 -10   1  350.25   24.53
  12 -10   1  388.38   26.21
  12  10   1  380.05   27.88
  14 -10   1  22.668   9.259
  14  10   1  29.308  11.089
  16 -10   1  118.64   15.70
  16  10   1  116.89   17.12
  18 -10   1  2.0398  9.8792
  18  10   1  -13.54   10.61
  20  10   1  -0.250  13.079
  21  11  -1   6.219  13.549
  21 -11  -1  12.489  11.599
  19  11  -1  23.828  13.509
  19 -11  -1  19.638  11.939
  17  11  -1  19.438  12.789
  17 -11  -1  34.077  11.529
  15  11  -1  45.876  13.429
  15 -11  -1  71.114  13.009
  13  11  -1  232.15   21.30
  13 -11  -1  262.14   21.80
  11  11  -1  329.85   25.43
  11 -11  -1  311.86   23.19
   9  11  -1  32.287   9.029
   9 -11  -1  39.007   7.869
   9 -11  -1  41.987   8.899
   7  11  -1  261.17   16.90
   7  11  -1  277.94   21.84
   7 -11  -1  300.30   22.04
   7 -11  -1  328.38   20.98
   5  11  -1  95.902   9.699
   5  11  -1  107.24   13.28
   5 -11  -1  99.932  11.609
   5 -11  -1  104.29   10.71
  -3 -11   1  23.348   6.789
  -3 -11   1  29.008   6.519
   3 -11  -1  33.107   6.989
   3 -11  -1  23.688   6.739
  -1 -11   1  217.05   16.55
  -1 -11   1  228.80   17.17
   1 -11  -1  205.10   15.84
   1 -11  -1  203.12   15.83
   1 -11   1  18.249   7.049
   1 -11   1  26.758   7.089
  -1 -11  -1  28.868   7.209
   3 -11   1  495.83   31.49
   3 -11   1  571.08   32.56
  -3 -11  -1  505.53   30.58
   5 -11   1  311.60   21.98
   5 -11   1  327.17   21.92
   5  11   1  271.22   16.92
   5  11   1  280.47   22.30
   7 -11   1  -1.440   6.249
   7 -11   1  4.4496  6.4995
   7  11   1  -1.930   6.719
   9 -11   1  22.498   8.199
   9 -11   1  24.958   7.939
   9  11   1  11.919   8.229
  11 -11   1  44.086   9.649
  11 -11   1  36.117   9.879
  11  11   1  49.666  12.489
  13 -11   1  67.104  11.479
  13  11   1  81.903  15.119
  15 -11   1  173.95   18.61
  15  11   1  175.77   20.68
  17 -11   1  65.125  12.639
  17  11   1  73.724  16.079
  19 -11   1  11.409   9.969
  19  11   1  -3.360  13.549
  21  11   1  64.585  17.849
  20  12  -1   7.509  13.199
  20 -12  -1  16.479  11.519
  18  12  -1  -13.41   11.70
  18 -12  -1   6.699  10.399
  16  12  -1  44.756  13.869
  16 -12  -1  39.137  12.039
  14  12  -1  51.296  12.769
  14 -12  -1  60.285  11.999
  12  12  -1  290.62   24.33
  12 -12  -1  285.05   22.55
  10  12  -1  62.305  11.889
  10 -12  -1  69.574  11.109
   8  12  -1  166.25   17.53
   8 -12  -1  215.81   17.08
   8 -12  -1  216.45   18.16
   6  12  -1  230.58   20.30
   6  12  -1  226.24   15.54
   6 -12  -1  218.82   16.81
   6 -12  -1  224.95   17.98
  -4 -12   1  71.834  10.709
   4 -12  -1  96.582  11.009
   4 -12  -1  66.995  10.089
  -2 -12   1  18.169   6.509
  -2 -12   1  29.118   7.949
   2 -12  -1  26.618   7.589
   2 -12  -1  34.397   7.539
   0 -12   1  57.035   8.899
   0 -12   1  70.674  10.489
   0 -12  -1  64.265   9.099
   0 -12  -1  62.155   9.549
   2 -12   1  694.64   40.07
   2 -12   1  685.85   40.52
  -2 -12  -1  636.46   37.54
   4 -12   1  648.73   38.48
   4 -12   1  668.66   39.18
   4  12   1  537.88   34.79
   4  12   1  538.41   28.02
   6 -12   1  315.70   22.65
   6 -12   1  319.45   22.34
   6  12   1  274.25   22.39
   6  12   1  272.91   17.33
   8 -12   1  -6.709   6.579
   8 -12   1  -4.200   6.469
   8  12   1  -1.560   7.509
  10 -12   1  24.248   8.509
  10 -12   1  7.3694  7.5994
  10  12   1  25.378  11.539
  12 -12   1  -6.949   6.099
  12  12   1  -7.869   9.719
  14 -12   1  20.818  10.399
  14  12   1  17.769  12.019
  16 -12   1  71.174  13.719
  16  12   1  53.156  14.789
  18 -12   1  14.229  10.499
  18  12   1   5.900  12.969
  20  12   1  63.965  18.598
  21 -13  -1  18.069  12.359
  19  13  -1  -6.879  12.349
  19 -13  -1  -4.150   9.799
  17  13  -1  -17.94   10.29
  17 -13  -1  -1.510   8.869
  15  13  -1  -2.640  10.389
  15 -13  -1  5.4596  8.6193
  13  13  -1  76.414  14.859
  13 -13  -1  120.82   15.28
  11  13  -1  84.963  15.349
  11 -13  -1  62.785  11.219
   9  13  -1  51.116  12.039
   9 -13  -1  59.835  10.979
   7  13  -1  111.96   14.92
   7  13  -1  126.78   11.75
   7 -13  -1  132.53   14.55
   7 -13  -1  149.72   13.84
   5  13  -1  49.296   7.969
   5  13  -1  37.337   9.959
   5 -13  -1  54.985   9.559
   5 -13  -1  61.755  10.499
  -3 -13   1  -8.459   6.099
  -3 -13   1  -1.230   5.400
   3 -13  -1  -6.759   4.850
   3 -13  -1  5.6195  6.1295
  -1 -13   1  93.152  12.279
  -1 -13   1  138.31   13.51
   1 -13  -1  111.32   12.87
   1 -13  -1  108.90   12.85
   1 -13   1  87.383  11.979
   1 -13   1  72.894  10.439
   3 -13   1  649.78   38.53
   3 -13   1  645.10   38.93
  -3 -13  -1  590.52   35.84
   5 -13   1  472.66   32.05
   5 -13   1  536.93   32.01
   5  13   1  386.92   28.79
   5  13   1  411.84   22.97
   7 -13   1  65.735  10.609
   7 -13   1  61.385  10.539
   7  13   1  47.446  11.559
   9 -13   1  -4.760   7.269
   9 -13   1  -4.820   7.409
   9  13   1  -9.479   7.239
  11 -13   1  28.418  10.169
  11  13   1  23.838  11.619
  13 -13   1  -8.689   7.979
  13  13   1  -18.51   10.29
  15 -13   1  11.339   9.539
  15  13   1  10.769  11.899
  17 -13   1  21.978  11.399
  17  13   1  35.957  15.869
  19  13   1  -15.62   13.28
  20 -14  -1   6.569  11.719
  18  14  -1  43.246  15.669
  18 -14  -1  49.136  13.069
  16  14  -1  -10.01   11.56
  16 -14  -1 -0.3200  9.5192
  14  14  -1  30.258  13.049
  14 -14  -1  48.556  11.829
  12  14  -1  68.024  14.409
  12 -14  -1  58.105  11.809
  10  14  -1  -6.779   8.159
  10 -14  -1  -1.380   7.339
   8  14  -1  73.684  13.319
   8 -14  -1  100.97   13.32
   6  14  -1  19.328   9.259
   6  14  -1  28.438   7.809
   6 -14  -1  24.608   8.849
   6 -14  -1  28.298   8.569
   4  14  -1  0.1200  5.4296
   4 -14  -1  0.5200  6.5095
   4 -14  -1  -8.909   5.960
  -2 -14   1  105.58   13.53
  -2 -14   1  93.922  12.459
   2 -14  -1  82.823  12.199
   2 -14  -1  129.53   13.77
   0 -14   1  84.173  12.299
   0 -14   1  98.832  12.639
   0 -14  -1  108.42   12.79
   2 -14   1  18.868   7.859
   2 -14   1  6.0995  7.0394
  -2 -14  -1  10.279   7.149
   4 -14   1  163.41   16.01
   4 -14   1  162.17   16.66
   4  14   1  133.57   15.92
   4  14   1  130.59   12.50
   6 -14   1  90.843  12.609
   6 -14   1  91.712  12.349
   6  14   1  64.675  12.369
   6  14   1  64.815   9.839
   8 -14   1  18.608   9.039
   8 -14   1  8.5193  8.3093
   8  14   1  14.159   9.309
  10 -14   1  132.65   15.72
  10  14   1  128.83   17.32
  12 -14   1  5.5095  9.1992
  12  14   1  -5.470  10.469
  14 -14   1 -0.8599  8.8793
  14  14   1  -25.04   10.49
  16 -14   1  25.218  11.429
  16  14   1   0.900  13.299
  18  14   1  -12.59   12.13
  19 -15  -1  88.123  16.599
  17  15  -1  142.74   21.32
  17 -15  -1  165.71   19.49
  15  15  -1  -1.430  11.359
  15 -15  -1  24.378  10.829
  13  15  -1  12.229  11.749
  13 -15  -1  22.068  10.479
  11  15  -1  2.0998  8.9293
  11 -15  -1  8.9393  8.4993
   9  15  -1  -1.100   8.989
   9 -15  -1  -6.729   8.329
   7  15  -1  59.515   9.379
   7  15  -1  33.387  11.569
   7 -15  -1  56.865  10.199
   7 -15  -1  38.207  10.309
   5  15  -1  8.3593  9.8892
   5  15  -1  15.389   7.219
   5 -15  -1  9.1992  7.6194
   5 -15  -1  10.419   8.599
  -3 -15   1  173.43   17.04
  -3 -15   1  197.99   17.79
   3 -15  -1  178.96   16.85
   3 -15  -1  208.99   18.83
  -1 -15   1  104.88   13.92
  -1 -15   1  94.782  12.889
   1 -15  -1  95.462  12.799
   1 -15   1  273.44   21.78
   1 -15   1  302.90   22.74
  -1 -15  -1  296.29   22.67
   3 -15   1  118.54   14.64
   3 -15   1  120.79   14.64
   5 -15   1  -8.069   6.209
   5 -15   1  3.6597  7.3194
   5  15   1  -3.840   5.550
   5  15   1  -1.910   7.959
   7 -15   1  42.117  10.409
   7 -15   1  39.837  10.079
   7  15   1  43.826   8.779
   7  15   1  15.199  10.189
   9 -15   1  375.04   27.85
   9  15   1  283.48   24.70
  11 -15   1  172.94   18.98
  11  15   1  145.77   19.37
  13 -15   1  17.759  10.829
  13  15   1  -6.929  11.999
  15 -15   1  0.4200  9.0793
  15  15   1  -13.02   12.99
  17 -15   1  7.5994  9.6292
  16  16  -1  44.386  16.219
  16 -16  -1  54.406  13.769
  14  16  -1  -16.87   10.24
  14 -16  -1  0.8299  8.4093
  12  16  -1  27.468  13.489
  12 -16  -1  57.495  12.459
  10  16  -1  4.4196  9.2392
  10 -16  -1  -5.400   7.729
   8  16  -1  21.328  11.929
   8 -16  -1  11.199   9.879
   6  16  -1  31.427   9.529
   6  16  -1  19.838  10.909
   6 -16  -1  45.856  10.779
   6 -16  -1  41.057  10.129
   4  16  -1  91.712  15.049
   4  16  -1  68.634  10.949
   4 -16  -1  81.673  12.739
   4 -16  -1  67.284  12.129
  -2 -16   1  300.42   24.87
  -2 -16   1  400.14   26.85
   2 -16  -1  417.91   29.29
   2 -16  -1  384.60   27.69
   0 -16   1  140.69   16.28
   0 -16   1  129.12   15.72
   0 -16  -1  141.12   16.09
   2 -16   1  149.66   16.87
   2 -16   1  161.01   17.00
  -2 -16  -1  146.44   16.53
   4 -16   1  8.6593  8.2193
   4 -16   1  2.2498  8.0593
   4  16   1  1.7699  7.0194
   4  16   1  -5.420   7.789
   6 -16   1  -6.639   7.959
   6 -16   1  -2.570   8.389
   6  16   1  5.2796  8.9293
   6  16   1 -0.6099  6.6095
   8 -16   1  107.91   14.91
   8  16   1  96.992  15.559
  10 -16   1  266.11   23.29
  10  16   1  202.99   20.71
  12 -16   1  105.27   15.65
  12  16   1  58.035  15.489
  14 -16   1   0.240  10.239
  14  16   1  -17.31   10.22
  15  17  -1  -22.72   11.70
  15 -17  -1   9.879  11.409
  13  17  -1   6.519  13.189
  13 -17  -1  29.108  11.689
  11  17  -1  10.569  10.309
  11 -17  -1  15.569  10.699
   9  17  -1  4.8496  9.7192
   9 -17  -1  13.209  10.019
   7  17  -1  126.32   17.53
   7  17  -1  114.52   13.51
   7 -17  -1  147.55   18.04
   5  17  -1  36.187   9.769
   5  17  -1  42.976  12.659
   5 -17  -1  39.147  11.319
   3 -17  -1  33.677  10.439
   3 -17  -1  32.727  12.119
  -1 -17   1  278.04   24.09
  -1 -17   1  355.34   25.94
   1 -17  -1  355.67   27.22
   1 -17   1  81.703  13.949
   1 -17   1  80.873  14.129
  -1 -17  -1  55.695  12.179
   3 -17   1  -6.519   8.279
   3 -17   1  15.809   8.649
   3  17   1   9.579  10.129
   3  17   1  2.3898  7.1494
   5 -17   1  46.206  11.999
   5 -17   1  45.596  11.689
   5  17   1  24.128  11.069
   5  17   1  19.938   8.609
   7 -17   1  12.119   9.499
   7  17   1  12.399  10.199
   9 -17   1  25.598  10.749
   9  17   1  42.177  12.319
  11 -17   1  65.965  14.459
  11  17   1  41.127  14.789
  13 -17   1   6.149  10.639
  13  17   1  -17.09   11.24
  14 -18  -1  36.437  12.799
  12  18  -1  -17.59   12.09
  12 -18  -1   6.249  10.609
  10  18  -1  14.169  10.869
  10 -18  -1  17.229  10.829
   8  18  -1  35.837  13.019
   8 -18  -1  62.975  13.379
   6  18  -1  151.59   15.75
   6  18  -1  127.62   19.41
   6 -18  -1  177.21   19.61
   4  18  -1  35.347  10.509
   4  18  -1  48.646  14.669
   4 -18  -1  28.498  11.549
  -2 -18   1  28.488  11.579
   2 -18  -1  10.369  10.619
   0 -18   1  19.448  11.179
   0 -18   1  19.588  10.619
   0 -18  -1  14.499  11.359
   2 -18   1  92.402  15.329
   2 -18   1  70.414  14.489
   4 -18   1  290.89   25.34
   4 -18   1  319.01   25.64
   4  18   1  242.03   23.41
   4  18   1  211.32   17.66
   6 -18   1  211.80   21.11
   6  18   1  149.26   19.32
   6  18   1  147.59   14.66
   8 -18   1   2.340  10.069
   8  18   1   1.010  11.159
  10 -18   1  11.969  10.369
  10  18   1  10.979   9.379
  12 -18   1   8.479  10.899
  12  18   1  -16.59   11.19
  11 -19  -1  -4.910   9.739
   9  19  -1   6.749  11.709
   9 -19  -1  21.298  12.379
   7  19  -1  30.138  10.749
   7  19  -1  23.538  12.599
   7 -19  -1  40.137  12.299
   5  19  -1  88.403  17.179
   5  19  -1  85.893  14.119
   5 -19  -1  82.393  15.849
   3  19  -1  -7.359   8.739
   3  19  -1   2.260  11.439
   3 -19  -1  -2.680   9.169
  -1 -19   1  -16.42    9.53
   1 -19  -1  -13.52    8.27
   1 -19   1  93.192  15.949
   1 -19   1  64.705  14.159
  -1 -19  -1  89.593  15.879
   3 -19   1  315.91   26.66
   3 -19   1  302.74   26.38
   3  19   1  255.65   20.00
   3  19   1  273.98   26.63
   5 -19   1  242.61   23.39
   5  19   1  150.15   20.71
   5  19   1  178.11   16.54
   7 -19   1  75.224  14.659
   7  19   1  58.115  14.619
   9 -19   1  -5.820   9.769
   9  19   1 -0.5600  9.4992
  11 -19   1   6.749  10.799
   8 -20  -1  26.088  12.089
   6  20  -1  41.257  14.819
   6  20  -1  32.687  11.079
   6 -20  -1  18.458  12.959
   4  20  -1  16.329  13.679
   4  20  -1  1.6899  9.5892
   4 -20  -1  -4.010  10.459
   2  20  -1  3.1997  9.8092
   2 -20  -1  -6.179  11.459
   0 -20   1  -19.78    9.62
   0 -20  -1  -19.04   10.27
   2 -20   1  41.667  12.889
   2 -20   1  31.067  13.069
   2  20   1  31.227  13.689
   2  20   1  49.746  12.859
   4 -20   1  44.016  13.379
   4  20   1  70.024  16.359
   4  20   1  33.437  11.159
   6 -20   1  39.127  13.549
   6  20   1  11.469   9.519
   6  20   1  11.309  11.889
   8 -20   1   4.090  11.729
   1 -21   1  -12.87   11.04
   3 -21   1  -8.119  11.089
  26   0  -2  45.256  14.959
  24   0  -2  32.637  12.689
  22   0  -2  164.48   18.10
  20   0  -2  802.88   48.15
  18   0  -2  945.07   55.09
  18   0  -2  978.29   52.95
  16   0  -2  23.488   6.419
  16   0  -2  20.098   7.319
  14   0  -2  105.58   11.70
  14   0  -2  112.95    9.93
  12   0  -2  688.87   36.16
  12   0  -2  653.32   37.80
  10   0  -2  364.25   21.95
  -6   0   2  288.87   22.42
   6   0  -2  253.91   15.71
  -4   0   2  363.70   26.46
   4   0  -2  376.70   20.34
  -2   0   2 7748.05  371.08
  -2   0   2 7195.74  480.50
   2   0   2 6527.91  320.81
   2   0   2 6477.45  326.79
   4   0   2 1058.94   51.19
   4   0   2  912.90   50.53
   6   0   2  136.83    9.97
   6   0   2  139.89   10.10
   8   0   2 1774.01   98.46
   8   0   2 2103.00  100.33
  10   0   2 2562.50  132.91
  10   0   2 2680.65  135.09
  12   0   2  224.59   17.11
  12   0   2  252.87   17.41
  14   0   2  -4.490   5.980
  14   0   2  2.6898  6.8294
  16   0   2  3.7097  7.0094
  16   0   2  1.6999  6.8794
  18   0   2  6.8894  7.8694
  18   0   2  2.9198  7.9993
  20   0   2  103.19   15.05
  20   0   2  102.62   14.94
  25   1  -2  58.665  14.649
  25  -1  -2  65.935  15.349
  23   1  -2  -15.00    9.07
  23  -1  -2  3.1197  9.5392
  21   1  -2  267.86   22.96
  21  -1  -2  224.96   21.47
  19   1  -2  475.49   32.18
  19   1  -2  517.04   31.48
  19  -1  -2  502.40   32.01
  19  -1  -2  450.74   29.29
  17   1  -2  124.53   13.99
  17   1  -2  131.12   12.58
  17  -1  -2  129.46   14.26
  17  -1  -2  135.92   12.41
  15   1  -2  -3.920   5.860
  15   1  -2  2.6698  4.7796
  15  -1  -2  3.9197  4.8296
  15  -1  -2  -2.710   5.330
  13   1  -2  548.99   32.24
  13  -1  -2  599.11   34.85
  13  -1  -2  598.93   32.76
  11   1  -2  3.2997  3.9797
  11  -1  -2  5.0096  3.2397
  11  -1  -2  -1.310   3.760
   9   1  -2  800.42   43.10
   9  -1  -2  862.85   42.72
   9  -1  -2  799.26   44.59
   7   1  -2  653.74   35.03
   7  -1  -2  673.46   33.86
   7  -1  -2  655.25   35.63
   5   1  -2  918.16   49.83
  -5  -1   2 1011.78   65.04
   5  -1  -2  965.66   49.66
  -5   1   2  948.70   64.08
  -3  -1   2 1426.46   93.56
   3   1  -2 1487.40   73.00
  -3  -1   2 1399.22   71.69
  -3   1   2 1775.52  117.60
   3  -1  -2 1848.56   92.01
  -1  -1   2 3471.39  171.63
  -1   1   2 3005.78  152.33
   1  -1  -2 3156.04  155.62
   1  -1   2  146.31    8.92
   1   1   2  165.67    9.40
   3  -1   2  296.87   17.22
   3  -1   2  332.51   17.66
   3   1   2  306.58   16.63
   3   1   2  292.66   16.91
   5  -1   2  255.78   15.88
   5  -1   2  296.08   16.47
   5   1   2  276.22   15.23
   5   1   2  224.89   14.98
   7  -1   2 1190.28   59.19
   7  -1   2 1055.91   58.16
   7   1   2 1208.69   62.55
   7   1   2 1199.18   63.12
   9  -1   2 1793.60   98.32
   9  -1   2 2066.95  100.32
   9   1   2 2046.53  106.25
   9   1   2 2115.88  107.67
  11  -1   2  694.25   38.55
  11  -1   2  661.83   37.90
  11   1   2  638.92   37.62
  11   1   2  693.07   38.04
  13  -1   2  -4.480   6.000
  13  -1   2  0.2100  5.7195
  13   1   2  -5.610   5.940
  13   1   2  -1.590   5.670
  15  -1   2  10.969   7.949
  15  -1   2  17.119   7.669
  15   1   2  12.469   8.139
  15   1   2  14.809   7.649
  17  -1   2  6.9394  7.4794
  17  -1   2  -5.220   6.709
  17   1   2  0.6299  6.7694
  17   1   2 -0.8099  6.6095
  19  -1   2  47.746  11.459
  19  -1   2  30.967  10.089
  19   1   2  44.106  11.029
  19   1   2  27.518   9.559
  21   1   2  37.477  11.999
  26   2  -2  85.783  16.349
  26  -2  -2  89.353  17.209
  24   2  -2  50.976  13.479
  24  -2  -2  55.475  13.939
  22   2  -2  15.639   9.709
  22  -2  -2  12.939  11.009
  20   2  -2  4.7896  8.0393
  20   2  -2  4.6996  8.4293
  20  -2  -2 -0.2100  9.0193
  18   2  -2  1.2399  7.2394
  18   2  -2  -2.890   6.669
  18  -2  -2  6.1995  6.2995
  18  -2  -2  7.9893  8.0293
  16   2  -2  29.848   8.669
  16  -2  -2  27.178   6.549
  16  -2  -2  33.327   8.219
  14   2  -2  838.18   47.16
  14  -2  -2  914.90   47.74
  14  -2  -2  880.90   50.23
  12   2  -2  305.64   19.86
  12  -2  -2  343.10   22.17
  12  -2  -2  338.34   19.76
  10   2  -2  92.922   8.899
  10  -2  -2  107.61    9.79
  10  -2  -2  109.78    7.95
   8   2  -2  846.29   44.96
   8  -2  -2  917.79   49.01
   8  -2  -2  924.25   46.72
   6   2  -2  603.68   32.07
   6  -2  -2  699.05   35.51
  -6   2   2  710.31   48.86
   4   2  -2 2673.02  129.74
  -4  -2   2 2628.49  166.44
  -4  -2   2 2400.56  127.35
   4  -2  -2 3187.66  155.56
  -4   2   2 2962.34  198.53
  -2  -2   2 3578.58  183.07
   2   2  -2 3686.28  186.70
   2   2  -2 3701.19  160.82
  -2  -2   2 3842.47  238.85
  -2   2   2 3956.16  258.85
   2  -2  -2 4089.25  202.62
   0  -2   2  25.278   2.790
   0  -2   2  18.748   2.770
   0  -2  -2  19.018   2.180
   2  -2   2 1158.65   60.47
   2  -2   2 1232.18   61.26
   2   2   2  818.15   42.46
   4  -2   2 1838.78   89.15
   4  -2   2 1645.95   87.68
   4   2   2 1679.29   85.77
   6  -2   2  289.09   17.47
   6  -2   2  293.30   17.55
   6   2   2  258.03   15.82
   8  -2   2  210.60   13.91
   8  -2   2  204.53   14.11
   8   2   2  238.47   15.68
  10  -2   2  156.31   12.92
  10  -2   2  165.86   13.49
  10   2   2  169.19   13.24
  10   2   2  162.29   13.44
  12  -2   2  66.605   8.859
  12  -2   2  75.714   9.739
  12   2   2  106.00   11.63
  12   2   2  71.934   9.869
  14  -2   2  430.52   27.50
  14  -2   2  457.62   28.97
  14   2   2  453.41   29.11
  14   2   2  455.95   29.38
  16  -2   2  87.613  12.259
  16  -2   2  85.003  11.759
  16   2   2  87.343  13.199
  16   2   2  90.213  12.859
  18  -2   2  -4.480   7.119
  18  -2   2  3.1597  7.9693
  18   2   2  1.5299  8.6893
  18   2   2  -5.310   8.039
  20   2   2  43.736  10.959
  20   2   2  27.128  10.619
  25   3  -2  208.58   21.73
  25  -3  -2  189.32   22.87
  23   3  -2  204.55   21.19
  23  -3  -2  221.25   23.25
  21   3  -2  209.23   19.95
  21   3  -2  219.37   19.43
  21  -3  -2  212.28   20.61
  19   3  -2  52.996  10.909
  19   3  -2  60.145  11.079
  19  -3  -2  71.724  13.289
  17   3  -2  71.154  10.949
  17  -3  -2  100.94   13.22
  17  -3  -2  96.012  10.099
  15   3  -2 1606.11   85.83
  15  -3  -2 1692.80   90.87
  15  -3  -2 1707.66   87.26
  13   3  -2 2276.91  118.26
  13  -3  -2 2676.32  137.21
  13  -3  -2 2613.88  132.79
  11   3  -2  132.38   11.27
  11  -3  -2  169.51   11.17
  11  -3  -2  168.44   13.71
   9   3  -2  333.99   19.89
   9  -3  -2  388.61   23.38
   9  -3  -2  390.31   21.05
   7   3  -2  190.61   12.21
   7  -3  -2  214.01   11.99
   7  -3  -2  215.08   13.96
  -7   3   2  211.63   19.29
   5   3  -2  228.35   12.57
  -5  -3   2  175.63   12.11
   5  -3  -2  228.95   14.39
  -5   3   2  241.82   19.26
   5  -3  -2  225.95   12.61
  -3  -3   2  143.17    9.21
  -3  -3   2  155.35   12.06
   3   3  -2  151.58    7.73
   3   3  -2  139.19    9.55
   3  -3  -2  185.34    9.94
   3  -3  -2  175.10   10.99
  -3   3   2  176.57   13.43
  -1  -3   2  362.10   18.52
  -1  -3   2  324.86   18.69
   1  -3  -2  339.51   18.40
   1  -3   2  70.134   5.660
   1  -3   2  70.704   6.339
   3  -3   2 3419.84  171.51
   3  -3   2 3360.01  168.58
   3   3   2 2464.51  125.40
   5  -3   2 2559.26  125.58
   5  -3   2 2359.38  123.29
   5   3   2 2249.62  114.81
   7  -3   2 1373.50   70.38
   7  -3   2 1310.94   69.09
   7   3   2 1249.31   65.44
   9  -3   2  1.1799  4.0697
   9  -3   2 -0.1500  4.3796
   9   3   2  5.2396  4.5196
  11  -3   2  445.10   27.61
  11  -3   2  463.60   27.45
  11   3   2  460.12   27.86
  11   3   2  435.50   27.77
  13  -3   2 1266.12   69.34
  13  -3   2 1285.98   68.22
  13   3   2 1280.31   68.80
  13   3   2 1253.84   68.90
  15  -3   2  904.81   51.77
  15  -3   2  940.99   53.17
  15   3   2  992.48   55.61
  15   3   2  949.37   55.24
  17  -3   2  77.944  12.579
  17  -3   2  62.395  11.479
  17   3   2  65.245  12.329
  17   3   2  53.196  10.849
  19  -3   2  4.6196  9.1592
  19   3   2 -0.0800  8.7693
  19   3   2  3.4897  9.3992
  21   3   2  -12.56   10.02
  26   4  -2  123.06   18.11
  26  -4  -2  111.94   18.62
  24   4  -2  196.54   20.75
  24  -4  -2  199.43   22.00
  22   4  -2  166.13   19.88
  22   4  -2  210.35   19.90
  22  -4  -2  229.64   23.08
  20   4  -2  44.136  10.929
  20  -4  -2  54.995  13.239
  18   4  -2  -4.450   6.899
  18  -4  -2  3.3897  7.6994
  16   4  -2  514.01   32.11
  16  -4  -2  587.10   33.56
  16  -4  -2  598.09   36.98
  14   4  -2 2197.00  114.84
  14  -4  -2 2398.67  128.18
  14  -4  -2 2508.46  123.95
  12   4  -2  820.90   45.35
  12  -4  -2  977.36   50.82
  12  -4  -2  973.27   53.87
  10   4  -2  109.13    9.67
  10  -4  -2  115.73   10.59
  10  -4  -2  116.36    8.33
   8   4  -2  34.927   4.950
   8  -4  -2  39.897   4.490
   8  -4  -2  45.346   6.119
   6   4  -2  236.48   14.69
   6  -4  -2  268.10   15.16
  -6   4   2  304.60   22.71
   6  -4  -2  259.11   16.99
   4   4  -2  3.2597  1.8798
  -4  -4   2  1.8598  2.8498
   4   4  -2  1.7599  2.4998
   4  -4  -2  -2.530   2.270
   4  -4  -2  -2.820   1.750
  -4   4   2  2.9898  2.6498
  -2  -4   2 1711.75   84.68
  -2  -4   2 1623.07  107.85
  -2  -4   2 1646.16   83.60
  -2   4   2 1787.72  115.87
   2  -4  -2 1788.09   91.28
   0  -4   2  7.5294  2.4598
   0  -4   2  8.5993  3.0697
   0  -4  -2  10.999   2.660
   2  -4   2  234.26   14.94
   2  -4   2  266.89   15.07
   2   4   2  238.21   15.59
   2   4   2  259.69   12.85
   4  -4   2 1578.57   77.27
   4  -4   2 1453.91   78.29
   4   4   2 1176.01   61.67
   6  -4   2  556.10   31.69
   6  -4   2  575.13   31.27
   6   4   2  508.94   28.57
   8  -4   2  163.16   13.30
   8  -4   2  176.91   12.89
   8   4   2  177.14   13.61
  10  -4   2  122.90   12.35
  10  -4   2  129.53   11.16
  10   4   2  128.86   12.58
  12  -4   2  114.00   12.42
  12  -4   2  131.28   12.24
  12   4   2  117.29   12.85
  14  -4   2  799.82   47.84
  14  -4   2  851.56   46.98
  14   4   2  799.50   47.74
  14   4   2  838.60   47.81
  16  -4   2  425.45   28.76
  16  -4   2  449.86   29.68
  16   4   2  417.57   28.50
  16   4   2  417.68   29.24
  18  -4   2  21.528   9.259
  18   4   2  29.938  10.539
  18   4   2  22.418   9.789
  20   4   2  11.999   9.729
  20   4   2   2.220  11.839
  22   4   2   8.549  12.949
  25   5  -2  84.773  16.659
  25  -5  -2  139.02   20.52
  23   5  -2  18.678  10.219
  23   5  -2  10.689  10.769
  23  -5  -2  17.869  11.449
  21   5  -2  11.939   9.909
  21  -5  -2  15.379  10.179
  19   5  -2  32.017  10.739
  19  -5  -2  27.948  11.289
  17   5  -2  -3.700   6.399
  17  -5  -2  -12.38    7.36
  15   5  -2  303.04   22.17
  15  -5  -2  331.15   20.53
  15  -5  -2  316.16   23.14
  13   5  -2  119.33   12.80
  13  -5  -2  116.24   10.11
  13  -5  -2  118.53   13.04
  11   5  -2  83.203   9.589
  11  -5  -2  96.342   8.159
  11  -5  -2  90.313  10.559
   9   5  -2  171.74   12.62
   9  -5  -2  160.79   13.06
   9  -5  -2  183.29   11.07
   7   5  -2  15.059   4.020
   7  -5  -2  6.8394  2.7798
  -7   5   2  8.9293  5.3796
   7  -5  -2  5.8395  3.8297
  -5  -5   2  48.896   5.760
   5   5  -2  56.025   6.899
   5   5  -2  57.045   5.120
  -5   5   2  66.225  10.119
   5  -5  -2  59.775   5.510
   5  -5  -2  66.695   7.169
  -3  -5   2  103.89    8.33
  -3  -5   2  110.58    8.08
   3  -5  -2  131.01    8.68
  -3   5   2  129.22   10.59
   3  -5  -2  122.48    9.30
  -1  -5   2 1536.45   77.04
  -1  -5   2 1463.44   76.17
   1  -5  -2 1464.43   75.35
   1  -5   2  661.99   34.36
   1  -5   2  618.41   34.13
  -1  -5  -2  626.33   33.60
   3  -5   2 1082.13   56.95
   3  -5   2 1117.51   57.75
   3   5   2  981.70   53.55
   3   5   2 1012.02   45.27
   5  -5   2 -0.2200  3.3797
   5  -5   2  2.2398  3.2897
   5   5   2  0.0400  3.2797
   7  -5   2  78.704   9.499
   7  -5   2  99.342   9.149
   7   5   2  95.852   9.589
   9  -5   2  14.439   5.650
   9  -5   2  14.279   5.350
   9   5   2  23.648   6.649
  11  -5   2  116.58   11.75
  11  -5   2  116.29   12.10
  11   5   2  99.562  11.519
  13  -5   2  1.2899  6.4695
  13  -5   2  -9.959   6.939
  13   5   2  3.8697  7.7094
  15  -5   2  65.505  10.839
  15  -5   2  68.984  11.279
  15   5   2  82.713  12.199
  15   5   2  86.603  13.249
  17  -5   2  47.526  11.339
  17   5   2  38.967  11.519
  17   5   2  33.827  10.629
  19   5   2  15.679  10.879
  19   5   2  19.608  10.629
  21   5   2  20.618  13.139
  21   5   2  15.869  11.279
  24   6  -2  12.069  11.649
  24   6  -2  -7.689  11.529
  24  -6  -2  -10.81   11.02
  22   6  -2  157.26   18.76
  22  -6  -2  157.93   19.43
  20   6  -2  132.01   17.41
  20  -6  -2  116.98   16.03
  18   6  -2  127.91   14.89
  18  -6  -2  136.14   15.94
  16   6  -2  44.516   9.459
  16  -6  -2  54.496  10.529
  14   6  -2  -1.640   6.429
  14  -6  -2  -6.509   6.519
  14  -6  -2  -3.040   4.510
  12   6  -2  20.608   6.719
  12  -6  -2  13.479   6.489
  12  -6  -2  14.539   5.230
  10   6  -2  710.25   39.80
  10  -6  -2  813.06   45.62
  10  -6  -2  817.44   42.83
   8   6  -2  292.34   18.96
   8  -6  -2  280.31   17.06
   8  -6  -2  307.08   19.23
   6   6  -2  214.44   15.37
  -6  -6   2  226.97   14.52
  -6   6   2  297.31   23.43
   6  -6  -2  288.44   16.58
   6  -6  -2  281.54   18.49
   4   6  -2  2.6598  3.5697
   4   6  -2  3.2897  2.7198
  -4  -6   2  4.3196  3.7197
   4  -6  -2  6.6295  3.4197
  -4   6   2  3.0997  2.8998
   4  -6  -2  8.2393  3.0697
  -2  -6   2 1604.07   85.84
  -2  -6   2 1737.12   85.09
   2  -6  -2 1943.67   90.47
  -2   6   2 1729.68  116.23
   2  -6  -2 1700.00   92.10
   0  -6   2  617.28   36.15
   0  -6   2  734.08   36.63
   0  -6  -2  602.75   32.78
   2  -6   2  710.34   40.58
   2  -6   2  802.27   40.70
  -2  -6  -2  648.74   35.18
   4  -6   2  -1.400   3.760
   4  -6   2  2.2298  3.4497
   4   6   2  -1.370   3.510
   4   6   2  -1.720   2.720
   6  -6   2  402.06   24.49
   6  -6   2  417.59   24.27
   6   6   2  472.57   28.41
   8  -6   2  211.53   15.05
   8  -6   2  198.81   15.58
   8   6   2  208.87   16.30
  10  -6   2 1421.95   74.94
  10  -6   2 1434.94   76.64
  10   6   2 1270.44   68.73
  12  -6   2  177.63   15.12
  12  -6   2  168.72   15.60
  12   6   2  178.33   16.48
  14  -6   2  13.329   7.949
  14  -6   2  5.5495  8.7293
  14   6   2  17.989   9.479
  16  -6   2  7.1894  7.9493
  16   6   2  6.2495  9.4592
  16   6   2 -0.1800  8.5993
  18  -6   2  19.278   9.469
  18   6   2  -2.170  10.039
  18   6   2  1.4899  9.1792
  20   6   2  13.249  12.459
  20   6   2  18.119  12.259
  22   6   2   9.609  13.979
  25   7  -2  23.128  12.779
  25  -7  -2  14.919  12.429
  23   7  -2  36.917  12.669
  23  -7  -2  17.269  12.579
  21   7  -2  448.23   32.96
  21  -7  -2  494.70   35.72
  19   7  -2  165.99   18.33
  19  -7  -2  187.08   20.27
  17   7  -2  187.93   18.31
  17  -7  -2  181.67   18.03
  15   7  -2  44.246   9.719
  15  -7  -2  60.095  10.579
  13   7  -2  15.079   6.859
  13  -7  -2  11.499   7.169
  13  -7  -2  8.6493  5.5795
  11   7  -2  391.33   24.95
  11  -7  -2  449.76   28.03
  11  -7  -2  436.42   25.21
   9   7  -2  802.55   44.89
   9  -7  -2  842.36   47.40
   9  -7  -2  858.42   44.83
   7   7  -2  7.1194  4.8696
   7  -7  -2  28.018   5.930
  -7   7   2  17.489   6.669
   7  -7  -2  21.218   4.440
   5   7  -2  484.58   23.67
  -5  -7   2  458.96   27.17
   5   7  -2  489.05   29.00
  -5   7   2  617.57   41.94
   5  -7  -2  592.38   32.14
   5  -7  -2  588.31   33.83
  -3  -7   2 1055.53   52.42
  -3  -7   2  924.67   52.28
   3  -7  -2  968.93   52.50
   3  -7  -2  971.04   51.02
  -3   7   2 1011.82   65.03
  -1  -7   2  763.30   40.17
  -1  -7   2  723.31   39.96
   1  -7  -2  771.57   41.67
   1  -7   2  199.93   14.03
   1  -7   2  218.04   14.16
  -1  -7  -2  191.66   13.37
   3  -7   2 -0.5300  3.9897
   3  -7   2  3.8797  3.2797
   3   7   2  0.5800  4.2497
   3   7   2  0.3700  3.0198
   5  -7   2  647.81   36.84
   5  -7   2  660.28   36.31
   5   7   2  513.93   31.07
   7  -7   2  659.28   37.33
   7  -7   2  676.81   38.22
   7   7   2  697.22   40.16
   9  -7   2  426.47   26.76
   9  -7   2  461.63   28.14
   9   7   2  451.54   28.53
  11  -7   2 1123.13   61.79
  11  -7   2 1107.05   60.29
  11   7   2 1138.23   63.12
  13  -7   2  48.946  10.509
  13  -7   2  73.554  10.809
  13   7   2  68.084  11.529
  15  -7   2  9.4992  7.7894
  15  -7   2  8.8593  7.7594
  15   7   2  17.339   9.399
  17  -7   2  7.6994  9.8892
  17   7   2  7.6794  9.9692
  19   7   2  22.618  12.089
  19   7   2  30.108  12.279
  21   7   2  38.637  13.689
  21   7   2  28.068  13.479
  24   8  -2  19.138  13.389
  24  -8  -2   1.050  12.239
  22   8  -2   7.869  12.029
  22  -8  -2  17.839  13.059
  20   8  -2  104.60   16.29
  20  -8  -2  141.62   18.68
  18   8  -2  144.75   17.10
  18  -8  -2  135.98   16.69
  16   8  -2  20.478   9.149
  16  -8  -2  21.058   9.809
  14   8  -2  96.462  12.609
  14  -8  -2  103.92   12.96
  12   8  -2  22.438   7.839
  12  -8  -2  30.028   6.319
  12  -8  -2  22.738   7.679
  10   8  -2  371.67   24.63
  10  -8  -2  359.02   24.26
  10  -8  -2  382.10   22.15
   8   8  -2  112.26   12.62
   8  -8  -2  139.92   12.85
   8  -8  -2  143.84   11.13
   6   8  -2  4.7296  3.9497
   6   8  -2  -1.040   4.090
  -6  -8   2  -3.950   3.130
   6  -8  -2  -3.360   3.880
  -6   8   2  3.8497  4.8596
   6  -8  -2  -2.550   3.210
  -4  -8   2  11.189   4.610
   4  -8  -2  30.917   5.650
  -2  -8   2  463.17   27.52
  -2  -8   2  491.35   27.52
   2  -8  -2  458.96   27.58
   2  -8  -2  439.62   26.58
  -2   8   2  521.31   32.78
   0  -8   2  609.14   33.19
   0  -8   2  576.31   33.17
   0  -8  -2  582.44   32.77
   2  -8   2  36.667   6.369
   2  -8   2  44.286   6.020
  -2  -8  -2  38.277   6.050
   4  -8   2  89.473   9.349
   4  -8   2  100.31   10.11
   4   8   2  70.544   9.599
   4   8   2  75.524   7.519
   6  -8   2  138.81   12.35
   6  -8   2  112.55   11.07
   6   8   2  119.54   13.05
   8  -8   2  78.354   9.499
   8  -8   2  55.745   9.089
   8   8   2  94.612  12.229
  10  -8   2  328.69   22.69
  10  -8   2  344.79   23.72
  10   8   2  318.54   23.36
  12  -8   2  232.09   18.62
  12  -8   2  249.38   19.89
  12   8   2  225.47   19.47
  14  -8   2  3.5997  7.5894
  14  -8   2 -0.9499  7.5694
  14   8   2  -2.000   8.459
  16  -8   2  20.908   9.159
  16   8   2  13.059  10.749
  18   8   2   5.940  11.809
  20   8   2  -9.749  11.059
  20   8   2  -0.900  10.769
  23   9  -2  -1.920  12.029
  23  -9  -2   9.559  12.919
  21   9  -2  -5.570  10.689
  21  -9  -2   8.139  11.399
  19   9  -2  12.159  11.279
  19  -9  -2  20.318  10.569
  17   9  -2  -4.130   8.159
  17  -9  -2  -1.450   8.289
  15   9  -2  140.20   16.13
  15  -9  -2  131.73   15.15
  13   9  -2  494.01   32.04
  13  -9  -2  494.46   31.97
  11   9  -2  11.599   6.909
  11  -9  -2  4.6096  5.0996
  11  -9  -2  1.2199  6.0695
   9   9  -2  131.53   13.72
   9  -9  -2  194.37   13.91
   9  -9  -2  176.91   15.36
   7   9  -2  2.1298  4.1397
   7   9  -2  -3.020   5.190
   7  -9  -2  0.4600  3.9097
   7  -9  -2  -1.980   4.770
   5   9  -2  7.5594  5.9295
  -5  -9   2  6.8194  4.8596
   5   9  -2  18.498   4.690
  -5   9   2  15.639   5.400
   5  -9  -2  12.089   4.380
   5  -9  -2  12.419   4.910
  -3  -9   2  20.888   6.000
  -3  -9   2  24.838   5.880
   3  -9  -2  38.357   6.449
   3  -9  -2  40.467   6.339
  -1  -9   2  617.42   32.91
  -1  -9   2  529.49   32.50
   1  -9  -2  629.41   35.60
   1  -9   2  0.5000  3.6397
   1  -9   2  1.0399  4.4996
  -1  -9  -2  -2.960   4.140
   3  -9   2  683.07   36.21
   3  -9   2  575.25   35.23
   3   9   2  563.52   28.27
   3   9   2  579.23   34.71
   5  -9   2  228.86   16.95
   5  -9   2  243.97   17.24
   5   9   2  195.07   16.82
   5   9   2  189.10   12.95
   7  -9   2  17.179   6.829
   7  -9   2  20.328   6.469
   7   9   2  16.419   8.039
   9  -9   2  4.1097  7.0894
   9  -9   2  8.7093  6.9394
   9   9   2  19.538   8.649
  11  -9   2  1.1699  7.0994
  11  -9   2  3.8697  7.0394
  11   9   2  4.5196  8.6093
  13  -9   2  78.544  11.509
  13  -9   2  50.716  10.529
  13   9   2  49.006  11.689
  15  -9   2  175.81   17.63
  15   9   2  203.39   21.82
  17  -9   2  6.6395  8.7093
  17   9   2  -9.729  11.429
  19   9   2  -7.659  11.479
  19   9   2  -3.150  10.929
  21   9   2   8.549  12.889
  24 -10  -2  52.296  14.859
  22  10  -2  21.918  14.379
  22 -10  -2  11.049  11.189
  20  10  -2  25.608  13.199
  20 -10  -2  36.957  13.009
  18  10  -2  131.24   17.89
  18 -10  -2  144.10   17.90
  16  10  -2  101.64   14.82
  16 -10  -2  119.77   15.02
  14  10  -2  259.57   22.09
  14 -10  -2  294.98   22.78
  12  10  -2  322.84   24.29
  12 -10  -2  370.18   25.77
  10  10  -2  7.6194  6.8794
  10 -10  -2  9.6192  6.5395
  10 -10  -2  6.5295  5.6295
   8  10  -2  119.31   14.31
   8 -10  -2  137.92   12.09
   8 -10  -2  142.19   13.87
   6  10  -2  -5.130   5.770
   6  10  -2  -3.530   4.370
  -6 -10   2  0.4800  5.1096
   6 -10  -2  -7.419   4.760
   6 -10  -2  -1.630   4.430
  -4 -10   2  3.9697  4.9996
  -4 -10   2  8.9093  5.3796
   4 -10  -2  7.9993  4.8096
   4 -10  -2  10.249   5.530
  -2 -10   2  18.029   5.860
  -2 -10   2  23.908   5.950
   2 -10  -2  19.278   5.820
   2 -10  -2  8.7193  4.6796
  -2  10   2  18.159   4.080
   0 -10   2  146.13   13.25
   0 -10   2  154.73   12.74
   0 -10  -2  147.93   12.77
   2 -10   2  846.30   48.17
   2 -10   2  896.65   48.21
  -2 -10  -2  785.32   43.87
   4 -10   2 1090.02   60.15
   4 -10   2 1156.40   61.47
   4  10   2  956.30   45.02
   4  10   2  937.99   54.12
   6 -10   2  326.70   22.24
   6 -10   2  308.46   21.61
   6  10   2  250.25   20.53
   8 -10   2  178.88   15.84
   8 -10   2  185.39   16.52
   8  10   2  142.00   15.41
  10 -10   2  177.21   15.96
  10 -10   2  182.07   16.27
  10  10   2  203.17   19.20
  12 -10   2  231.12   20.12
  12 -10   2  251.28   19.64
  12  10   2  240.62   21.66
  14 -10   2  343.01   25.50
  14  10   2  358.05   28.23
  16 -10   2  42.267  11.749
  16  10   2  33.727  13.339
  18  10   2   5.810  12.019
  20  10   2   2.320  13.969
  23 -11  -2  21.618  12.819
  21  11  -2  -1.380  12.699
  21 -11  -2  13.709  10.929
  19  11  -2  -17.86   10.88
  19 -11  -2   5.680  10.089
  17  11  -2   5.030  11.009
  17 -11  -2  13.049  10.219
  15  11  -2  105.54   15.66
  15 -11  -2  121.45   15.64
  13  11  -2  72.914  12.599
  13 -11  -2  83.133  12.899
  11  11  -2  117.49   15.02
  11 -11  -2  102.99   12.72
   9  11  -2  4.1997  7.1794
   9 -11  -2  -1.360   5.200
   9 -11  -2  -4.410   5.470
   7  11  -2  0.4800  7.0794
   7  11  -2  21.138   5.440
   7 -11  -2  12.949   6.819
   7 -11  -2  5.8495  5.6295
  -5 -11   2  35.057   7.939
   5  11  -2  45.546   6.989
   5  11  -2  23.598   8.309
   5 -11  -2  42.567   8.099
   5 -11  -2  48.366   7.859
  -3 -11   2  2.6998  5.0996
  -3 -11   2  -1.280   5.080
   3 -11  -2  -9.569   4.380
   3 -11  -2  -5.960   4.200
  -1 -11   2  87.103  10.549
  -1 -11   2  77.594   9.549
   1 -11  -2  91.203  10.909
   1 -11   2  344.35   22.28
   1 -11   2  303.11   21.50
  -1 -11  -2  312.50   21.65
   3 -11   2  825.06   48.12
   3 -11   2  881.34   48.00
   3  11   2  669.57   40.56
   3  11   2  678.80   33.31
   5 -11   2  277.56   20.17
   5 -11   2  300.52   20.66
   5  11   2  258.79   21.21
   5  11   2  266.66   16.49
   7 -11   2  271.21   19.78
   7 -11   2  243.35   19.24
   7  11   2  218.67   19.67
   9 -11   2  -3.500   7.049
   9 -11   2  0.9799  5.9595
   9  11   2  -2.620   8.279
  11 -11   2  24.018   9.009
  11 -11   2  17.809   8.879
  11  11   2  19.868  10.779
  13 -11   2  80.393  12.989
  13  11   2  60.805  14.839
  15 -11   2  60.205  12.619
  15  11   2  43.366  13.709
  17  11   2  -2.530  11.929
  19  11   2  -8.879  13.389
  22 -12  -2  -2.560  10.619
  20  12  -2  16.309  14.609
  20 -12  -2  13.389  11.059
  18  12  -2  25.098  13.149
  18 -12  -2  35.617  11.339
  16  12  -2  31.347  11.879
  16 -12  -2  41.297  11.099
  14  12  -2  84.823  14.419
  14 -12  -2  53.416  11.379
  12  12  -2  10.059   9.549
  12 -12  -2  1.9598  7.8594
  10  12  -2 -0.2500  7.3794
  10 -12  -2  -1.610   6.499
   8  12  -2  10.849   7.689
   8 -12  -2  7.9893  6.8894
   8 -12  -2  22.068   6.379
  -6 -12   2  -9.629   5.360
   6  12  -2  0.0800  6.6995
   6  12  -2  5.6495  5.5895
   6 -12  -2  1.5399  6.5795
   6 -12  -2  -2.980   5.310
  -4 -12   2  42.127   7.799
  -4 -12   2  34.447   8.899
   4 -12  -2  38.007   7.899
   4 -12  -2  28.488   7.269
  -2 -12   2  -1.110   5.960
  -2 -12   2  -3.860   6.139
   2 -12  -2 -0.1500  4.9996
   2 -12  -2  -2.690   4.310
   0 -12   2  -3.530   5.870
   0 -12   2  1.4899  6.4695
   0 -12  -2  -1.330   5.720
   2 -12   2 -0.3600  6.7894
   2 -12   2  1.5399  5.5295
  -2 -12  -2  7.5494  6.3995
   4 -12   2  6.8194  6.1095
   4 -12   2  -1.270   5.810
   4  12   2  1.8798  5.1396
   4  12   2  1.5999  6.6995
   6 -12   2  12.269   7.549
   6 -12   2  9.7592  7.9493
   6  12   2  9.7692  7.9194
   6  12   2  11.049   5.830
   8 -12   2  20.768   8.359
   8 -12   2  16.519   8.189
   8  12   2  11.749   8.259
  10 -12   2  52.886  10.669
  10 -12   2  56.885  10.319
  10  12   2  75.184  14.329
  12 -12   2  19.738   9.499
  12  12   2   8.109  11.569
  14 -12   2  3.8397  7.9094
  14  12   2  -9.049  10.529
  16 -12   2  4.7796  9.5192
  16  12   2  -5.610  11.699
  18  12   2  -17.43   11.94
  21 -13  -2  31.167  12.719
  19  13  -2  93.192  18.728
  19 -13  -2  81.513  14.739
  17  13  -2  33.757  14.559
  17 -13  -2  45.776  12.329
  15  13  -2  45.016  13.409
  15 -13  -2  41.377  11.249
  13  13  -2 -0.8099  9.9392
  13 -13  -2  5.0596  7.8994
  11  13  -2  49.236  11.579
  11 -13  -2  88.263  12.929
   9  13  -2  6.2495  7.8594
   9 -13  -2  8.5793  7.6794
   7  13  -2  30.468   7.229
   7  13  -2  26.018   9.249
   7 -13  -2  18.848   7.479
   7 -13  -2  22.108   7.159
  -5 -13   2  26.558   8.349
   5  13  -2  36.027   9.879
   5  13  -2  33.867   7.219
   5 -13  -2  43.046   8.669
   5 -13  -2  32.977   7.849
  -3 -13   2  -2.350   6.869
  -3 -13   2  2.0698  6.0195
   3 -13  -2  1.6199  4.9996
   3 -13  -2  13.019   6.529
  -1 -13   2  88.063  11.579
  -1 -13   2  86.313  10.989
   1 -13   2  -3.410   6.599
   1 -13   2  -6.369   6.239
  -1 -13  -2  -6.099   5.760
   3 -13   2  238.31   19.20
   3 -13   2  235.18   18.80
   3  13   2  173.57   13.12
   3  13   2  173.50   17.33
   5 -13   2  107.04   12.83
   5 -13   2  71.444  11.299
   5  13   2  65.045  12.039
   5  13   2  82.913   9.779
   7 -13   2  73.824  11.089
   7 -13   2  76.094  11.239
   7  13   2  81.613  13.709
   9 -13   2  125.90   14.85
   9 -13   2  115.21   14.16
   9  13   2  111.53   15.02
  11 -13   2  74.434  12.229
  11  13   2  47.756  13.049
  13 -13   2  11.039   9.029
  13  13   2   7.149  12.049
  15 -13   2  36.747  11.729
  15  13   2  43.096  15.519
  17  13   2  -11.61   12.81
  20 -14  -2  15.189  11.189
  18  14  -2  47.586  16.189
  18 -14  -2  48.566  13.449
  16  14  -2  -5.070  11.519
  16 -14  -2  22.028  11.309
  14  14  -2  106.08   16.99
  14 -14  -2  109.42   15.40
  12  14  -2  166.34   19.74
  12 -14  -2  188.13   19.19
  10  14  -2  71.404  13.709
  10 -14  -2  90.863  13.069
   8  14  -2  66.935  13.999
   8  14  -2  79.713  10.489
   8 -14  -2  78.414  12.809
   6  14  -2  41.977  11.579
   6  14  -2  35.507   8.289
   6 -14  -2  45.726   9.859
   6 -14  -2  42.237   8.739
  -4 -14   2  4.5096  7.0594
   4 -14  -2  1.4199  6.5595
   4 -14  -2  5.5395  6.3795
  -2 -14   2  155.58   16.10
  -2 -14   2  153.72   15.24
   2 -14  -2  158.74   15.72
   0 -14   2  61.185  10.339
   0 -14   2  66.475  11.619
   0 -14  -2  73.134  10.749
   2 -14   2  63.165  10.639
   2 -14   2  85.793  12.249
  -2 -14  -2  68.424  10.729
   4 -14   2  404.27   27.09
   4 -14   2  374.15   26.71
   4  14   2  286.92   23.72
   4  14   2  300.04   18.60
   6 -14   2  96.012  12.859
   6 -14   2  95.512  13.179
   6  14   2  61.885  12.909
   6  14   2  90.223  10.999
   8 -14   2  171.92   17.13
   8 -14   2  168.42   16.98
   8  14   2  153.01   18.46
  10 -14   2  103.45   13.90
  10  14   2  108.10   17.59
  12 -14   2  48.546  11.369
  12  14   2  20.888  12.579
  14 -14   2  56.245  12.829
  14  14   2  42.127  15.209
  16  14   2  -32.60   11.04
  19 -15  -2   9.669  10.959
  17  15  -2  -21.31   11.80
  17 -15  -2  4.8196  9.5492
  15  15  -2  -10.88   11.19
  15 -15  -2  13.519   9.939
  13  15  -2  41.557  13.949
  13 -15  -2  40.697  11.649
  11  15  -2  80.393  14.509
  11 -15  -2  103.49   14.67
   9  15  -2  23.628  11.849
   9 -15  -2  32.157  10.199
   7  15  -2 -0.0300  6.4595
   7  15  -2  -12.52    8.66
   7 -15  -2  -6.589   7.439
   5  15  -2  4.9396  9.6292
   5  15  -2  6.5695  7.1294
   5 -15  -2  7.0694  7.1894
   5 -15  -2  6.0495  8.4193
  -3 -15   2  -4.400   7.289
  -3 -15   2  -3.010   7.259
   3 -15  -2  5.4196  7.3994
  -1 -15   2  -3.690   7.979
  -1 -15   2  11.389   8.729
   1 -15  -2  -2.600   7.249
   1 -15   2  -1.680   6.569
   1 -15   2  10.399   7.859
  -1 -15  -2  2.7798  7.4894
   3 -15   2  77.464  12.289
   3 -15   2  59.065  11.439
   3  15   2  52.916  11.639
   3  15   2  66.455   9.359
   5 -15   2  42.746   9.879
   5 -15   2  29.398   9.009
   5  15   2  36.137   8.529
   5  15   2  20.378   9.789
   7 -15   2  -6.299   7.199
   7 -15   2  -4.020   8.039
   7  15   2  1.3599  8.7593
   9 -15   2  6.3195  8.3093
   9  15   2  18.778  10.439
  11 -15   2  23.428  10.659
  11  15   2   0.460  11.049
  13 -15   2  13.079   9.709
  13  15   2  -19.82   10.30
  15  15   2  -24.92   11.01
  18 -16  -2   8.309  10.589
  16  16  -2  -6.050  12.609
  16 -16  -2  12.509   9.999
  14  16  -2  -21.18   10.96
  14 -16  -2  12.079   9.639
  12  16  -2  -17.99   10.99
  12 -16  -2  -2.710   8.489
  10  16  -2  15.129  11.179
  10 -16  -2  -7.579   7.689
   8  16  -2  10.609  10.919
   8  16  -2  5.8995  7.0694
   8 -16  -2  11.079   9.229
   6  16  -2  -5.090   8.779
   6  16  -2  -11.96    7.43
   6 -16  -2  -5.780   7.699
  -4 -16   2  119.63   15.30
   4  16  -2  113.02   17.22
   4  16  -2  136.22   13.27
   4 -16  -2  143.55   16.30
  -2 -16   2  37.077  10.369
  -2 -16   2  23.158  10.159
   2 -16  -2  48.356  10.789
   0 -16   2  -3.130   7.379
   0 -16   2  1.8498  8.1193
   0 -16  -2  -6.779   7.749
   2 -16   2  36.727   9.989
   2 -16   2  28.148   9.649
   4 -16   2  4.2397  8.5493
   4 -16   2  1.3599  8.7093
   4  16   2  4.9496  9.1193
   4  16   2  11.379   7.179
   6 -16   2  12.519   9.919
   6 -16   2  16.919   9.469
   6  16   2  16.559  10.839
   6  16   2  23.098   8.819
   8 -16   2  158.27   17.92
   8  16   2  113.35   16.90
  10 -16   2  46.896  12.529
  10  16   2  45.256  13.719
  12 -16   2  14.649  10.899
  12  16   2  -0.550  12.899
  14 -16   2  -8.829   8.999
  14  16   2  -25.11   11.39
  15  17  -2  27.228  13.859
  15 -17  -2  30.727  12.249
  13  17  -2  -14.55   11.47
  13 -17  -2  -6.099   8.539
  11  17  -2   4.950  10.529
  11 -17  -2  17.319   9.929
   9  17  -2  61.815  15.359
   9 -17  -2  70.274  14.169
   7  17  -2  42.926  13.719
   7  17  -2  49.306  10.639
   7 -17  -2  44.206  12.019
   5  17  -2   3.050  10.659
   5  17  -2  -6.259   7.809
   5 -17  -2  -16.07    7.92
  -3 -17   2  78.084  13.549
  -3 -17   2  74.164  13.429
   3 -17  -2  76.724  14.059
  -1 -17   2  23.108  11.569
  -1 -17   2  28.028   9.809
   1 -17  -2  36.637  10.819
   1 -17   2  -4.480   8.979
   1 -17   2  1.4899  8.8193
  -1 -17  -2  2.0598  8.5893
   3 -17   2  61.465  13.329
   3 -17   2  68.644  12.659
   3  17   2  45.856  12.159
   3  17   2  54.326  10.419
   5 -17   2  39.837  11.489
   5 -17   2  33.297  11.199
   5  17   2  26.398   8.859
   5  17   2  17.259  11.039
   7 -17   2  82.103  13.999
   7  17   2  76.284  14.739
   9 -17   2  151.33   18.27
   9  17   2  108.29   16.44
  11 -17   2  37.227  11.889
  11  17   2  26.198  13.159
  13 -17   2  -4.000   8.979
  13  17   2  -24.25   10.62
  14 -18  -2  1.8998  9.7792
  12  18  -2  -11.03   11.24
  12 -18  -2  -5.320   9.519
  10  18  -2 -0.2300  9.6592
  10 -18  -2  0.3600  9.2492
   8  18  -2  74.584  15.959
   8  18  -2  89.403  12.949
   8 -18  -2  101.29   15.61
   6  18  -2  44.276  14.759
   6  18  -2  33.537  10.339
   6 -18  -2  17.119  10.519
   4  18  -2  30.957  10.209
   4  18  -2   9.059  11.759
   4 -18  -2  5.7195  9.6892
  -2 -18   2  57.925  13.739
  -2 -18   2  52.486  13.659
   2 -18  -2  57.955  13.299
   0 -18   2  14.599  10.659
   0 -18   2  16.159  11.349
   0 -18  -2  12.289   9.939
   2 -18   2  -5.450   9.009
   2 -18   2  2.3898  9.1892
   2  18   2  0.9399  9.4292
   2  18   2  -2.000   8.179
   4 -18   2   5.400  10.159
   4 -18   2  31.967  12.169
   4  18   2  16.789  11.089
   4  18   2  22.888   8.829
   6 -18   2  6.8894  9.6792
   6  18   2  11.229  10.299
   6  18   2  27.728   9.259
   8 -18   2  50.666  13.779
   8  18   2  27.178  12.019
  10 -18   2  34.777  11.839
  10  18   2  27.408  12.309
  12 -18   2   7.929  11.439
  11  19  -2   9.379  11.729
  11 -19  -2  10.949  10.699
   9  19  -2  -6.789  10.799
   9 -19  -2   3.980  10.409
   7  19  -2  11.039   9.889
   7  19  -2  19.908  12.229
   7 -19  -2  11.289  10.749
   5  19  -2  4.3496  8.7393
   5  19  -2   8.609  12.929
   5 -19  -2  2.9998  9.2892
   3  19  -2  26.468  13.979
   3  19  -2  37.857  12.349
   3 -19  -2  39.157  12.249
  -1 -19   2   3.390  10.449
  -1 -19   2   8.119  11.209
   1 -19  -2  2.2598  9.4492
   1 -19   2  -5.040  11.209
   1 -19   2   2.860  10.899
   3 -19   2  29.318  11.689
   3 -19   2  20.098  12.189
   3  19   2  17.639   9.009
   3  19   2  14.619  11.459
   5 -19   2   2.120  10.639
   5  19   2  12.609   9.019
   5  19   2   7.569  10.989
   7 -19   2  -2.140   9.979
   7  19   2   0.250  10.419
   9 -19   2   4.620  11.299
   8  20  -2   8.679  11.979
   8 -20  -2  -1.870  10.619
   6  20  -2  -1.810  11.909
   6  20  -2  -5.080   8.549
   6 -20  -2  -11.74    9.75
   4  20  -2  22.098  13.959
   4  20  -2 -0.7999  9.6692
   4 -20  -2  11.779  10.989
   2 -20  -2  -10.71   11.30
   0 -20   2  -10.34   11.44
   0 -20   2  -0.370  11.289
   0 -20  -2  -14.46   10.96
   2 -20   2  61.095  13.949
   2 -20   2  31.477  12.859
   2  20   2  58.875  15.679
   2  20   2  27.398  10.689
   4 -20   2  95.402  16.169
   4  20   2  104.68   18.19
   4  20   2  93.722  13.959
   6 -20   2  70.514  15.159
   3  21  -2  -14.58   10.13
  -1 -21   2  -9.989  10.499
   1 -21   2   6.809  10.949
   1 -21   2  -13.61   11.19
  26   0  -3   7.619  10.749
  24   0  -3  -4.390   9.919
  22   0  -3  2.5998  8.7293
  20   0  -3  2.8398  7.7794
  18   0  -3  1.4299  6.0395
  18   0  -3  -3.040   5.520
  16   0  -3  -3.130   5.650
  16   0  -3  -4.350   4.200
  14   0  -3  -8.859   3.130
  14   0  -3  -7.779   4.690
  12   0  -3  0.1000  3.8197
  10   0  -3  7.3394  3.7697
  -6   0   3  -1.670   3.990
   6   0  -3  -4.180   2.590
   4   0  -3  -1.860   1.320
  -4   0   3  0.2800  1.7199
  -2   0   3 -0.7499  1.3899
   0   0   3  -4.230   1.770
   2   0   3  -1.920   2.310
   2   0   3  -3.030   1.810
   4   0   3  -2.260   2.450
   4   0   3  -2.150   2.210
   6   0   3  5.6895  3.8697
   6   0   3  8.3893  3.3897
   8   0   3  14.359   4.850
   8   0   3  6.0895  5.0696
  10   0   3  -6.849   4.370
  10   0   3  -7.779   4.510
  12   0   3  -9.119   4.760
  12   0   3  -7.579   4.570
  14   0   3  -6.639   5.530
  14   0   3  -5.090   5.720
  16   0   3  -1.280   7.099
  16   0   3  -7.869   5.970
  18   0   3  -6.759   6.989
  20   0   3  5.2196  9.7292
  27   1  -3  18.179  13.139
  27  -1  -3  10.479  11.949
  25   1  -3   5.000  11.039
  25  -1  -3   1.670  10.109
  23   1  -3  67.184  13.649
  23  -1  -3  53.226  12.929
  21   1  -3  301.82   23.60
  21  -1  -3  316.85   25.41
  19   1  -3  368.78   26.27
  19   1  -3  387.66   24.82
  19  -1  -3  408.51   28.72
  17   1  -3  141.44   12.08
  17   1  -3  117.30   13.46
  17  -1  -3  131.49   11.36
  17  -1  -3  105.46   13.34
  15   1  -3  7.9693  5.8595
  15  -1  -3  7.5894  6.2995
  15  -1  -3  16.469   4.890
  13   1  -3  467.78   28.07
  13  -1  -3  457.42   27.62
  13  -1  -3  452.49   25.13
  11   1  -3  6.4695  4.0697
  11  -1  -3  4.4596  3.8197
  11  -1  -3  2.2698  2.5298
   9   1  -3  936.62   49.76
   9  -1  -3 1067.32   56.36
   7   1  -3 1286.17   62.15
  -7  -1   3 1108.84   80.25
  -7   1   3 1359.52   87.75
   7  -1  -3 1265.19   67.78
   5   1  -3 3658.00  176.28
  -5  -1   3 3483.89  172.75
  -5  -1   3 3342.40  225.61
  -5   1   3 3963.79  254.25
   5  -1  -3 3918.65  198.66
  -3  -1   3 1099.86   54.00
   3   1  -3 1135.53   54.61
  -3  -1   3  984.11   70.09
   3  -1  -3 1179.17   61.05
  -3   1   3 1221.84   59.77
  -3   1   3 1193.26   78.36
  -1  -1   3  886.85   45.07
   1  -1  -3  716.61   36.28
  -1   1   3  705.10   36.18
   1  -1   3 1052.69   53.49
   1  -1   3 1045.34   53.52
   1   1   3  960.84   49.45
   1   1   3  973.97   49.41
   3  -1   3  623.14   34.18
   3  -1   3  671.99   34.04
   3   1   3  624.27   32.81
   3   1   3  621.54   33.21
   5  -1   3 1594.57   81.00
   5  -1   3 1583.57   81.64
   5   1   3 1532.20   78.95
   5   1   3 1535.22   78.51
   7  -1   3  344.90   20.48
   7  -1   3  313.45   19.72
   7   1   3  367.68   21.72
   7   1   3  328.84   20.55
   9  -1   3  487.40   27.91
   9  -1   3  441.50   27.24
   9   1   3  506.33   29.42
   9   1   3  473.92   28.62
  11  -1   3  147.51   13.46
  11  -1   3  157.24   13.44
  11   1   3  148.50   12.85
  11   1   3  147.32   13.35
  13  -1   3  100.27   11.67
  13  -1   3  93.472  11.279
  13   1   3  89.753  11.759
  13   1   3  108.08   12.03
  15  -1   3  35.877   9.329
  15  -1   3  42.996   9.579
  15   1   3  42.766   9.729
  15   1   3  38.707   9.509
  17  -1   3  3.8297  6.9894
  17  -1   3  6.0695  7.2594
  17   1   3  21.538   8.849
  17   1   3  0.4900  7.6994
  19  -1   3  45.566  11.799
  19   1   3  24.008  11.209
  21   1   3  11.909  10.959
  26   2  -3  -8.909   9.469
  26  -2  -3  -1.400  11.399
  24   2  -3  12.019  11.119
  24  -2  -3   9.829  10.449
  22   2  -3  53.106  11.999
  22  -2  -3  52.846  12.259
  20   2  -3  244.99   19.20
  20   2  -3  233.78   20.17
  20  -2  -3  272.48   22.56
  18   2  -3  84.953  11.449
  18  -2  -3  79.813  12.259
  16   2  -3  33.697   8.099
  16  -2  -3  43.476   8.899
  16  -2  -3  45.796   7.129
  14   2  -3  189.51   15.25
  14  -2  -3  210.70   16.71
  14  -2  -3  219.89   14.13
  12   2  -3  174.93   13.30
  12  -2  -3  193.03   11.88
  12  -2  -3  182.34   14.27
  10   2  -3  382.61   22.56
  10  -2  -3  423.26   22.25
  10  -2  -3  411.46   24.66
   8   2  -3 1802.34   92.46
   8  -2  -3 1966.25  103.36
  -8   2   3 2011.81  133.07
   8  -2  -3 2065.57   99.97
  -6  -2   3  3.1197  2.6098
  -6  -2   3  5.8995  4.6596
  -6   2   3  9.1592  4.3496
   6  -2  -3  5.2596  2.6498
  -4  -2   3 1954.44  101.39
   4   2  -3 1970.63  102.92
  -4  -2   3 2171.93  132.15
  -4   2   3 2285.93  154.13
   4  -2  -3 2467.52  120.81
  -2  -2   3  73.864   5.770
   2  -2  -3  79.353   5.440
   0  -2   3  385.08   20.88
   0  -2   3  380.87   20.16
   2  -2   3  7.1594  2.4698
   2  -2   3  6.3595  3.2097
   2   2   3  9.9892  2.7298
   4  -2   3  174.05   11.58
   4  -2   3  172.36   11.32
   4   2   3  159.69   10.59
   6  -2   3 1284.38   62.63
   6  -2   3 1104.98   61.81
   6   2   3 1327.04   66.41
   6   2   3 1214.31   66.12
   8  -2   3  413.89   24.31
   8  -2   3  404.14   24.49
   8   2   3  431.07   25.87
   8   2   3  449.28   26.68
  10  -2   3  392.85   23.68
  10  -2   3  352.45   22.96
  10   2   3  375.09   24.39
  10   2   3  421.35   25.72
  12  -2   3  474.61   29.45
  12  -2   3  479.31   29.29
  12   2   3  545.90   32.81
  12   2   3  501.39   31.53
  14  -2   3 -0.2300  6.2295
  14  -2   3  -7.029   5.820
  14   2   3  -2.450   7.169
  14   2   3  -9.179   7.699
  16  -2   3  8.4793  7.9293
  16  -2   3  1.3499  7.6994
  16   2   3  7.2994  8.9193
  16   2   3  22.128   9.079
  18  -2   3  72.794  12.809
  18   2   3  76.924  12.919
  18   2   3  69.834  13.699
  20   2   3  16.989  11.029
  27   3  -3  -0.770  11.839
  27  -3  -3  -4.070  13.369
  25   3  -3   8.949  10.389
  25  -3  -3   8.439  12.539
  23   3  -3  -2.350   9.269
  23  -3  -3  -10.90   10.59
  21   3  -3  -3.320   7.519
  21   3  -3 -0.4400  7.7094
  21  -3  -3  -8.539   8.589
  19   3  -3  17.039   8.109
  19  -3  -3  2.9098  8.1893
  17   3  -3  5.2696  6.7094
  17  -3  -3  7.1694  7.2794
  15   3  -3  38.897   8.369
  15  -3  -3  39.787   6.149
  15  -3  -3  32.707   8.139
  13   3  -3  97.942  10.599
  13  -3  -3  97.802   8.099
  13  -3  -3  101.24   11.97
  11   3  -3  0.3600  3.6997
  11  -3  -3  -3.320   2.440
  11  -3  -3  1.7199  3.8697
   9   3  -3 1388.45   72.13
   9  -3  -3 1653.97   82.02
  -9   3   3 1640.06  110.49
   9  -3  -3 1640.84   85.58
  -7  -3   3  240.03   14.85
   7   3  -3  270.19   15.29
  -7   3   3  296.45   23.39
   7  -3  -3  293.53   15.22
   7  -3  -3  283.84   17.64
  -5  -3   3 2089.53  136.12
   5  -3  -3 2601.23  127.68
  -5   3   3 2412.25  162.54
   3   3  -3  689.88   31.02
  -3  -3   3  687.71   45.78
  -3  -3   3  708.49   36.05
   3   3  -3  683.27   36.48
  -3   3   3  749.83   51.10
   3  -3  -3  790.09   40.28
  -1  -3   3  183.17   11.13
  -1  -3   3  155.47    9.73
   1  -3  -3  152.39    9.17
   1  -3   3 1276.41   65.05
   1   3   3 1034.60   46.26
   1   3   3 1044.93   54.39
   3  -3   3  179.07   11.55
   3  -3   3  180.28   11.93
   3   3   3  192.92   12.17
   5  -3   3  271.98   16.94
   5  -3   3  265.51   16.52
   5   3   3  227.56   14.29
   7  -3   3  145.87   11.32
   7  -3   3  142.89   11.52
   7   3   3  134.22   10.61
   9  -3   3  142.79   11.99
   9  -3   3  149.45   12.13
   9   3   3  165.07   13.48
   9   3   3  160.20   13.75
  11  -3   3  349.46   22.43
  11  -3   3  319.56   22.04
  11   3   3  320.57   22.98
  11   3   3  375.04   24.23
  13  -3   3  15.889   7.909
  13  -3   3  13.139   7.749
  13   3   3  17.769   7.519
  13   3   3  18.718   8.499
  15  -3   3  10.159   8.099
  15  -3   3  20.958   8.799
  15   3   3  15.389   9.069
  15   3   3  16.009   7.809
  17  -3   3  17.049   8.769
  17   3   3  23.988  11.059
  17   3   3  16.269   9.319
  19   3   3  6.7794  9.3492
  21   3   3  12.109  12.169
  26   4  -3  22.048  11.699
  26  -4  -3  10.419  12.599
  24   4  -3  77.184  14.549
  24  -4  -3  79.653  15.669
  22   4  -3  9.3392  9.1992
  22   4  -3  -3.020   8.419
  22  -4  -3   5.300  10.159
  20   4  -3  18.458   8.939
  20  -4  -3  14.439   9.909
  18   4  -3  37.807   9.239
  18  -4  -3  38.637   9.579
  16   4  -3  158.11   15.03
  16  -4  -3  161.49   15.77
  14   4  -3  17.389   6.549
  14  -4  -3  19.388   5.140
  14  -4  -3  23.238   7.219
  12   4  -3  83.573   9.499
  12  -4  -3  104.99   11.38
  12  -4  -3  114.06    8.31
  10   4  -3  4.3896  3.8997
  10  -4  -3  4.6896  4.1197
  10  -4  -3  3.3497  2.2798
   8   4  -3  24.718   4.250
   8  -4  -3  26.578   3.150
  -8   4   3  21.748   6.609
   8  -4  -3  21.318   5.010
   6   4  -3  23.598   4.000
  -6  -4   3  17.249   3.670
   6  -4  -3  13.649   3.920
   6  -4  -3  18.728   2.470
  -6   4   3  21.778   4.860
   4   4  -3  223.88   14.33
  -4  -4   3  241.54   17.42
  -4  -4   3  228.41   13.81
   4   4  -3  214.87   11.42
   4  -4  -3  272.48   15.99
  -4   4   3  258.11   19.40
  -2  -4   3  135.02    8.61
  -2  -4   3  129.06    9.47
  -2  -4   3  140.49   10.25
   2  -4  -3  133.94    8.91
   0  -4   3  245.35   14.74
   0  -4   3  234.88   13.92
   0  -4  -3  221.57   13.05
   2  -4   3  13.209   4.120
   2  -4   3  16.979   3.410
   2   4   3  15.859   3.200
   2   4   3  14.049   4.200
   4  -4   3  556.67   30.23
   4  -4   3  530.60   30.00
   4   4   3  554.69   30.75
   6  -4   3  67.674   7.479
   6  -4   3  81.343   8.609
   6   4   3  63.645   7.569
   8  -4   3  62.205   7.589
   8  -4   3  66.815   8.189
   8   4   3  67.154   8.359
  10  -4   3  30.697   7.479
  10  -4   3  39.207   7.429
  10   4   3  31.937   7.439
  12  -4   3  163.37   15.60
  12  -4   3  197.45   16.50
  12   4   3  169.94   16.29
  12   4   3  165.39   15.80
  14  -4   3  271.22   21.03
  14  -4   3  273.27   21.51
  14   4   3  242.19   19.96
  14   4   3  257.56   21.11
  16  -4   3  53.046  10.989
  16  -4   3  48.086  10.089
  16   4   3  35.347   9.929
  16   4   3  52.146  12.769
  18   4   3  16.199   9.919
  18   4   3  0.2600  9.4992
  20   4   3  -10.69   10.75
  22   4   3  -5.220  11.779
  25   5  -3  59.845  14.279
  25  -5  -3  79.174  17.079
  23   5  -3  98.772  15.879
  23   5  -3  89.883  14.829
  23  -5  -3  98.252  17.259
  21   5  -3  -9.379   7.739
  21  -5  -3   0.590  10.099
  19   5  -3  49.446  10.559
  19  -5  -3  59.665  11.979
  17   5  -3  123.19   14.91
  17  -5  -3  139.73   15.36
  15   5  -3  488.36   30.32
  15  -5  -3  606.50   36.94
  13   5  -3  605.84   35.33
  13  -5  -3  695.43   37.07
  13  -5  -3  703.50   40.64
  11   5  -3  488.84   28.51
  11  -5  -3  554.90   29.37
  11  -5  -3  552.27   32.48
   9   5  -3  538.95   30.49
   9  -5  -3  632.02   33.07
   9  -5  -3  624.21   36.06
  -9   5   3  660.63   47.15
  -7  -5   3  15.429   4.270
   7   5  -3  14.949   3.940
   7  -5  -3  10.949   4.130
   7  -5  -3  12.249   2.700
  -7   5   3  10.759   4.950
   5   5  -3  221.22   11.47
  -5  -5   3  201.95   13.46
   5   5  -3  220.42   14.33
   5  -5  -3  317.15   17.26
  -5   5   3  302.88   23.02
   5  -5  -3  328.46   19.07
  -3  -5   3  326.68   25.07
  -3  -5   3  396.84   21.23
  -3  -5   3  363.81   20.37
  -3   5   3  376.59   26.46
   3  -5  -3  373.93   21.50
  -1  -5   3  137.83   10.31
  -1  -5   3  146.71    9.65
   1  -5  -3  139.92    9.54
   1  -5   3  273.38   17.36
   1  -5   3  325.38   18.42
  -1  -5  -3  248.44   14.91
   3  -5   3  170.61   12.26
   3  -5   3  178.61   12.13
   3   5   3  166.50   10.00
   3   5   3  157.72   12.32
   5  -5   3  129.96   10.47
   5  -5   3  108.27    9.74
   5   5   3  130.06   11.38
   7  -5   3  52.946   7.199
   7  -5   3  47.556   6.629
   7   5   3  47.536   6.989
   9  -5   3  429.32   27.15
   9  -5   3  455.46   27.20
   9   5   3  429.51   26.51
  11  -5   3  439.70   27.24
  11  -5   3  412.31   26.95
  11   5   3  483.69   30.62
  13  -5   3  510.50   32.02
  13  -5   3  485.43   31.35
  13   5   3  525.70   33.41
  13   5   3  518.71   34.13
  15  -5   3  258.75   21.38
  15  -5   3  259.91   20.71
  15   5   3  258.48   22.05
  15   5   3  263.70   22.96
  17   5   3  -4.840  10.219
  17   5   3  1.2699  8.6893
  19   5   3  -6.939   9.629
  21   5   3  -6.879  10.859
  26   6  -3  43.436  14.579
  26  -6  -3  32.037  14.409
  24   6  -3  43.206  12.629
  24  -6  -3  39.627  13.819
  22   6  -3  17.399  10.589
  22  -6  -3   7.359  11.179
  20   6  -3  7.2694  8.3093
  20  -6  -3  5.0396  9.2192
  18   6  -3  10.129   8.979
  18  -6  -3  28.208   9.949
  16   6  -3  320.30   23.05
  16  -6  -3  369.29   26.11
  14   6  -3  358.36   23.73
  14  -6  -3  373.42   23.10
  14  -6  -3  436.69   27.34
  12   6  -3  353.26   22.77
  12  -6  -3  390.03   25.12
  12  -6  -3  375.79   21.71
  10   6  -3  274.06   18.24
  10  -6  -3  296.67   17.01
  10  -6  -3  292.37   19.84
   8   6  -3  18.079   4.920
   8  -6  -3  7.1594  3.0398
   8  -6  -3  7.3694  3.0298
   8  -6  -3  6.9594  4.7696
  -8   6   3  5.1996  5.9195
  -6  -6   3  -2.400   2.960
   6   6  -3  -1.010   3.190
   6  -6  -3  0.6099  2.3598
  -6   6   3  -3.060   3.650
   6  -6  -3  -2.300   3.230
   4   6  -3  543.27   26.00
   4   6  -3  545.05   31.35
  -4  -6   3  557.40   30.34
   4  -6  -3  605.20   33.28
  -4   6   3  597.85   40.97
  -2  -6   3  159.21   11.36
  -2  -6   3  164.55   10.64
  -2  -6   3  139.95   11.12
   2  -6  -3  159.78   11.00
   0  -6   3  35.637   4.860
   0  -6   3  31.967   5.450
   0  -6  -3  35.797   4.780
   2  -6   3  798.54   41.46
   2  -6   3  736.50   41.21
   2   6   3  712.30   33.22
   2   6   3  710.93   39.84
   4  -6   3  14.019   4.390
   4  -6   3  14.189   5.130
   4   6   3  7.7894  4.5896
   6  -6   3  16.609   4.680
   6  -6   3  11.429   5.240
   6   6   3  9.1393  5.6895
   8  -6   3  46.226   7.279
   8  -6   3  52.676   7.779
   8   6   3  51.976   8.399
  10  -6   3  45.206   8.669
  10  -6   3  49.456   8.349
  10   6   3  41.137   9.309
  12  -6   3  247.07   19.54
  12  -6   3  259.36   19.76
  12   6   3  277.90   21.81
  14  -6   3  103.49   13.49
  14  -6   3  102.61   13.35
  14   6   3  85.843  14.099
  14   6   3  85.263  12.629
  16  -6   3  61.615  11.589
  16   6   3  62.955  13.429
  16   6   3  72.244  14.109
  18   6   3  1.5399  9.8592
  18   6   3  -8.289  11.159
  20   6   3  -2.440  12.509
  25   7  -3  15.719  12.149
  25  -7  -3  -3.270  11.799
  23   7  -3  13.149  11.849
  23  -7  -3  14.759  11.829
  21   7  -3  62.645  13.769
  21  -7  -3  64.945  14.169
  19   7  -3  31.147  10.439
  19  -7  -3  21.388  10.389
  17   7  -3  -2.690   7.089
  17  -7  -3  12.679   8.669
  15   7  -3  180.51   16.43
  15  -7  -3  193.70   17.67
  13   7  -3  106.04   12.18
  13  -7  -3  94.562   8.969
  13  -7  -3  100.34   11.85
  11   7  -3  12.659   6.000
  11  -7  -3  11.999   6.199
  11  -7  -3  8.1593  4.3696
   9   7  -3  63.695   8.469
  -9   7   3  58.175  10.539
   9  -7  -3  60.105   6.559
   9  -7  -3  64.105   8.389
  -7  -7   3  30.627   6.149
   7   7  -3  36.017   6.539
   7  -7  -3  47.326   5.610
   7  -7  -3  45.916   6.739
  -7   7   3  40.357   7.699
  -5  -7   3  299.14   18.44
   5   7  -3  293.47   15.79
   5   7  -3  288.43   19.65
  -5   7   3  332.84   24.59
   5  -7  -3  333.32   19.06
   5  -7  -3  335.89   20.79
  -3  -7   3  414.05   23.64
  -3  -7   3  406.26   24.02
  -3   7   3  443.60   31.28
   3  -7  -3  450.90   25.84
  -1  -7   3  72.484   6.999
  -1  -7   3  53.496   7.229
   1  -7  -3  56.335   6.659
   1  -7   3 1720.74   83.85
   1  -7   3 1525.06   84.08
  -1  -7  -3 1450.56   75.56
   3  -7   3  248.91   16.24
   3  -7   3  240.04   16.34
   3   7   3  231.48   16.83
   3   7   3  223.64   13.18
   5  -7   3  84.613   9.609
   5  -7   3  75.354   8.559
   5   7   3  81.213   9.719
   7  -7   3  344.80   21.76
   7  -7   3  324.57   21.75
   7   7   3  364.86   24.43
   9  -7   3  213.53   17.26
   9  -7   3  216.72   17.01
   9   7   3  211.43   18.69
  11  -7   3  7.8694  7.2994
  11  -7   3  23.658   8.209
  11   7   3  19.738   9.149
  13  -7   3  114.15   13.62
  13  -7   3  108.76   13.55
  13   7   3  118.20   14.49
  15  -7   3  7.1394  8.6693
  15  -7   3  12.269   8.339
  15   7   3  11.169  10.549
  17   7   3  3.1197  9.8492
  17   7   3  -8.769  10.319
  19   7   3  -14.25   11.33
  24   8  -3   2.070  11.009
  24  -8  -3  -8.679  11.149
  22   8  -3  79.333  16.419
  22  -8  -3  92.182  16.529
  20   8  -3  358.75   28.04
  20  -8  -3  401.74   30.26
  18   8  -3  128.47   16.38
  18  -8  -3  119.79   15.43
  16   8  -3  -4.380   7.439
  16  -8  -3  0.7499  8.1393
  14   8  -3  138.48   14.56
  14  -8  -3  158.15   15.75
  12   8  -3  72.544  10.189
  12  -8  -3  83.313   8.759
  12  -8  -3  78.794  10.829
  10   8  -3  946.05   52.78
  10  -8  -3  942.51   52.27
  10  -8  -3  925.45   48.90
   8   8  -3  535.42   32.70
  -8  -8   3  544.08   31.14
   8  -8  -3  680.61   39.69
  -8   8   3  712.38   49.97
   8  -8  -3  681.43   36.86
  -6  -8   3  22.138   5.300
   6   8  -3  18.288   6.389
   6   8  -3  29.568   5.210
   6  -8  -3  16.559   5.460
   6  -8  -3  34.687   5.040
  -6   8   3  28.398   6.010
  -4  -8   3  117.10    9.84
  -4  -8   3  106.47    9.91
   4  -8  -3  142.90   10.39
  -4   8   3  130.92   12.40
   4  -8  -3  133.43   11.71
  -2  -8   3  265.80   17.81
  -2  -8   3  309.73   19.08
  -2   8   3  265.91   19.80
   2  -8  -3  265.56   17.44
   0  -8   3  154.27   11.43
   0  -8   3  149.03   12.11
   0  -8  -3  161.96   12.10
   2  -8   3  119.36   10.95
   2  -8   3  127.35   10.52
   4  -8   3  61.535   7.789
   4  -8   3  49.566   7.549
   4   8   3  56.425   6.649
   4   8   3  48.556   8.539
   6  -8   3  495.83   29.66
   6  -8   3  489.38   29.75
   6   8   3  363.51   24.62
   8  -8   3 1558.40   85.06
   8  -8   3 1633.06   84.04
   8   8   3 1717.79   91.86
  10  -8   3  435.58   27.75
  10  -8   3  398.93   26.64
  10   8   3  396.04   27.32
  12  -8   3  15.459   8.079
  12  -8   3  22.258   8.779
  12   8   3  20.458   9.889
  14  -8   3  -1.520   7.789
  14  -8   3  -3.740   7.499
  14   8   3  1.4899  8.9093
  16   8   3  27.988  12.639
  18   8   3  57.815  14.279
  18   8   3  36.557  13.499
  20   8   3  27.488  14.859
  25  -9  -3  14.099  13.029
  23   9  -3  39.077  14.869
  23  -9  -3  49.076  13.989
  21   9  -3  189.40   21.41
  21  -9  -3  202.14   21.57
  19   9  -3  423.43   31.70
  19  -9  -3  484.02   33.84
  17   9  -3  55.605  12.069
  17  -9  -3  59.815  11.919
  15   9  -3  122.34   14.78
  15  -9  -3  153.38   16.03
  13   9  -3  1.6699  7.3794
  13  -9  -3  6.5595  7.1994
  11   9  -3  861.07   49.30
  11  -9  -3  898.45   46.61
  11  -9  -3  847.61   49.78
   9   9  -3 1070.07   59.82
   9  -9  -3 1378.48   75.48
  -9   9   3 1435.69   95.55
   9  -9  -3 1387.81   72.06
   7   9  -3  100.63    9.15
   7   9  -3  97.722  12.209
  -7  -9   3  114.00   11.31
  -7   9   3  117.92   14.98
   7  -9  -3  119.73    9.93
   7  -9  -3  107.48   11.78
   5   9  -3  73.124   9.959
   5   9  -3  72.724   7.649
  -5  -9   3  84.183   9.739
   5  -9  -3  75.844   8.149
  -5   9   3  81.643  10.219
   5  -9  -3  69.074   8.659
  -3  -9   3  145.20   12.72
  -3  -9   3  167.88   12.48
  -3   9   3  179.20   14.98
   3  -9  -3  179.57   13.74
  -1  -9   3  582.61   32.51
  -1  -9   3  550.23   32.60
   1  -9  -3  548.80   31.60
   1  -9   3  4.0497  4.7596
   1  -9   3  0.1400  3.6397
  -1  -9  -3  -4.030   3.480
   3  -9   3  121.74   11.75
   3  -9   3  133.75   11.87
   3   9   3  110.61   12.51
   3   9   3  118.03    9.26
   5  -9   3  60.045   9.289
   5  -9   3  60.795   8.759
   5   9   3  48.346   9.749
   7  -9   3 1163.93   62.30
   7  -9   3 1135.25   62.90
   7   9   3  904.13   52.16
   9  -9   3  789.68   46.28
   9  -9   3  816.88   46.00
   9   9   3  895.64   52.18
  11  -9   3  54.895  10.349
  11  -9   3  47.126  10.079
  11   9   3  52.126  11.249
  13  -9   3  20.128   8.789
  13  -9   3  12.069   8.419
  13   9   3  12.809   9.739
  15   9   3   9.689  12.149
  17   9   3  110.71   18.54
  19   9   3  85.753  18.388
  19   9   3  74.784  17.019
  24  10  -3   5.940  13.449
  24 -10  -3  11.059  13.129
  22  10  -3  45.206  14.469
  22 -10  -3  58.495  14.779
  20  10  -3  121.41   18.29
  20 -10  -3  115.39   16.71
  18  10  -3  17.729  11.889
  18 -10  -3  10.379  10.299
  16  10  -3  2.7598  8.9493
  16 -10  -3  4.4296  7.5394
  14  10  -3  370.00   26.69
  14 -10  -3  403.02   27.99
  12 -10  -3  48.086   9.439
  10  10  -3  862.06   50.14
  10 -10  -3 1247.01   63.74
  10 -10  -3 1183.62   66.95
  -8 -10   3  175.06   14.74
   8  10  -3  183.75   16.87
   8 -10  -3  236.66   17.83
   8 -10  -3  224.92   15.59
  -8  10   3  210.09   22.38
   6  10  -3  -6.249   6.010
  -6 -10   3  -4.120   4.780
   6  10  -3 -0.0100  4.3296
   6 -10  -3  -1.450   4.460
  -6  10   3  -8.559   4.830
   6 -10  -3  -8.429   3.840
  -4 -10   3  335.34   20.76
  -4 -10   3  298.69   20.90
  -4  10   3  323.63   25.46
   4 -10  -3  377.98   21.51
   4 -10  -3  335.76   22.37
  -2 -10   3  535.57   32.81
  -2 -10   3  588.42   32.77
  -2  10   3  596.25   40.58
   2 -10  -3  575.98   34.03
   0 -10   3  8.0493  5.6695
   0 -10   3  5.9195  4.7396
   0 -10  -3 -0.7599  4.3996
   2 -10   3  640.14   38.67
   2 -10   3  723.90   39.48
  -2 -10  -3  621.51   35.98
   4 -10   3  104.53   12.10
   4 -10   3  83.673  10.309
   4  10   3  78.844  11.429
   4  10   3  97.742   9.229
   6 -10   3  111.00   12.65
   6 -10   3  113.63   13.12
   6  10   3  93.612  13.029
   8 -10   3  398.71   26.71
   8 -10   3  411.99   26.91
   8  10   3  437.87   30.16
  10 -10   3  26.568   8.669
  10 -10   3  30.987   9.129
  10  10   3  49.276  11.149
  12 -10   3  12.979   8.529
  12 -10   3  14.089   8.799
  12  10   3  10.049  10.559
  14 -10   3  21.738   8.809
  14  10   3  17.209  11.579
  16  10   3  -10.74   11.55
  18  10   3   3.170  12.439
  23  11  -3  -6.499  13.239
  23 -11  -3   3.780  11.389
  21  11  -3   3.780  13.189
  21 -11  -3  11.509  11.439
  19  11  -3   4.000  10.279
  19 -11  -3   6.169  10.749
  17  11  -3  104.46   16.01
  17 -11  -3  119.64   15.57
  15  11  -3  148.55   17.43
  15 -11  -3  144.39   16.21
  13  11  -3  335.16   25.28
  13 -11  -3  330.51   24.56
  11  11  -3  5.5995  8.7093
  11 -11  -3  11.599   7.729
   9  11  -3  331.76   25.20
   9 -11  -3  397.10   26.44
   9 -11  -3  382.34   23.81
  -7 -11   3  1.3899  6.0795
   7  11  -3  7.5394  7.4594
   7  11  -3  6.6295  5.0296
   7 -11  -3  1.3099  5.2096
   7 -11  -3 -0.0100  5.3896
  -5 -11   3  472.45   27.33
   5  11  -3  386.31   22.32
   5  11  -3  373.51   27.94
   5 -11  -3  430.15   28.07
   5 -11  -3  456.98   26.63
  -3 -11   3  556.99   32.41
  -3 -11   3  528.73   32.40
   3 -11  -3  560.05   33.48
  -1 -11   3  78.334   9.399
  -1 -11   3  70.864   9.929
   1 -11  -3  80.373   9.619
   1 -11   3  459.09   29.39
   1 -11   3  495.90   29.38
  -1 -11  -3  482.12   29.49
   3 -11   3  277.67   19.76
   3 -11   3  275.70   19.98
   3  11   3  227.02   19.11
   3  11   3  222.35   14.50
   5 -11   3  46.636   8.349
   5 -11   3  26.768   8.159
   5  11   3  35.937   7.089
   5  11   3  28.308   9.119
   7 -11   3  -7.449   6.109
   7 -11   3  0.0200  6.5995
   7  11   3  -6.159   7.529
   9 -11   3  14.209   7.909
   9 -11   3  10.709   8.219
   9  11   3  19.518  10.559
  11 -11   3  26.998   9.609
  11 -11   3  34.697   9.079
  11  11   3  27.328  11.219
  13 -11   3  245.49   21.47
  13  11   3  249.23   23.95
  15  11   3  100.08   17.32
  17  11   3  21.938  14.219
  19  11   3  21.328  15.099
  22  12  -3  -9.109  14.339
  22 -12  -3  -15.49    8.33
  20  12  -3   2.780  12.019
  20 -12  -3  11.539  11.029
  18  12  -3  117.40   18.14
  18 -12  -3  103.81   15.59
  16  12  -3  333.17   27.28
  16 -12  -3  358.48   27.29
  14  12  -3  330.13   26.27
  14 -12  -3  337.17   25.55
  12  12  -3  361.48   27.95
  12 -12  -3  311.01   23.85
  10  12  -3  16.519   8.229
  10 -12  -3  17.769   7.599
   8  12  -3  -6.719   6.449
   8  12  -3  -5.790   5.440
   8 -12  -3  -2.600   5.190
   8 -12  -3  -8.989   5.010
   6  12  -3  298.85   19.15
  -6 -12   3  360.28   23.82
   6  12  -3  311.27   25.19
   6 -12  -3  341.92   24.15
   6 -12  -3  355.20   22.52
  -4 -12   3  574.75   36.22
  -4 -12   3  660.02   37.61
   4 -12  -3  607.34   36.47
  -2 -12   3  517.78   32.36
  -2 -12   3  555.88   33.11
   2 -12  -3  499.96   31.28
   0 -12   3  50.006   8.709
   0 -12   3  70.744  10.759
   0 -12  -3  48.856   8.609
   2 -12   3  311.62   23.12
   2 -12   3  371.71   23.82
  -2 -12  -3  352.64   23.70
   4 -12   3  70.514  10.639
   4 -12   3  76.134  11.029
   4  12   3  57.545  11.149
   4  12   3  59.135   8.309
   6 -12   3  52.176  10.279
   6 -12   3  53.576  10.099
   6  12   3  34.757  10.509
   8 -12   3  -9.459   7.069
   8 -12   3  -1.390   7.109
   8  12   3  2.1598  6.8494
  10 -12   3  12.159   8.739
  10 -12   3  12.309   8.519
  10  12   3  8.5393  9.9392
  12 -12   3  374.65   27.80
  12  12   3  364.76   29.64
  14  12   3  239.56   24.50
  16  12   3  104.56   19.41
  18  12   3  -10.70   13.19
  21  13  -3   0.390  13.859
  21 -13  -3  12.409  12.269
  19  13  -3  -4.320  12.429
  19 -13  -3  3.4097  9.7592
  17  13  -3  87.683  17.309
  17 -13  -3  77.144  14.129
  15  13  -3  188.83   20.67
  15 -13  -3  208.06   20.67
  13  13  -3  320.44   26.16
  13 -13  -3  313.44   24.58
  11  13  -3  37.487  10.899
  11 -13  -3  67.524  11.669
   9  13  -3  16.099   9.239
   9 -13  -3  16.019   7.719
   7  13  -3  -1.670   7.629
   7  13  -3  0.8699  6.1495
  -7 -13   3  -3.400   6.189
   7 -13  -3  -4.170   6.499
   7 -13  -3  -2.360   5.110
  -5 -13   3  -7.759   6.819
   5  13  -3  -1.760   5.570
   5  13  -3  3.2597  7.2494
   5 -13  -3  -3.070   5.190
   5 -13  -3  3.9697  6.3595
  -3 -13   3  240.74   19.33
  -3 -13   3  238.10   19.14
   3 -13  -3  249.78   19.41
  -1 -13   3  45.696   9.869
  -1 -13   3  36.967   8.339
   1 -13  -3  33.947   8.359
   1 -13   3  143.38   14.46
   1 -13   3  159.98   15.56
  -1 -13  -3  125.74   13.87
   3 -13   3  11.829   8.519
   3 -13   3  11.619   7.439
   3  13   3  10.629   5.710
   3  13   3  2.6798  6.9494
   5 -13   3  12.809   8.059
   5 -13   3  12.649   8.349
   5  13   3  12.709   8.539
   5  13   3  20.698   6.819
   7 -13   3  3.1997  7.3894
   7 -13   3  2.2598  7.2194
   7  13   3  1.3499  8.5393
   9 -13   3 -0.3700  6.9794
   9 -13   3  -5.540   7.179
   9  13   3  -10.31    9.25
  11 -13   3  71.054  12.569
  11  13   3  63.855  14.469
  13 -13   3  235.78   21.82
  13  13   3  272.48   26.56
  15  13   3  59.265  15.949
  17  13   3  -2.270  13.939
  20  14  -3  75.914  18.848
  20 -14  -3  84.253  15.719
  18  14  -3  35.147  15.029
  18 -14  -3  50.646  13.399
  16  14  -3   9.649  12.809
  16 -14  -3  14.909  10.859
  14  14  -3  52.536  13.839
  14 -14  -3  64.845  13.279
  12  14  -3   2.960  11.559
  12 -14  -3  -3.450   7.589
  10  14  -3  74.334  14.379
  10 -14  -3  108.12   14.59
   8  14  -3  88.723  10.879
   8  14  -3  68.494  14.299
   8 -14  -3  110.43   14.47
   6  14  -3  21.398   9.269
  -6 -14   3  17.249   8.409
   6  14  -3  34.277   8.019
   6 -14  -3  18.608   7.329
   6 -14  -3  20.958   7.969
  -4 -14   3  35.177   9.349
  -4 -14   3  31.417   8.569
   4 -14  -3  37.767   8.979
  -2 -14   3  22.048   8.249
  -2 -14   3  17.599   8.299
   2 -14  -3  24.398   8.369
   0 -14   3  11.879   7.549
   0 -14   3  6.5595  6.8794
   0 -14  -3  12.489   7.659
   2 -14   3  10.259   7.309
   2 -14   3  19.668   8.849
   4 -14   3  -6.329   6.080
   4 -14   3  1.8099  7.8894
   4  14   3  -1.690   5.470
   4  14   3  -2.150   7.349
   6 -14   3  43.876   9.739
   6 -14   3  27.678   9.209
   6  14   3  40.987  11.279
   8 -14   3  148.51   16.72
   8 -14   3  138.53   16.49
   8  14   3  145.89   17.49
  10 -14   3  50.676  11.669
  10  14   3  25.118  12.869
  12 -14   3  19.578  10.299
  12  14   3  14.009  12.009
  14  14   3  -3.920  12.729
  16  14   3  -12.03   13.16
  19  15  -3  49.716  16.539
  19 -15  -3  51.696  13.609
  17  15  -3  -0.040  13.299
  17 -15  -3  24.778  11.199
  15  15  -3  -13.38   10.25
  15 -15  -3  -4.690   8.189
  13  15  -3  35.247  13.679
  13 -15  -3  15.229  10.279
  11  15  -3  100.63   15.96
  11 -15  -3  137.86   16.41
   9  15  -3  182.58   20.79
   9 -15  -3  219.89   20.22
   7  15  -3  71.954  11.119
   7  15  -3  53.036  13.179
   7 -15  -3  63.385  11.539
   5  15  -3  112.46   16.12
   5  15  -3  112.61   12.30
  -5 -15   3  119.84   15.61
   5 -15  -3  118.86   14.66
  -3 -15   3  329.96   23.64
  -3 -15   3  294.32   23.47
   3 -15  -3  316.71   24.00
  -1 -15   3  -4.690   8.129
  -1 -15   3  0.0300  7.4394
   1 -15  -3  -7.749   6.709
   1 -15   3  4.0497  7.1894
   1 -15   3 -0.9699  7.2494
  -1 -15  -3  -3.080   7.099
   3 -15   3  62.435  11.839
   3 -15   3  57.685  10.789
   3  15   3  46.886  10.729
   3  15   3  47.116   8.609
   5 -15   3  3.3797  7.5794
   5 -15   3  3.3997  8.0493
   5  15   3  -5.790   7.489
   5  15   3  -4.290   6.389
   7 -15   3  185.15   18.38
   7 -15   3  167.57   18.44
   7  15   3  122.72   16.62
   9 -15   3  329.07   26.13
   9  15   3  247.59   23.37
  11 -15   3  78.194  14.039
  11  15   3  35.167  13.379
  13  15   3  -22.37   10.74
  15  15   3  -34.88   12.07
  18  16  -3  -6.309  13.009
  18 -16  -3  16.309  11.299
  16  16  -3  -30.96   10.50
  16 -16  -3  -4.140   8.819
  14  16  -3  -27.16    9.71
  14 -16  -3  3.6497  9.1692
  12  16  -3  64.975  15.419
  12 -16  -3  83.763  14.859
  10  16  -3  220.32   23.61
  10 -16  -3  279.86   24.42
   8  16  -3  210.54   22.66
   8  16  -3  209.78   16.68
   8 -16  -3  240.13   21.51
   6  16  -3  5.2896  7.4994
   6  16  -3  -3.930   9.059
  -6 -16   3  2.6698  7.9993
   6 -16  -3  -2.030   7.759
  -4 -16   3  195.47   19.72
   4 -16  -3  205.79   19.38
  -2 -16   3  117.08   15.33
  -2 -16   3  142.60   16.96
   2 -16  -3  117.45   14.74
   0 -16   3  11.439   9.899
   0 -16   3  12.149   9.019
   0 -16  -3  10.459   9.359
   2 -16   3  62.465  12.579
   2 -16   3  52.106  11.239
   2  16   3  50.686   8.789
   2  16   3  31.777  10.859
   4 -16   3  39.907  10.829
   4 -16   3  55.385  12.359
   4  16   3  36.177   8.829
   4  16   3  14.609  10.499
   6 -16   3  90.043  14.429
   6 -16   3  84.903  13.849
   6  16   3  64.405  13.249
   6  16   3  68.834  10.139
   8 -16   3  317.50   25.93
   8  16   3  215.81   21.60
  10 -16   3  234.99   21.81
  10  16   3  199.63   21.94
  12  16   3  10.389  13.569
  17 -17  -3  14.259  11.279
  15  17  -3   0.900  14.019
  15 -17  -3  36.727  12.939
  13  17  -3  -23.38   11.23
  13 -17  -3   6.529  10.659
  11  17  -3  18.628  12.549
  11 -17  -3  19.618  10.609
   9  17  -3  137.45   19.35
   9 -17  -3  168.33   18.72
   7  17  -3  39.957  14.539
   7  17  -3  66.825  11.879
   7 -17  -3  60.975  13.109
  -5 -17   3  10.239  10.449
   5  17  -3  13.079   8.659
   5  17  -3  17.249  12.169
   5 -17  -3  8.6793  9.5692
  -3 -17   3  54.845  12.429
  -3 -17   3  38.637  11.609
   3 -17  -3  49.606  11.609
  -1 -17   3  14.039   9.659
  -1 -17   3  9.5792  9.8392
   1 -17  -3  11.339   8.989
   1 -17   3  41.277  11.869
   1 -17   3  60.675  13.509
  -1 -17  -3  49.046  11.799
   3 -17   3  81.063  13.809
   3 -17   3  48.656  12.699
   3  17   3  41.147   9.479
   3  17   3  48.746  12.299
   5 -17   3  6.4395  9.4692
   5 -17   3  -4.090   9.469
   5  17   3  -5.920   7.209
   5  17   3  -6.419   8.439
   7 -17   3  87.703  14.219
   7  17   3  81.293  14.719
   9 -17   3  71.834  14.209
   9  17   3  48.636  12.699
  11 -17   3   8.049  10.969
  11  17   3  -4.210  11.329
  14  18  -3  112.54   19.68
  14 -18  -3  130.63   18.10
  12  18  -3  30.887  12.599
  12 -18  -3  46.596  13.059
  10  18  -3  -14.01    9.46
  10 -18  -3   8.379  10.279
   8  18  -3  14.149  10.009
   8  18  -3  13.949  11.749
   8 -18  -3  17.949  10.739
   6  18  -3  20.568  12.339
   6  18  -3  14.609   9.599
   6 -18  -3  1.6599  9.5692
   4  18  -3  90.963  17.849
   4  18  -3  105.26   14.56
  -4 -18   3  66.815  13.989
   4 -18  -3  75.884  14.169
  -2 -18   3  23.998  11.159
  -2 -18   3  13.639  11.899
   2 -18  -3  13.459  10.429
   0 -18   3 -0.2500  9.0893
   0 -18   3  -9.039   8.649
   0 -18  -3 -0.3900  9.7692
   2 -18   3  70.754  13.589
   2 -18   3  62.155  13.079
   2  18   3  100.58   16.48
   2  18   3  55.015  10.679
   4 -18   3  43.616  12.999
   4 -18   3  50.226  13.309
   4  18   3  51.496  10.369
   4  18   3  47.066  12.589
   6 -18   3   3.710  11.099
   6  18   3  14.799  10.439
   8 -18   3  -3.360   9.099
   8  18   3   8.959  10.089
  10 -18   3  -7.319   9.789
  10  18   3  -19.17   10.41
  11  19  -3   8.199  10.459
  11 -19  -3  -3.900  10.739
   9  19  -3   8.089  11.869
   9 -19  -3  -8.579  10.549
   7  19  -3  39.637  12.299
   7 -19  -3  21.818  12.249
   5  19  -3  107.71   19.20
   5  19  -3  96.412  14.609
   5 -19  -3  92.862  15.369
   3  19  -3  106.50   19.46
   3  19  -3  100.88   15.33
  -3 -19   3  91.672  16.299
   3 -19  -3  99.992  15.779
  -1 -19   3  -12.58    9.72
  -1 -19   3  -9.959  10.549
   1 -19  -3  -13.83   10.30
   1 -19   3  19.838  11.499
   1 -19   3  41.837  13.699
   1  19   3  33.577  10.409
   1  19   3  44.336  13.709
   3 -19   3  98.342  16.569
   3 -19   3  101.37   15.81
   3  19   3  104.29   17.40
   3  19   3  92.362  12.839
   5 -19   3  -7.919  10.159
   5  19   3  8.0193  8.5093
   5  19   3  19.538  11.019
   7 -19   3  -6.469   9.549
   7  19   3   8.779  10.479
   9 -19   3  -9.529   9.329
   8  20  -3  10.229  12.749
   8 -20  -3  -3.340  10.659
   6  20  -3  48.206  16.809
   6  20  -3  28.758  12.519
   6 -20  -3  22.058  12.329
   4  20  -3  67.254  13.779
   4  20  -3  74.144  19.358
   4 -20  -3  53.266  14.789
  -2 -20   3  -1.020  11.219
   2 -20  -3  -3.950  11.989
   0 -20   3  -1.920  11.399
   0 -20   3  -11.29   10.10
   2 -20   3  26.068  12.619
   2 -20   3  37.617  13.919
   2  20   3  8.8193  9.8192
   2  20   3  37.147  13.269
   4 -20   3  22.838  12.009
   4  20   3  14.139   9.409
   4  20   3  12.989  11.409
   6 -20   3  -14.68    9.90
   3  21  -3  -2.500  12.679
   3  21  -3  17.499  15.789
  -1 -21   3  -18.03   10.39
  -1 -21   3   1.260  10.559
   1 -21   3  -7.209  11.439
   1 -21   3   1.820  11.909
  26   0  -4  93.112  15.889
  24   0  -4  79.313  15.109
  22   0  -4  533.68   35.54
  20   0  -4  433.34   29.87
  18   0  -4  0.8399  6.3895
  18   0  -4  -5.750   4.870
  16   0  -4  -9.629   4.530
  16   0  -4  -6.000   5.590
  14   0  -4  -4.410   4.490
  12   0  -4 1326.70   70.27
  10   0  -4 8462.66  435.60
 -10   0   4 8844.24  558.34
   8   0  -4 7371.33  372.63
  -8   0   4 7441.45  477.08
   6   0  -4  765.39   41.56
  -6   0   4  839.91   53.96
  -6   0   4  787.65   40.17
  -4   0   4 1063.52   53.40
  -2   0   4 1056.99   53.56
   0   0   4 8613.99  444.11
   0   0   4 9414.82  455.17
   2   0   4  999.22   54.57
   2   0   4 1133.43   55.26
   4   0   4 1346.79   65.86
   4   0   4 1189.39   65.29
   6   0   4 1005.89   57.22
   6   0   4 1171.87   57.37
   8   0   4  209.09   15.03
   8   0   4  225.96   16.00
  10   0   4  199.09   14.87
  10   0   4  189.56   15.37
  12   0   4  -4.430   6.379
  12   0   4  -5.200   5.350
  14   0   4  -3.230   7.449
  14   0   4  3.5497  6.9694
  16   0   4  45.046  10.199
  18   0   4  308.81   24.90
  20   0   4  148.42   17.92
  27   1  -4  117.93   18.40
  27  -1  -4  107.20   17.55
  25   1  -4   4.640  10.679
  25  -1  -4  7.7194  9.9192
  23   1  -4  89.913  14.869
  23  -1  -4  95.792  15.009
  21   1  -4  417.41   29.51
  21  -1  -4  433.32   30.30
  19   1  -4  17.039   7.979
  19   1  -4  26.998   7.079
  19  -1  -4  30.597   9.219
  17   1  -4  100.71   12.43
  17  -1  -4  116.99   10.49
  17  -1  -4  121.64   13.47
  15   1  -4  68.164   9.229
  15  -1  -4  78.244   9.859
  15  -1  -4  70.894   7.559
  13   1  -4  96.472  10.209
  13  -1  -4  74.624   6.549
  13  -1  -4  77.244   9.499
  11   1  -4 4584.12  232.49
 -11   1   4 4880.97  312.80
  11  -1  -4 4718.84  243.39
   9   1  -4 3317.50  168.51
   9  -1  -4 3367.65  176.37
  -9   1   4 3580.25  226.67
  -7  -1   4 1959.33  119.78
  -7  -1   4 1738.92   90.42
   7   1  -4 1744.06   92.69
   7  -1  -4 1756.76   90.97
  -7   1   4 1797.26  116.91
  -5  -1   4  908.07   48.22
  -5  -1   4  999.38   63.55
   5  -1  -4  949.56   49.58
  -5   1   4  939.36   63.81
  -5   1   4  990.79   48.13
  -3  -1   4  200.66   11.95
   3   1  -4  217.36   11.24
  -3   1   4  218.12   11.83
   3  -1  -4  208.38   11.74
  -1  -1   4  192.19   11.63
  -1   1   4  226.82   13.17
   1  -1   4 4646.54  235.43
   1  -1   4 4854.69  239.10
   1   1   4 4933.47  254.95
   1   1   4 5211.33  251.36
   3  -1   4  393.17   21.57
   3  -1   4  398.47   22.44
   3   1   4  457.21   24.30
   3   1   4  435.00   25.09
   5  -1   4  186.47   12.76
   5  -1   4  170.81   11.97
   5   1   4  179.85   13.12
   5   1   4  179.47   12.14
   7  -1   4  328.30   20.19
   7  -1   4  305.82   19.32
   7   1   4  291.21   20.30
   7   1   4  350.14   19.89
   9  -1   4  26.098   6.030
   9  -1   4  22.798   6.359
   9   1   4  21.518   6.809
   9   1   4  27.668   6.070
  11  -1   4  -2.540   5.120
  11  -1   4 -0.9399  5.2696
  11   1   4 -0.7799  6.1495
  11   1   4  -1.450   5.390
  13  -1   4  31.237   8.319
  13  -1   4  43.696   9.399
  13   1   4  44.616   8.419
  13   1   4  42.387  10.329
  15  -1   4  4.5196  6.6895
  15   1   4  -7.229   7.509
  15   1   4 -0.4900  7.3094
  17  -1   4  111.62   14.40
  17   1   4  154.55   17.42
  19  -1   4  87.843  15.079
  19   1   4  77.304  14.829
  21   1   4   2.900  11.379
  26   2  -4  22.608  12.749
  26  -2  -4  34.817  13.789
  24   2  -4  0.9099  9.6492
  24  -2  -4  -13.97    9.25
  22   2  -4  117.88   14.91
  22  -2  -4  138.19   17.17
  20   2  -4  57.825  10.929
  20  -2  -4  77.074  13.229
  18   2  -4  104.12   12.68
  18  -2  -4  130.69   14.63
  16   2  -4  450.48   28.34
  16  -2  -4  479.54   30.67
  16  -2  -4  497.83   27.47
  14   2  -4  295.07   19.83
  14  -2  -4  329.07   21.96
  14  -2  -4  327.89   18.86
  12   2  -4  818.32   44.78
  12  -2  -4  899.57   46.30
  12  -2  -4  913.79   49.61
  10   2  -4 1464.12   76.18
 -10   2   4 1641.06  109.86
  10  -2  -4 1601.75   85.02
  10  -2  -4 1658.93   81.35
   8   2  -4  366.73   22.10
  -8  -2   4  377.40   21.42
  -8  -2   4  435.28   31.35
   8  -2  -4  367.40   22.49
  -8   2   4  418.55   30.97
   6   2  -4 2170.72  109.77
  -6  -2   4 2261.10  141.19
  -6  -2   4 2057.09  107.82
  -6   2   4 2583.76  171.46
   6  -2  -4 2693.01  134.08
  -4  -2   4 2221.41  106.69
   4   2  -4 2075.94  107.82
  -4  -2   4 2108.50  138.51
  -4   2   4 2285.71  109.72
   4  -2  -4 2126.84  112.13
  -4   2   4 2223.74  143.69
  -2  -2   4  10.769   3.070
  -2   2   4  10.579   2.400
   2  -2  -4  12.709   2.060
   0  -2   4  492.48   25.23
   0  -2   4  472.16   26.22
   0   2   4  456.78   25.52
   0   2   4  467.29   21.57
   0   2   4  498.61   25.82
   2  -2   4 2451.50  116.92
   2  -2   4 2154.10  115.67
   2   2   4 2238.72  112.95
   2   2   4 2213.93  112.20
   4  -2   4  17.069   3.580
   4  -2   4  16.489   4.330
   4   2   4  21.478   4.640
   4   2   4  21.528   3.950
   6  -2   4  29.838   6.129
   6  -2   4  35.287   5.240
   6   2   4  34.287   6.909
   6   2   4  40.677   5.790
   8  -2   4  337.84   20.78
   8  -2   4  333.92   21.33
   8   2   4  373.54   22.85
   8   2   4  382.79   24.02
  10  -2   4  0.7899  4.6896
  10  -2   4 -0.6799  5.1296
  10   2   4  -5.580   4.730
  10   2   4  -1.480   5.200
  12  -2   4  280.61   20.64
  12  -2   4  273.87   19.86
  12   2   4  273.63   20.87
  12   2   4  261.17   19.65
  14  -2   4  287.40   21.47
  14  -2   4  262.29   20.80
  14   2   4  289.68   21.76
  14   2   4  281.61   22.96
  16  -2   4  16.749   9.059
  16   2   4  -3.070   8.259
  18  -2   4  5.8095  9.4492
  18   2   4  12.239  10.249
  20   2   4   0.860  11.239
  27   3  -4  34.677  12.229
  27  -3  -4  13.469  14.119
  25   3  -4  13.439  10.429
  25  -3  -4   4.280  12.189
  23   3  -4  3.7097  8.7393
  23  -3  -4   5.820  10.809
  21   3  -4  35.777  10.179
  21  -3  -4  34.687  11.899
  19   3  -4  6.8294  7.2994
  19  -3  -4  9.0493  8.6693
  17   3  -4  192.63   16.42
  17  -3  -4  232.74   19.05
  15   3  -4  986.09   54.39
  15  -3  -4 1184.78   64.68
  15  -3  -4 1173.74   60.53
  13   3  -4  104.28   10.57
  13  -3  -4  113.68    8.11
  13  -3  -4  108.99   11.42
  11   3  -4  -1.980   3.620
  11  -3  -4  1.5299  4.5596
  11  -3  -4  5.7495  2.2298
 -11   3   4  1.8698  6.3295
   9   3  -4  437.94   24.76
  -9   3   4  504.93   38.78
   9  -3  -4  514.94   29.31
   9  -3  -4  522.21   26.11
  -7  -3   4 2750.70  146.93
  -7  -3   4 3094.37  192.35
   7   3  -4 3015.76  149.67
   7  -3  -4 3901.58  191.77
  -7   3   4 3660.25  244.77
   5   3  -4 1490.34   73.55
  -5  -3   4 1301.51   72.51
  -5  -3   4 1517.06   94.30
  -5   3   4 1507.00  103.51
   5  -3  -4 1653.00   81.31
  -3  -3   4 2008.41   95.27
  -3  -3   4 2008.58  122.86
   3   3  -4 1753.09   96.23
   3   3  -4 1798.14   82.64
   3  -3  -4 1978.41  100.55
  -1  -3   4  12.579   3.380
  -1  -3   4  8.3093  2.0598
   1  -3  -4  10.059   2.240
   1  -3   4 2502.90  124.23
   1  -3   4 2444.73  125.28
   1   3   4 2230.23   97.88
   1   3   4 2240.92  114.15
   3  -3   4  125.42    8.98
   3  -3   4  113.51    9.47
   3   3   4  120.64    9.04
   5  -3   4  219.33   14.09
   5  -3   4  209.71   14.58
   5   3   4  238.86   15.31
   7  -3   4  3.2997  5.2096
   7  -3   4  11.689   4.660
   7   3   4  19.988   6.529
   7   3   4  17.519   4.940
   9  -3   4  4.9296  4.8296
   9  -3   4  2.9198  4.9396
   9   3   4  -1.640   5.010
   9   3   4  0.0000  5.8195
  11  -3   4  572.14   33.94
  11  -3   4  551.18   33.47
  11   3   4  547.12   34.83
  11   3   4  626.75   36.53
  13  -3   4  653.43   37.50
  13  -3   4  573.48   36.67
  13   3   4  670.66   40.90
  13   3   4  709.20   42.59
  15  -3   4  112.58   13.29
  15   3   4  121.76   14.72
  15   3   4  98.292  15.379
  17  -3   4  -4.470   8.339
  17   3   4  -3.610   9.379
  19   3   4  12.559  10.369
  21   3   4  19.648  12.299
  26   4  -4  13.589  11.239
  26  -4  -4   4.580  11.949
  24   4  -4  12.409  10.319
  24  -4  -4   1.210  12.009
  22   4  -4  -8.209   8.089
  22  -4  -4  -5.010   8.599
  20   4  -4 -0.0900  7.3694
  20  -4  -4  -1.750   9.169
  18   4  -4  45.486   9.719
  18  -4  -4  73.934  11.819
  16   4  -4  520.68   32.17
  16  -4  -4  616.73   37.84
  14   4  -4  832.92   46.58
  14  -4  -4  928.21   51.55
  14  -4  -4  908.49   47.35
  12   4  -4  -1.850   3.910
  12  -4  -4  2.9098  2.3998
  12  -4  -4  0.1100  4.4496
  10   4  -4  70.764   7.899
  10  -4  -4  79.453   9.889
 -10   4   4  79.243  10.849
  10  -4  -4  89.323   5.740
   8   4  -4  623.84   32.99
  -8  -4   4  621.13   44.02
  -8  -4   4  577.32   32.53
  -8   4   4  777.06   53.13
   8  -4  -4  743.49   38.28
   8  -4  -4  765.80   41.57
  -6  -4   4  149.62   10.18
   6   4  -4  130.02    9.58
  -6  -4   4  140.30   13.75
  -6   4   4  172.31   15.11
   6  -4  -4  177.67   12.14
   4   4  -4  850.04   45.85
  -4  -4   4  900.62   57.52
   4   4  -4  851.77   38.85
   4  -4  -4  972.46   50.56
  -4   4   4  958.49   64.27
  -2  -4   4  345.39   19.35
  -2  -4   4  363.81   20.56
   2  -4  -4  342.55   19.11
   0  -4   4  475.75   25.73
   0  -4   4  480.31   26.69
   0  -4  -4  456.44   24.78
   2  -4   4  462.12   26.11
   2  -4   4  463.16   25.48
   2   4   4  444.21   25.58
   4  -4   4  110.52    8.95
   4  -4   4  86.733   8.929
   4   4   4  103.52    8.86
   6  -4   4  65.275   7.359
   6  -4   4  59.425   8.199
   6   4   4  53.806   7.149
   8  -4   4  175.19   12.94
   8  -4   4  122.02   12.24
   8   4   4  164.94   13.79
  10  -4   4  588.18   35.79
  10  -4   4  643.61   36.52
  10   4   4  640.20   38.72
  10   4   4  653.89   37.86
  12  -4   4  792.61   45.91
  12  -4   4  803.78   45.78
  12   4   4  838.88   46.87
  12   4   4  783.74   47.57
  14  -4   4  300.20   22.80
  14   4   4  341.15   25.75
  14   4   4  298.63   23.72
  16  -4   4  -2.780   8.059
  16   4   4  -9.089   8.549
  18   4   4  -4.260  10.579
  20   4   4   7.649  11.839
  27   5  -4  54.166  14.189
  27  -5  -4  65.215  17.819
  25   5  -4  -10.12    9.36
  25  -5  -4  -2.400  11.079
  23   5  -4  50.406  12.389
  23  -5  -4  61.385  14.469
  21   5  -4  1.4399  8.0793
  21  -5  -4  -19.94    8.40
  19   5  -4  61.225  11.009
  19  -5  -4  81.963  13.149
  17   5  -4  160.55   15.39
  17  -5  -4  200.45   18.81
  15   5  -4  226.93   18.06
  15  -5  -4  257.08   19.89
  13   5  -4  41.107   7.429
  13  -5  -4  41.697   5.080
  13  -5  -4  43.176   8.159
  11   5  -4  152.59   12.25
  11  -5  -4  184.34   14.74
  11  -5  -4  191.73   11.04
 -11   5   4  186.09   20.32
  -9  -5   4  228.06   15.66
   9   5  -4  273.89   16.36
  -9   5   4  312.01   26.56
   9  -5  -4  316.41   20.09
   9  -5  -4  301.44   16.54
   7   5  -4  21.938   4.370
  -7  -5   4  17.279   5.370
  -7  -5   4  19.648   4.660
  -7   5   4  16.709   4.980
   7  -5  -4  20.628   4.810
  -5  -5   4  338.16   25.92
   5   5  -4  350.75   17.47
   5   5  -4  390.76   21.67
  -5  -5   4  357.20   20.86
  -5   5   4  429.68   30.73
   5  -5  -4  435.60   24.81
  -3  -5   4  722.54   48.28
  -3  -5   4  748.33   38.55
  -3  -5   4  714.31   38.89
   3  -5  -4  779.03   41.45
  -1  -5   4  11.949   3.900
  -1  -5   4  13.309   2.900
   1  -5  -4  9.9192  2.7998
   1  -5   4  577.86   30.32
   1  -5   4  535.93   30.91
   1   5   4  541.00   25.30
   1   5   4  526.47   30.40
   3  -5   4  93.792   8.279
   3  -5   4  82.623   8.569
   3   5   4  74.794   8.329
   5  -5   4  11.319   4.930
   5  -5   4  16.059   4.600
   5   5   4  11.749   4.730
   7  -5   4  21.368   6.519
   7  -5   4  21.288   5.670
   7   5   4  33.107   6.929
   9  -5   4 -0.3700  5.9495
   9  -5   4  -3.020   5.240
   9   5   4  -3.290   5.280
  11  -5   4  184.80   16.31
  11  -5   4  174.53   16.10
  11   5   4  185.03   17.58
  11   5   4  204.44   16.96
  13  -5   4  363.26   25.32
  13  -5   4  343.64   25.02
  13   5   4  358.37   26.45
  13   5   4  342.71   25.43
  15  -5   4  11.499   8.819
  15   5   4  6.9294  8.0693
  15   5   4  1.0799  9.7592
  17  -5   4  11.019   9.839
  17   5   4   6.599  10.399
  19   5   4   9.529  12.179
  26   6  -4  50.716  14.009
  26  -6  -4  37.227  14.589
  24   6  -4  37.237  12.319
  24  -6  -4  44.096  13.999
  22   6  -4  196.35   20.09
  22  -6  -4  218.59   22.92
  20   6  -4  10.569   8.399
  20  -6  -4   3.070  10.189
  18   6  -4  170.53   17.46
  18  -6  -4  205.04   19.08
  16   6  -4  -2.440   5.840
  16  -6  -4  0.8399  6.4495
  14   6  -4  68.624  10.089
  14  -6  -4  76.714  10.619
  12   6  -4  785.33   43.82
  12  -6  -4  919.62   51.83
  12  -6  -4  936.17   47.67
  10   6  -4 1855.53   96.43
  10  -6  -4 2243.95  114.60
 -10   6   4 2148.12  145.81
  10  -6  -4 2207.51  109.63
   8   6  -4 1405.05   80.78
  -8  -6   4 1692.66   79.95
  -8   6   4 1767.54  117.73
   8  -6  -4 1794.81   88.91
   8  -6  -4 1772.24   92.93
  -6  -6   4  325.92   20.21
   6   6  -4  354.99   17.22
   6   6  -4  336.67   21.10
   6  -6  -4  434.49   24.84
  -6   6   4  406.64   30.38
  -4  -6   4  224.01   14.59
  -4  -6   4  207.09   16.88
  -4   6   4  248.28   18.94
   4  -6  -4  240.31   15.55
  -2  -6   4  334.57   19.24
  -2  -6   4  315.75   19.94
  -2  -6   4  342.83   22.86
   2  -6  -4  324.70   19.08
   0  -6   4 1143.47   60.00
   0  -6   4 1148.06   59.86
   0  -6  -4 1139.73   59.68
   2  -6   4  164.45   12.78
   2  -6   4  157.38   11.17
   2   6   4  134.36   11.92
   2   6   4  149.94    9.63
   4  -6   4  -2.420   4.580
   4  -6   4  2.8598  3.6397
   4   6   4  1.1599  4.3796
   6  -6   4  4.3396  4.5096
   6  -6   4  6.2695  4.8396
   6   6   4  15.909   6.309
   8  -6   4  764.64   42.49
   8  -6   4  733.61   42.27
   8   6   4  771.00   43.80
  10  -6   4  404.46   25.40
  10  -6   4  351.36   24.64
  10   6   4  436.79   28.31
  12  -6   4  7.9793  8.0093
  12  -6   4  25.178   9.339
  12   6   4  22.708   9.779
  12   6   4  35.937   9.609
  14  -6   4  -3.960   7.539
  14   6   4 -0.8799  8.3693
  14   6   4  -4.080   7.539
  16  -6   4  48.506  11.939
  16   6   4  30.847  10.699
  16   6   4  51.386  14.249
  18   6   4  88.413  16.539
  20   6   4  104.95   19.87
  25   7  -4   0.000  10.989
  25  -7  -4   0.650  11.809
  23   7  -4  99.132  15.979
  23  -7  -4  131.36   18.74
  21   7  -4  149.67   17.57
  21  -7  -4  142.11   19.11
  19   7  -4  49.956  11.329
  19  -7  -4  48.536  11.769
  17   7  -4  143.13   15.43
  17  -7  -4  193.61   18.30
  15   7  -4  -12.08    5.66
  15  -7  -4  -1.880   6.119
  13   7  -4  223.01   17.81
  13  -7  -4  249.97   19.78
  11   7  -4 2187.56  113.75
 -11   7   4 2652.54  172.59
  11  -7  -4 2627.55  129.71
  11  -7  -4 2515.29  134.96
   9  -7  -4 1427.73   78.50
  -9   7   4 1555.31   99.77
   9  -7  -4 1453.70   74.58
   7   7  -4 1795.19   95.46
  -7  -7   4 1840.16   93.29
   7  -7  -4 2307.90  118.46
  -7   7   4 2303.12  149.73
   7  -7  -4 2246.62  114.28
   5   7  -4  8.4893  3.4497
   5   7  -4  4.2397  4.5096
  -5  -7   4  6.5695  4.0997
   5  -7  -4  7.9493  4.0197
  -5   7   4  8.0593  3.6297
  -3  -7   4  22.658   3.780
  -3  -7   4  38.007   6.559
  -3  -7   4  29.458   4.690
   3  -7  -4  27.348   4.810
  -3   7   4  26.198   4.460
  -1  -7   4  907.90   46.90
  -1  -7   4  818.54   45.93
   1  -7  -4  830.96   44.77
   1  -7   4  122.20   11.01
   1  -7   4  139.44   10.42
  -1  -7  -4  130.09   10.35
   3  -7   4  260.17   18.18
   3  -7   4  291.66   17.86
   3   7   4  248.49   18.10
   3   7   4  246.21   14.17
   5  -7   4  4.2996  4.4096
   5  -7   4  7.0094  5.1096
   5   7   4  1.7599  5.2896
   7  -7   4  600.14   35.02
   7  -7   4  585.23   34.67
   7   7   4  662.68   39.05
   9  -7   4  868.65   47.90
   9  -7   4  815.41   47.31
   9   7   4  921.35   52.46
  11  -7   4  75.174  11.909
  11  -7   4  70.384  11.189
  11   7   4  87.563  12.149
  13  -7   4  2.9998  8.2693
  13   7   4  -6.030   8.739
  15  -7   4  42.766  10.999
  15   7   4  53.206  13.169
  15   7   4  47.436  12.899
  17   7   4  110.89   17.98
  19   7   4  120.22   20.65
  26  -8  -4   7.469  13.709
  24   8  -4   1.130  11.039
  24  -8  -4  -5.850  11.819
  22   8  -4  15.189  12.209
  22  -8  -4  33.437  13.999
  20   8  -4  36.477  11.989
  20  -8  -4  19.568  11.139
  18   8  -4  38.817  10.429
  18  -8  -4  42.337  11.109
  16   8  -4  76.074  11.959
  16  -8  -4  101.28   13.41
  14   8  -4  -3.780   6.080
  14  -8  -4  1.7699  6.1495
  12   8  -4  518.51   31.71
  12  -8  -4  557.08   34.11
  10   8  -4  917.23   51.25
  10  -8  -4  852.53   46.30
 -10   8   4  910.03   63.65
  10  -8  -4  908.35   50.16
  -8  -8   4  409.68   24.45
   8   8  -4  386.04   25.51
  -8   8   4  551.21   39.59
   8  -8  -4  554.58   32.09
   8  -8  -4  495.91   28.81
   6   8  -4  82.823   7.489
   6   8  -4  72.324   9.289
  -6  -8   4  71.634   8.429
  -6   8   4  74.644  10.249
   6  -8  -4  81.023   9.069
  -4  -8   4  139.49   10.79
  -4  -8   4  106.35   10.70
  -4   8   4  138.38   13.07
   4  -8  -4  153.24   12.09
  -2  -8   4  27.498   5.110
  -2  -8   4  19.048   5.900
   2  -8  -4  17.899   4.460
   0  -8   4  18.968   6.279
   0  -8   4  20.608   4.800
   0  -8  -4  19.198   5.100
   2  -8   4  295.93   19.32
   2  -8   4  313.48   20.41
   2   8   4  239.71   18.22
   2   8   4  268.51   14.56
   4  -8   4  217.58   16.18
   4  -8   4  193.53   14.99
   4   8   4  174.57   11.47
   4   8   4  154.65   15.36
   6  -8   4  114.40   12.38
   6  -8   4  90.763  11.169
   6   8   4  88.643  11.909
   8  -8   4  174.20   16.12
   8  -8   4  173.12   15.59
   8   8   4  186.92   17.18
  10  -8   4  -10.70    7.23
  10  -8   4  -7.089   6.309
  10   8   4  0.1500  7.7594
  12  -8   4  -3.840   7.039
  12  -8   4  -10.42    7.41
  12   8   4  -4.530   7.959
  14  -8   4  2.7198  8.9093
  14   8   4  -6.589  10.249
  16   8   4  21.218  12.119
  16   8   4  15.729  11.879
  18   8   4  60.965  16.999
  25   9  -4  -4.260  11.679
  25  -9  -4   1.020  13.239
  23   9  -4  11.929  12.909
  23  -9  -4  20.968  12.139
  21   9  -4   2.500  10.959
  21  -9  -4 -0.8099  9.8892
  19   9  -4  -5.370   9.649
  19  -9  -4  -3.580   9.479
  17   9  -4  66.005  12.429
  17  -9  -4  85.203  13.089
  15   9  -4  322.22   23.99
  15  -9  -4  364.28   26.01
  13   9  -4  20.078   8.619
  13  -9  -4  31.477   8.149
  11   9  -4  11.499   6.599
 -11   9   4  11.989   8.899
  11  -9  -4  12.619   6.619
  -9  -9   4  10.959   5.560
   9   9  -4  13.069   6.119
   9  -9  -4  2.7198  4.7796
   9  -9  -4  13.199   6.080
  -9   9   4  6.5095  7.7894
   7   9  -4  80.553  11.469
  -7  -9   4  94.032  10.789
   7   9  -4  95.152   8.749
   7  -9  -4  93.672  10.819
  -7   9   4  99.172  12.509
   7  -9  -4  89.463   8.629
   5   9  -4  112.69   12.01
   5   9  -4  103.75    8.74
  -5  -9   4  95.932  10.349
  -5   9   4  104.25   12.09
   5  -9  -4  117.90   10.99
  -3  -9   4  332.89   19.88
  -3  -9   4  273.87   19.91
   3  -9  -4  312.68   20.47
  -3   9   4  333.91   24.45
  -1  -9   4  28.948   5.370
  -1  -9   4  15.579   6.309
   1  -9  -4  7.6694  4.4896
   1  -9   4  100.75   10.13
   1  -9   4  98.532  10.799
  -1  -9  -4  85.873   9.529
   3  -9   4  57.085   8.119
   3  -9   4  59.145   8.889
   3   9   4  41.247   8.689
   3   9   4  49.326   6.769
   5  -9   4  0.5500  6.3195
   5  -9   4  -1.850   5.170
   5   9   4  -4.570   6.569
   7  -9   4  1.5299  6.1595
   7  -9   4  -16.28    6.75
   7   9   4  13.289   8.709
   9  -9   4  -8.599   6.159
   9  -9   4  -8.169   6.429
   9   9   4  5.9795  8.0893
  11  -9   4  11.049   7.719
  11  -9   4  -2.820   7.819
  11   9   4  2.5898  8.6093
  13  -9   4  28.478  10.219
  13   9   4  28.938  12.249
  15   9   4  22.678  12.229
  17   9   4   2.250  11.389
  24  10  -4   2.580  12.279
  24 -10  -4  13.079  12.419
  22  10  -4  22.718  12.799
  22 -10  -4   3.840  10.629
  20  10  -4  -6.929   9.759
  20 -10  -4  -11.92    8.72
  18  10  -4  123.59   17.21
  18 -10  -4  122.98   16.50
  16  10  -4  358.75   26.81
  16 -10  -4  367.61   26.92
  14  10  -4  222.00   20.30
  14 -10  -4  233.41   19.63
  12  10  -4  58.545  10.869
  12 -10  -4  52.156   9.539
  10  10  -4  119.22   14.37
 -10  10   4  125.66   19.31
  10 -10  -4  126.12   13.19
  10 -10  -4  105.62   10.59
  -8 -10   4  540.08   32.03
   8  10  -4  522.36   33.83
   8 -10  -4  680.25   36.25
  -8  10   4  651.78   47.74
   8 -10  -4  637.99   38.73
  -6 -10   4  939.86   49.00
   6  10  -4  828.06   50.22
   6  10  -4  843.54   41.66
  -6  10   4  894.50   61.05
   6 -10  -4  894.49   50.14
  -4 -10   4  415.88   27.33
  -4 -10   4  475.14   27.38
   4 -10  -4  483.07   29.62
  -4  10   4  499.91   35.27
  -2 -10   4  133.06   13.15
  -2 -10   4  152.28   12.41
   2 -10  -4  129.73   11.81
   0 -10   4  13.079   5.750
   0 -10   4  16.909   6.909
   0 -10  -4  14.789   5.760
   2 -10   4  112.59   11.03
   2 -10   4  108.63   11.96
   2  10   4  96.142   8.639
   2  10   4  85.353  10.879
   4 -10   4  3.5897  6.3595
   4 -10   4  11.799   6.619
   4  10   4  -4.710   7.079
   4  10   4  12.239   5.610
   6 -10   4  105.93   12.95
   6 -10   4  102.02   12.47
   6  10   4  96.412  13.589
   8 -10   4  -8.249   6.869
   8 -10   4  -2.930   6.459
   8  10   4  3.4097  8.1193
  10 -10   4  -3.720   6.799
  10 -10   4  -13.85    7.21
  10  10   4  -11.72    8.62
  12 -10   4  131.51   15.92
  12  10   4  112.33   16.31
  14  10   4  249.65   24.95
  16  10   4  44.316  15.809
  23  11  -4  -0.370  13.039
  23 -11  -4   6.769  11.599
  21  11  -4  -2.260  11.939
  21 -11  -4  1.0799  9.5792
  19  11  -4   9.399  11.029
  19 -11  -4  22.058  11.639
  17  11  -4  153.07   18.33
  17 -11  -4  197.91   19.98
  15  11  -4  196.65   19.66
  15 -11  -4  200.02   18.71
  13  11  -4  12.229   8.259
  13 -11  -4  3.5197  6.9394
  11  11  -4  148.88   16.81
  11 -11  -4  209.52   18.51
  -9 -11   4  155.26   14.39
   9  11  -4  123.33   15.40
   9 -11  -4  156.63   12.77
   9 -11  -4  160.73   15.33
   7  11  -4  293.59   17.93
   7  11  -4  270.95   22.22
  -7 -11   4  265.33   19.99
   7 -11  -4  344.82   21.43
   7 -11  -4  340.20   23.60
  -5 -11   4  230.50   18.10
   5  11  -4  242.62   15.43
   5  11  -4  231.52   19.88
   5 -11  -4  270.36   19.73
  -3 -11   4  81.293  11.109
  -3 -11   4  61.195   9.309
   3 -11  -4  58.265   8.689
  -1 -11   4  53.606   9.889
  -1 -11   4  47.796   7.819
   1 -11  -4  37.717   7.499
   1 -11   4  109.69   12.89
   1 -11   4  96.142  11.109
  -1 -11  -4  86.353  10.079
   3 -11   4  25.808   8.349
   3 -11   4  24.908   6.719
   3  11   4  14.629   7.409
   3  11   4  28.768   6.569
   5 -11   4  195.35   16.87
   5 -11   4  205.55   17.24
   5  11   4  176.23   18.05
   7 -11   4  -1.160   7.349
   7 -11   4  -1.810   5.600
   7  11   4  3.5197  6.7294
   9 -11   4  23.518   8.749
   9 -11   4  32.707   9.249
   9  11   4  9.5192  9.8192
  11 -11   4  126.72   15.61
  11 -11   4  124.60   14.45
  11  11   4  112.05   16.99
  13  11   4  139.74   18.51
  15  11   4  36.037  15.239
  17  11   4   3.430  11.799
  22  12  -4  -3.370  12.209
  22 -12  -4   4.520  11.049
  20  12  -4   3.460  11.979
  20 -12  -4  -4.210  10.239
  18  12  -4  -9.259   9.999
  18 -12  -4 -0.5000  8.7093
  16  12  -4   8.089  10.569
  16 -12  -4  1.3599  7.8394
  14  12  -4  8.7593  9.9192
  14 -12  -4  16.549   8.839
  12  12  -4  71.164  12.789
  12 -12  -4  73.874  11.929
  10  12  -4  0.5500  7.1694
  10 -12  -4  0.4400  6.3795
   8  12  -4  1.3399  7.7294
  -8 -12   4  -6.329   5.400
   8  12  -4  6.7494  5.7595
   8 -12  -4  6.1695  5.1996
   8 -12  -4  4.9696  6.1295
   6  12  -4  108.01   10.83
  -6 -12   4  84.153  11.899
   6  12  -4  90.633  13.329
   6 -12  -4  89.923  11.349
  -4 -12   4  6.8794  5.8995
  -4 -12   4  5.6195  6.2095
   4 -12  -4  5.2496  5.7895
  -2 -12   4  0.9899  5.5295
  -2 -12   4  6.3495  6.8994
   2 -12  -4  2.1198  5.9195
   0 -12   4  45.596   8.579
   0 -12   4  31.097   8.459
   0 -12  -4  26.108   7.299
   2 -12   4  -2.850   6.169
   2 -12   4  0.7699  5.1796
   2  12   4  0.0600  6.1295
   2  12   4 -0.7099  4.5696
   4 -12   4  190.69   16.72
   4 -12   4  191.12   17.33
   4  12   4  152.06   17.07
   4  12   4  167.98   13.04
   6 -12   4  -6.309   5.730
   6 -12   4  -7.069   5.970
   6  12   4  -3.590   7.049
   8 -12   4  30.767  10.209
   8 -12   4  30.907   9.119
   8  12   4  32.537  11.209
  10 -12   4  32.297   9.819
  10 -12   4  6.4095  8.8693
  10  12   4  15.879  10.979
  12  12   4   2.390  11.289
  14  12   4  -16.62   11.93
  16  12   4  17.689  15.139
  21  13  -4  28.738  14.619
  21 -13  -4  26.328  13.189
  19  13  -4  23.638  13.459
  19 -13  -4  26.478  11.459
  17  13  -4  66.515  15.919
  17 -13  -4  75.674  13.739
  15  13  -4  20.608  11.749
  15 -13  -4  45.536  11.259
  13  13  -4  78.294  14.129
  13 -13  -4  73.094  12.179
  11  13  -4  416.48   30.36
  11 -13  -4  509.29   33.57
   9  13  -4  42.457  11.799
  -9 -13   4  25.358   8.649
   9 -13  -4  48.256   9.719
   7  13  -4  48.896   8.789
   7  13  -4  48.826  11.099
  -7 -13   4  53.836  10.999
   7 -13  -4  46.406   9.559
   5  13  -4  210.10   19.77
   5  13  -4  188.70   15.13
  -5 -13   4  200.45   17.81
   5 -13  -4  224.19   18.53
  -3 -13   4  8.4393  7.7894
  -3 -13   4  2.3798  6.2395
   3 -13  -4  1.8898  6.3795
  -1 -13   4  13.689   8.539
  -1 -13   4  16.279   6.919
   1 -13  -4  3.4997  6.7594
   1 -13   4  82.923  10.769
   1 -13   4  95.272  13.229
  -1 -13  -4  73.504  10.549
   3 -13   4  59.765  10.139
   3 -13   4  52.176  10.829
   3  13   4  48.366   7.989
   3  13   4  47.716  10.179
   5 -13   4  -8.039   7.189
   5 -13   4  -5.360   6.509
   5  13   4  -6.569   6.459
   5  13   4  3.9297  6.0395
   7 -13   4  21.308   9.749
   7 -13   4  26.908   8.499
   7  13   4  27.028   9.719
   9 -13   4  72.354  12.119
   9 -13   4  66.935  12.039
   9  13   4  64.535  13.789
  11  13   4  63.825  14.249
  13  13   4   5.760  12.139
  15  13   4  34.117  14.889
  20  14  -4  -10.23   12.80
  20 -14  -4  -6.639  10.469
  18  14  -4  29.668  14.119
  18 -14  -4  42.577  13.079
  16  14  -4  79.144  16.759
  16 -14  -4  110.29   15.74
  14  14  -4  104.91   16.94
  14 -14  -4  106.33   15.12
  12  14  -4  134.81   17.56
  12 -14  -4  157.73   17.38
  10  14  -4  144.11   18.08
  10 -14  -4  175.49   18.05
   8  14  -4  37.917   8.749
  -8 -14   4  28.348   9.109
   8  14  -4  44.846  11.509
   8 -14  -4  38.507   9.979
   6  14  -4  40.937   8.579
  -6 -14   4  30.717   9.399
   6  14  -4  27.098  10.509
   6 -14  -4  46.146   9.919
  -4 -14   4  64.515  11.459
  -4 -14   4  63.895  10.269
   4 -14  -4  65.905  11.559
  -2 -14   4  5.5295  7.5094
  -2 -14   4  0.0600  6.9494
   2 -14  -4  -7.909   5.740
   0 -14   4  58.245   9.999
   0 -14   4  63.305  11.859
   0 -14  -4  39.167   9.359
   2 -14   4  2.7798  8.1393
   2 -14   4  -3.400   5.940
   2  14   4  5.3896  7.1994
   2  14   4  1.0699  4.9796
   4 -14   4  -1.750   6.169
   4 -14   4  5.5595  8.6793
   4  14   4  1.9298  7.5894
   4  14   4  4.7396  6.2795
   6 -14   4  0.2200  6.8194
   6 -14   4  0.9599  8.6093
   6  14   4  3.9697  8.8593
   8 -14   4  64.395  12.739
   8 -14   4  56.715  11.139
   8  14   4  46.306  11.359
  10  14   4  183.22   20.68
  12  14   4  85.253  16.819
  14  14   4  26.178  15.269
  19  15  -4  -8.199  12.199
  19 -15  -4   9.999  10.929
  17  15  -4  -3.740  11.679
  17 -15  -4  22.598  11.159
  15  15  -4  16.069  13.409
  15 -15  -4  40.367  11.489
  13  15  -4  -0.130  11.859
  13 -15  -4  8.8193  9.5692
  11  15  -4  33.317  11.889
  11 -15  -4  28.848  10.399
   9  15  -4  27.628  11.719
   9 -15  -4  37.367  10.599
   7  15  -4   8.499  10.689
   7  15  -4  6.7894  7.7994
  -7 -15   4  1.9298  8.8793
   7 -15  -4  2.0498  7.7594
   5  15  -4  7.6994  7.5194
  -5 -15   4  -5.260   7.019
   5  15  -4  0.2200  8.8493
   5 -15  -4  -2.690   7.329
  -3 -15   4  68.544  12.339
  -3 -15   4  60.235  11.029
   3 -15  -4  67.764  11.259
  -1 -15   4  12.009   7.959
  -1 -15   4  4.3896  8.2293
   1 -15  -4  3.1997  6.9294
   1 -15   4 -0.4800  7.7294
   1 -15   4  8.6593  7.6594
  -1 -15  -4  -4.060   7.049
   3 -15   4  -3.280   8.299
   3 -15   4  4.0097  7.4994
   3  15   4  3.4497  7.1894
   3  15   4  -5.160   5.990
   5 -15   4  10.339   9.139
   5 -15   4  20.928   9.339
   5  15   4  19.748   9.689
   5  15   4  4.3296  7.2594
   7 -15   4 -0.8099  9.6892
   7 -15   4  2.9398  7.9593
   7  15   4  -5.020   8.329
   9 -15   4  81.423  13.739
   9  15   4  56.045  14.629
  11  15   4  51.006  14.039
  13  15   4  -12.10   12.67
  18  16  -4  -16.09   12.25
  18 -16  -4   4.210  10.349
  16  16  -4  -18.76   11.39
  16 -16  -4   2.090  10.259
  14  16  -4  -9.159  11.299
  14 -16  -4  19.538  11.389
  12  16  -4  93.892  15.869
  12 -16  -4  126.01   16.87
  10  16  -4  43.486  13.879
  10 -16  -4  49.396  11.779
   8  16  -4  34.087   9.959
   8  16  -4  22.138  11.919
   8 -16  -4  23.538  10.269
   6  16  -4  -3.250   9.179
   6  16  -4  12.259   8.119
  -6 -16   4  -1.780   7.939
   6 -16  -4  -2.510   9.119
  -4 -16   4  17.159   9.999
   4 -16  -4  3.4497  7.5894
  -2 -16   4  85.503  12.889
  -2 -16   4  71.274  13.239
   2 -16  -4  92.772  13.249
   0 -16   4  97.252  14.449
   0 -16   4  106.48   14.71
   0 -16  -4  91.902  13.589
   2 -16   4  -5.310   8.109
   2 -16   4  -1.680   8.919
   2  16   4  1.2699  7.5294
   2  16   4  11.009   6.719
   4 -16   4  2.9698  9.2992
   4 -16   4  5.2096  8.7293
   4  16   4  -9.799   8.799
   4  16   4  -2.140   7.389
   6 -16   4  1.8199  9.1992
   6 -16   4  4.5796  9.9292
   6  16   4  14.709   9.509
   8 -16   4  6.4895  9.0693
   8  16   4  6.2995  8.5193
  10  16   4  -8.659  10.589
  12  16   4  -15.81   11.09
  17 -17  -4  27.148  11.849
  15  17  -4   9.919  13.399
  15 -17  -4  53.246  13.429
  13  17  -4  62.015  16.699
  13 -17  -4  67.184  13.679
  11  17  -4  157.14   20.25
  11 -17  -4  188.82   20.22
   9  17  -4  132.12   19.44
   9 -17  -4  119.26   16.14
   7  17  -4  73.574  13.109
  -7 -17   4  93.912  15.329
   7  17  -4  75.614  16.209
   7 -17  -4  73.734  13.539
   5  17  -4  -6.090  11.359
  -5 -17   4  -13.07    9.22
   5  17  -4  8.8893  8.6693
   5 -17  -4  -9.169   8.859
  -3 -17   4  -2.410   8.549
  -3 -17   4  -10.23    9.55
   3 -17  -4  -1.570   8.619
  -1 -17   4  110.93   15.16
  -1 -17   4  112.95   16.17
   1 -17  -4  121.58   15.66
   1 -17   4  86.983  14.849
   1 -17   4  108.24   15.72
   3 -17   4 -0.0100  9.6492
   3 -17   4  -7.949   8.749
   3  17   4  -5.090   8.489
   3  17   4  -11.96    6.21
   5 -17   4  -1.180   9.469
   5 -17   4  1.8998  9.8092
   5  17   4  2.2698  8.8393
   5  17   4  -6.629   6.549
   7 -17   4   7.529  10.249
   7  17   4   7.199  10.419
   9  17   4   5.420  12.329
  11  17   4  -13.52   11.26
  14  18  -4  -12.57   11.74
  14 -18  -4   6.010  11.359
  12  18  -4  35.307  12.929
  12 -18  -4  38.177  12.289
  10  18  -4  29.458  14.069
  10 -18  -4  55.275  12.719
   8  18  -4  74.674  17.339
   8  18  -4  73.434  12.839
   8 -18  -4  80.553  14.809
  -6 -18   4  12.219  11.779
   6  18  -4  12.909  10.679
   6  18  -4  17.469  13.149
   6 -18  -4  10.719  10.559
   4  18  -4  0.8199  9.2892
   4  18  -4  -0.970  11.069
  -4 -18   4  -2.180   9.609
   4 -18  -4  6.0595  9.8592
  -2 -18   4   8.729  11.579
  -2 -18   4  1.2199  9.4792
   2 -18  -4  0.6899  9.2392
   0 -18   4  38.517  12.069
   0 -18   4  33.107  12.579
   0 -18  -4  35.047  12.409
   2 -18   4  43.936  12.919
   2 -18   4  12.719  10.669
   2  18   4  21.938  11.449
   2  18   4  29.568   9.359
   4 -18   4  -1.310  10.129
   4 -18   4  -5.410   9.989
   4  18   4  -7.589   9.559
   4  18   4  3.0997  7.8594
   6 -18   4  -12.07    8.71
   6  18   4  -3.440   9.999
   8  18   4  11.879   8.689
  13 -19  -4  -8.679   9.879
  11  19  -4  12.979  12.129
  11 -19  -4   0.370  10.089
   9  19  -4  17.949  12.959
   9 -19  -4  15.639  11.629
   7  19  -4  -3.620  13.109
   7  19  -4  -11.97    8.90
   7 -19  -4  -3.560  10.559
   5  19  -4  64.635  17.789
   5  19  -4  35.417  11.559
  -5 -19   4  41.697  12.949
   5 -19  -4  17.009  12.079
  -3 -19   4  -1.210   9.909
   3  19  -4  -4.350   9.829
   3 -19  -4  15.729  12.129
  -1 -19   4   0.830  11.079
  -1 -19   4  -19.77    9.00
   1 -19  -4  -20.07    9.24
   1 -19   4   4.410  10.309
   1 -19   4  17.839  10.929
   1  19   4  26.818  12.039
   1  19   4  28.228  10.199
   3 -19   4  16.679  12.239
   3 -19   4  -1.920   9.969
   3  19   4  17.509  10.839
   3  19   4  17.109   8.539
   5 -19   4  -10.39    9.12
   5  19   4  2.3398  9.7792
   5  19   4  -8.519   7.419
   7 -19   4  -8.419  10.399
   7  19   4  6.7194  9.5592
   8  20  -4   6.739  10.249
   8  20  -4  21.618  14.279
   8 -20  -4   4.520  10.459
   6  20  -4  97.012  16.089
   6  20  -4  153.93   23.25
   6 -20  -4  73.654  15.349
   4  20  -4  74.144  19.558
   4  20  -4  71.064  15.779
  -4 -20   4  41.187  13.459
   4 -20  -4  36.627  13.059
  -2 -20   4  26.488  12.309
   2 -20  -4  22.158  12.699
   0 -20   4   2.960  11.489
   0 -20   4  -14.19   10.02
   0  20   4  17.709  11.849
   0  20   4  -16.29    8.08
   2 -20   4  -0.450  11.199
   2 -20   4   7.239  11.829
   2  20   4  1.9198  8.4593
   2  20   4  14.899  11.329
   4 -20   4  -1.680  10.309
  -3 -21   4  10.509  11.659
   3  21  -4  18.688  17.979
   3  21  -4  -0.800  13.419
  -1 -21   4  -13.54   11.92
  -1 -21   4  -10.94   10.96
   1 -21   4   6.409  11.339
   1 -21   4   5.440  11.979
  28   0  -5  17.749  12.489
  26   0  -5   9.189  10.439
  24   0  -5 -0.3600  9.0193
  22   0  -5  4.9296  7.7094
  20   0  -5  -6.749   6.629
  18   0  -5  -4.020   4.550
  18   0  -5  -6.789   5.710
  16   0  -5  -3.560   5.190
  14   0  -5  -4.620   4.060
  12   0  -5  4.4096  4.4496
 -10   0   5  0.2500  4.6296
  10   0  -5  -2.380   3.380
  -8   0   5 -0.8999  1.5699
   8   0  -5 -0.2700  2.3398
  -8   0   5  2.6598  3.6997
  -6   0   5  0.1600  2.0398
  -6   0   5  0.5200  2.8898
   6   0  -5  -3.410   2.090
   4   0  -5  0.4200  1.4299
  -4   0   5  -1.220   1.480
  -2   0   5  -2.100   2.250
   0   0   5 -0.7199  1.2899
   0   0   5  -2.360   2.370
   2   0   5 -0.3800  1.9898
   2   0   5  -2.230   2.730
   4   0   5  -3.590   3.580
   4   0   5  -2.950   2.400
   6   0   5  -3.760   2.960
   6   0   5  -3.490   3.730
   8   0   5  -1.700   4.310
   8   0   5  -4.150   3.950
  10   0   5  -11.04    5.09
  10   0   5  -3.580   4.330
  12   0   5  -12.00    6.92
  12   0   5  -5.730   5.400
  14   0   5  -7.039   6.649
  16   0   5  4.1897  9.0693
  18   0   5   7.609  10.209
  20   0   5  -3.010  10.279
  27   1  -5  16.429  11.989
  27  -1  -5  14.559  11.729
  25   1  -5  21.298  11.709
  25  -1  -5  26.258  12.669
  23   1  -5  32.677  10.499
  23  -1  -5  30.737  11.959
  21   1  -5  16.179   8.419
  21  -1  -5  22.828   9.799
  19   1  -5  22.008   7.949
  19  -1  -5  11.869   7.819
  17   1  -5  12.209   6.559
  17  -1  -5  11.539   4.620
  17  -1  -5  17.109   7.129
  15   1  -5  5.2196  5.4696
  15  -1  -5  20.378   6.209
  15  -1  -5  14.639   4.050
  13   1  -5  490.20   28.88
 -13   1   5  584.13   45.13
  13  -1  -5  537.36   32.51
  11   1  -5  126.27   10.51
 -11  -1   5  105.75   16.95
  11  -1  -5  128.13   11.69
 -11   1   5  120.95   17.41
   9   1  -5  531.80   30.20
  -9  -1   5  588.37   40.67
  -9  -1   5  517.34   28.47
   9  -1  -5  540.56   31.01
  -9   1   5  585.75   40.87
   7   1  -5  286.01   16.45
  -7  -1   5  262.81   21.66
  -7  -1   5  309.40   15.90
   7  -1  -5  329.70   18.54
  -7   1   5  313.68   16.76
  -7   1   5  325.27   24.36
   5   1  -5  40.857   4.300
  -5  -1   5  43.186   4.540
  -5  -1   5  29.788   4.700
  -5   1   5  45.546   3.740
   5  -1  -5  36.937   4.380
  -5   1   5  34.817   5.000
  -3  -1   5  99.232   7.489
  -3   1   5  90.023   6.309
   3  -1  -5  79.833   5.350
  -1  -1   5  250.64   15.06
  -1   1   5  234.04   13.47
  -1   1   5  207.01   12.08
   1  -1   5  641.03   33.22
   1  -1   5  584.15   31.77
   1   1   5  586.28   30.63
   1   1   5  586.06   31.88
   3  -1   5  34.927   4.130
   3  -1   5  40.717   5.740
   3   1   5  34.257   4.550
   3   1   5  39.777   6.000
   5  -1   5  94.192   8.939
   5  -1   5  75.094   7.759
   5   1   5  73.194   8.669
   5   1   5  75.034   7.609
   7  -1   5  25.668   5.350
   7  -1   5  19.288   5.840
   7   1   5  22.008   6.569
   7   1   5  12.949   4.980
   9  -1   5  4.3296  5.8795
   9  -1   5  7.6094  4.7396
   9   1   5  3.1497  5.6495
   9   1   5  8.9993  5.0696
  11  -1   5  27.038   7.749
  11  -1   5  19.388   6.709
  11   1   5  20.928   8.349
  11   1   5  35.997   7.449
  13  -1   5  84.543  12.729
  13   1   5  71.544  11.829
  15  -1   5  53.226  10.809
  15   1   5  70.564  12.749
  17  -1   5  22.948   9.969
  17   1   5  25.888  10.259
  19  -1   5  139.55   18.62
  19   1   5  114.66   17.30
  28   2  -5  34.477  13.609
  28  -2  -5  37.377  15.119
  26   2  -5  25.408  11.349
  26  -2  -5  29.088  12.519
  24   2  -5  2.4098  8.4693
  24  -2  -5  10.049   9.979
  22   2  -5  5.1096  8.7193
  22  -2  -5  -6.889   8.649
  20   2  -5  -5.770   5.770
  20  -2  -5  2.6898  7.8194
  18   2  -5  -3.260   5.720
  18  -2  -5  -5.040   6.199
  16   2  -5  17.569   6.399
  16  -2  -5  20.978   6.409
  16  -2  -5  14.079   4.270
  14   2  -5  420.85   25.76
  14  -2  -5  441.34   27.68
  14  -2  -5  463.11   24.34
  12   2  -5  753.28   41.43
 -12   2   5  797.78   59.07
  12  -2  -5  828.22   40.94
  12  -2  -5  793.98   44.52
 -10  -2   5 2017.65  142.01
  10   2  -5 2276.41  110.39
  10  -2  -5 2557.67  123.73
 -10   2   5 2346.72  163.77
  10  -2  -5 2568.52  127.86
  -8  -2   5 2531.92  116.91
  -8  -2   5 2177.82  153.03
   8   2  -5 2305.42  119.11
  -8   2   5 2635.46  174.13
   8  -2  -5 2696.92  135.99
  -6  -2   5 1453.22   96.63
   6   2  -5 1483.86   74.94
  -6   2   5 1700.32   82.75
   6  -2  -5 1604.80   85.18
  -6   2   5 1688.47  109.42
  -4  -2   5  64.315   6.070
  -4  -2   5  67.084   7.689
   4   2  -5  78.504   5.080
   4  -2  -5  79.923   6.090
  -4   2   5  77.124   5.710
  -2  -2   5  312.38   18.05
   2  -2  -5  345.41   18.00
  -2   2   5  327.50   18.66
   0  -2   5  10.589   2.010
   0  -2   5  6.9894  3.3297
   0   2   5  9.2992  3.4497
   0   2   5  13.699   2.890
   2  -2   5 2709.55  128.85
   2  -2   5 2398.39  129.24
   2   2   5 2733.42  134.02
   2   2   5 2586.14  134.64
   4  -2   5  57.255   7.109
   4  -2   5  51.846   5.630
   4   2   5  40.987   6.659
   4   2   5  57.095   6.020
   6  -2   5  0.2200  3.3797
   6  -2   5  -2.910   4.440
   6   2   5  1.7999  4.5496
   6   2   5  -6.319   3.770
   8  -2   5  48.146   7.029
   8  -2   5  43.386   7.579
   8   2   5  64.895   9.319
   8   2   5  41.237   7.609
  10  -2   5  7.0794  5.3296
  10  -2   5  5.7095  5.9095
  10   2   5  12.899   6.020
  10   2   5  -3.150   6.819
  12  -2   5  67.674  11.379
  12   2   5  58.065   9.529
  12   2   5  56.425  11.319
  14  -2   5  51.236  10.979
  14   2   5  48.816  11.639
  16  -2   5  64.545  12.079
  16   2   5  67.574  13.659
  18  -2   5  46.966  11.849
  18   2   5  55.175  12.909
  20   2   5  69.724  14.719
  27   3  -5  29.778  11.839
  27  -3  -5  36.077  13.869
  25   3  -5  0.3300  9.2392
  25  -3  -5   3.350  11.109
  23   3  -5  59.435  12.889
  23  -3  -5  57.035  14.379
  21   3  -5  4.7496  7.7394
  21  -3  -5  6.7094  8.4793
  19   3  -5  -3.610   6.699
  19  -3  -5  2.4798  7.9293
  17   3  -5  22.048   7.259
  17  -3  -5  38.777   8.759
  15   3  -5  -3.960   4.780
  15  -3  -5 -0.8099  4.9496
  15  -3  -5  -2.690   2.850
  13   3  -5  87.403   9.759
  13  -3  -5  102.46   11.11
 -13   3   5  92.852  14.429
  13  -3  -5  119.51    7.20
  11   3  -5  397.53   25.18
 -11  -3   5  475.68   36.06
 -11   3   5  465.83   36.02
  11  -3  -5  450.99   27.11
   9   3  -5  295.62   18.42
  -9  -3   5  333.51   26.62
   9  -3  -5  342.99   20.29
  -9   3   5  317.89   26.11
  -7  -3   5  0.9999  2.4898
   7   3  -5  3.6497  2.2598
  -7  -3   5  2.7898  3.6597
  -7   3   5  -1.230   3.090
   7  -3  -5  -3.180   2.640
   5   3  -5  406.64   21.73
  -5  -3   5  441.48   22.71
  -5  -3   5  357.18   28.13
   5  -3  -5  437.92   24.07
  -5   3   5  427.86   22.66
  -5   3   5  439.13   30.94
   3   3  -5  2.1798  1.9998
  -3  -3   5  1.8498  2.9298
   3  -3  -5  4.2297  2.0698
  -3   3   5  2.3398  2.1498
  -1  -3   5  163.33    9.38
  -1  -3   5  154.73   11.05
  -1   3   5  157.93   10.74
   1  -3  -5  156.97    9.74
   1  -3   5  926.70   47.19
   1  -3   5  890.84   47.98
   1   3   5  837.01   43.02
   1   3   5  767.62   42.47
   3  -3   5 1307.61   67.21
   3  -3   5 1273.81   66.82
   3   3   5 1495.54   75.32
   3   3   5 1396.74   74.58
   5  -3   5  18.458   5.490
   5  -3   5  24.528   4.640
   5   3   5  16.929   4.850
   5   3   5  15.449   5.460
   7  -3   5  3.5597  4.8296
   7  -3   5  4.3996  4.1397
   7   3   5  5.3196  5.1396
   7   3   5  9.4192  6.1395
   9  -3   5  -4.250   4.620
   9  -3   5  -3.730   4.890
   9   3   5  -4.650   5.200
   9   3   5  -8.289   6.259
  11  -3   5  39.467   8.239
  11  -3   5  51.526   9.399
  11   3   5  59.155   9.249
  11   3   5  43.886  10.499
  13  -3   5  5.5995  8.0893
  13   3   5  1.9998  8.6193
  15  -3   5  5.4796  8.8493
  15   3   5  4.4596  9.3192
  17  -3   5  4.5996  9.1393
  17   3   5  17.319  11.499
  19   3   5  -2.690  10.949
  28  -4  -5  -7.929  12.169
  26   4  -5  9.3592  9.8492
  26  -4  -5  19.378  13.949
  24   4  -5  21.358  10.609
  24  -4  -5  21.888  12.439
  22   4  -5  47.406  10.799
  22  -4  -5  42.167  12.429
  20   4  -5  -1.360   7.399
  20  -4  -5  2.3998  8.8393
  18   4  -5  15.649   7.229
  18  -4  -5  33.047   9.069
  16   4  -5  150.51   14.12
  16  -4  -5  173.62   16.06
  14   4  -5  410.11   25.51
  14  -4  -5  541.52   31.93
  14  -4  -5  504.70   27.35
  12   4  -5  39.087   6.709
  12  -4  -5  51.456   4.190
 -12   4   5  43.786   9.709
  12  -4  -5  55.255   7.819
 -10  -4   5  -6.719   5.490
  10   4  -5  2.4698  3.4297
 -10  -4   5  -8.289   3.290
  10  -4  -5  -2.870   3.900
 -10   4   5  -3.640   5.680
  -8  -4   5 1401.34   66.56
   8   4  -5 1274.65   67.07
  -8  -4   5 1204.18   86.59
  -8   4   5 1455.03  100.54
   8  -4  -5 1571.96   79.14
  -6  -4   5  136.09   12.31
  -6  -4   5  131.62    9.62
   6   4  -5  107.59    8.66
  -6   4   5  144.58   13.41
   6  -4  -5  139.13   10.34
  -4  -4   5  331.09   23.40
   4   4  -5  309.79   18.71
   4   4  -5  329.49   15.66
  -4  -4   5  330.12   19.29
   4  -4  -5  372.41   20.96
  -2  -4   5  25.558   3.140
  -2  -4   5  25.218   4.800
   2  -4  -5  18.059   3.170
   0  -4   5  552.27   28.72
   0  -4   5  522.73   29.92
   0   4   5  541.33   25.19
   0   4   5  539.78   30.20
   2  -4   5  130.70    9.20
   2  -4   5  105.92    9.91
   2   4   5  95.622   8.739
   4  -4   5  127.85   10.56
   4  -4   5  139.13   11.42
   4   4   5  109.46    9.88
   6  -4   5  107.49   11.35
   6  -4   5  117.39   10.72
   6   4   5  116.08   10.96
   6   4   5  110.04   11.73
   8  -4   5  90.863   9.969
   8  -4   5  79.933  10.029
   8   4   5  104.78   11.70
   8   4   5  108.66   12.34
  10  -4   5  3.0198  5.9695
  10  -4   5  10.039   6.139
  10   4   5  13.029   7.279
  10   4   5  9.2892  7.8294
  12  -4   5  167.25   15.86
  12   4   5  163.69   17.71
  12   4   5  203.66   17.44
  14  -4   5  15.529   9.099
  14   4   5  20.368  10.109
  16  -4   5  -3.880   8.849
  16   4   5  -8.369   8.989
  18   4   5  10.009  12.209
  27   5  -5  -1.240   9.839
  27  -5  -5  -11.45   12.59
  25   5  -5  3.2497  9.8592
  25  -5  -5  -4.690  11.939
  23   5  -5  60.925  12.779
  23  -5  -5  66.805  15.369
  21   5  -5  0.1600  7.8394
  21  -5  -5  -11.85    8.11
  19   5  -5  -3.320   6.749
  19  -5  -5  8.5893  8.6793
  17  -5  -5  50.706   9.959
  15   5  -5  461.54   28.57
  15  -5  -5  560.34   34.61
  13   5  -5  97.972  10.559
  13  -5  -5  141.95   13.27
 -13   5   5  146.60   21.04
  13  -5  -5  135.01    8.72
  11   5  -5  2.0298  3.8497
  11  -5  -5  1.5499  4.7696
 -11   5   5  8.6193  7.0494
   9   5  -5 1394.90   69.42
  -9  -5   5 1313.39   89.68
  -9  -5   5 1269.66   68.29
   9  -5  -5 1662.37   86.64
  -9   5   5 1645.61  110.18
  -7  -5   5  474.44   33.24
  -7  -5   5  436.92   25.64
  -7   5   5  569.99   40.31
   7  -5  -5  567.56   32.03
  -5  -5   5 1420.74   88.02
   5   5  -5 1243.45   69.65
   5   5  -5 1343.62   59.49
  -5   5   5 1461.78   95.84
   5  -5  -5 1434.81   75.20
  -3  -5   5  355.27   20.59
  -3  -5   5  328.86   23.79
  -3  -5   5  325.76   18.97
   3  -5  -5  304.73   17.76
  -1  -5   5  -5.180   3.500
  -1  -5   5 -0.4600  2.2898
   1  -5  -5  0.9999  2.5098
   1  -5   5 -0.2100  2.5698
   1  -5   5  -1.800   3.830
   1   5   5  -1.370   2.700
   1   5   5  1.1399  3.7097
   3  -5   5  90.343   9.149
   3  -5   5  92.312   8.339
   3   5   5  85.253   9.369
   5  -5   5  263.61   19.41
   5  -5   5  336.98   19.48
   5   5   5  332.27   21.17
   7  -5   5  7.4194  5.3796
   7  -5   5  9.7492  5.1896
   7   5   5  1.6499  5.7095
   9  -5   5  102.05   11.26
   9  -5   5  79.094  10.989
   9   5   5  88.963  12.659
   9   5   5  93.472  11.459
  11  -5   5  157.60   15.28
  11   5   5  195.97   16.79
  11   5   5  185.39   18.12
  13  -5   5  116.10   14.17
  13   5   5  140.63   17.68
  13   5   5  122.77   14.64
  15  -5   5  49.896  11.869
  15   5   5  33.177  11.809
  17  -5   5  16.599  10.569
  17   5   5  -6.299  10.629
  19   5   5  28.678  14.439
  26   6  -5  10.809  10.569
  26  -6  -5  -0.840  13.049
  24   6  -5  66.275  13.819
  24  -6  -5  79.563  15.819
  22   6  -5  40.437  11.499
  22  -6  -5  44.396  12.569
  20   6  -5  47.086  11.459
  20  -6  -5  50.696  12.719
  18   6  -5  5.9895  7.5594
  18  -6  -5  27.288   9.399
  16   6  -5  414.74   26.91
  16  -6  -5  498.03   32.05
  14   6  -5  0.7499  5.5895
  14  -6  -5  6.3195  5.6095
  12   6  -5  3.7297  4.3896
 -12   6   5  -5.690   6.559
  12  -6  -5  2.7698  2.4298
  12  -6  -5  -2.590   5.840
 -10  -6   5  7.3094  4.8496
  10   6  -5  18.848   4.770
  10  -6  -5  6.4395  4.5796
  10  -6  -5  10.199   2.530
 -10   6   5  5.8295  6.4495
  -8  -6   5  106.83   14.12
  -8  -6   5  108.26    9.66
   8   6  -5  86.793   9.519
   8  -6  -5  120.79   10.88
  -8   6   5  114.55   13.07
   6   6  -5  778.75   36.06
  -6  -6   5  786.22   53.24
  -6  -6   5  771.87   42.19
   6   6  -5  796.32   43.17
  -6   6   5  894.89   61.34
   6  -6  -5  914.13   48.80
  -4  -6   5  467.57   34.52
  -4  -6   5  546.42   29.22
  -4   6   5  478.38   34.06
   4  -6  -5  485.84   27.21
  -2  -6   5  2.3998  2.7698
  -2  -6   5  1.2499  3.8597
   2  -6  -5  3.7597  3.1397
   0  -6   5  219.05   15.40
   0  -6   5  206.67   13.47
   0  -6  -5  179.65   12.15
   2  -6   5  18.528   4.330
   2  -6   5  17.889   5.900
   2   6   5  11.219   4.010
   2   6   5  12.199   5.560
   4  -6   5  521.65   31.15
   4  -6   5  545.50   30.44
   4   6   5  430.59   26.67
   6  -6   5  11.279   6.249
   6  -6   5  11.589   5.050
   6   6   5  0.6799  5.6595
   8  -6   5  14.309   7.359
   8  -6   5  11.779   5.910
   8   6   5  12.349   7.289
  10  -6   5  289.67   21.77
  10  -6   5  335.91   23.25
  10   6   5  361.48   26.72
  10   6   5  341.71   24.26
  12  -6   5  393.64   27.38
  12   6   5  400.98   27.97
  12   6   5  411.31   29.75
  14  -6   5  75.574  13.139
  14   6   5  79.433  15.479
  16  -6   5 -0.1700  8.2993
  16   6   5   0.180  10.779
  18   6   5   6.159  13.479
  27  -7  -5  17.979  14.949
  25   7  -5   5.930  11.469
  25  -7  -5   0.850  12.049
  23   7  -5  81.483  14.489
  23  -7  -5  124.37   19.27
  21   7  -5  28.608  10.719
  21  -7  -5  19.918  12.749
  19   7  -5  105.07   14.07
  19  -7  -5  115.61   15.35
  17   7  -5  89.763  12.069
  17  -7  -5  97.632  13.079
  15   7  -5  27.728   8.169
  15  -7  -5  19.698   8.129
  13   7  -5  225.55   17.33
  13  -7  -5  257.67   19.50
 -13   7   5  252.29   26.27
  11   7  -5  518.11   30.81
 -11  -7   5  528.99   30.56
 -11   7   5  570.74   42.95
  11  -7  -5  548.68   29.58
  11  -7  -5  574.32   33.93
   9   7  -5  293.37   18.31
  -9  -7   5  237.70   17.32
  -9   7   5  298.72   24.55
   9  -7  -5  288.23   19.78
  -7  -7   5  5.3596  4.4896
   7   7  -5  3.2697  4.4096
  -7  -7   5  8.7993  4.7396
   7  -7  -5  7.3694  4.3296
  -7   7   5  5.1196  4.2597
   5   7  -5  13.819   4.560
  -5  -7   5  9.2192  4.6696
   5   7  -5  19.548   4.100
  -5  -7   5  8.1393  3.8597
  -5   7   5  13.149   4.280
   5  -7  -5  19.938   4.660
  -3  -7   5  2.6698  4.2397
  -3  -7   5  3.9497  3.4597
  -3  -7   5  0.3500  2.3698
   3  -7  -5 -0.7099  3.0597
  -1  -7   5  556.47   32.47
  -1  -7   5  627.43   34.19
   1  -7  -5  542.32   30.50
   1  -7   5  216.26   13.89
   1  -7   5  188.60   14.83
   1   7   5  204.56   12.08
   1   7   5  193.77   14.95
   3  -7   5  83.053   8.729
   3  -7   5  80.403  10.339
   3   7   5  65.415   9.499
   5  -7   5  30.857   7.599
   5  -7   5  27.918   5.930
   5   7   5  35.867   8.019
   7  -7   5  9.1492  7.1594
   7  -7   5  7.6694  5.6195
   7   7   5  7.6494  6.6695
   9  -7   5  1.2299  5.8295
   9  -7   5  1.9698  6.8394
   9   7   5  -2.010   7.579
  11  -7   5  142.83   15.48
  11   7   5  158.01   17.34
  13  -7   5  108.22   14.59
  13   7   5  102.51   14.78
  13   7   5  82.513  14.479
  15  -7   5  14.759  10.169
  15   7   5  19.368  11.469
  17   7   5   8.369  13.599
  26   8  -5  24.538  13.249
  26  -8  -5  12.289  14.379
  24   8  -5  -1.140  11.099
  24  -8  -5  -4.960  11.099
  22   8  -5  23.688  11.919
  22  -8  -5  36.937  12.599
  20   8  -5  -1.810   8.149
  20  -8  -5  -3.250   9.159
  18   8  -5  289.08   23.26
  18  -8  -5  340.74   25.92
  16   8  -5 -0.7899  6.8594
  16  -8  -5  -10.32    6.86
  14   8  -5  206.43   17.49
  14  -8  -5  222.13   18.60
  12   8  -5 1001.66   55.38
  12  -8  -5 1173.23   65.51
 -12   8   5 1211.87   83.73
  10   8  -5 1183.46   62.75
 -10  -8   5 1109.76   61.16
  10  -8  -5 1141.00   63.33
  10  -8  -5 1112.33   59.16
 -10   8   5 1225.76   80.60
   8   8  -5  353.58   23.45
  -8  -8   5  362.26   22.58
  -8   8   5  431.44   31.78
   8  -8  -5  398.14   25.69
  -6  -8   5  25.428   6.010
   6   8  -5  23.978   4.580
   6   8  -5  24.508   6.080
  -6   8   5  19.088   5.160
   6  -8  -5  23.278   5.290
  -4  -8   5  32.397   5.050
  -4  -8   5  16.639   4.080
  -4  -8   5  10.559   5.860
  -4   8   5  18.219   4.570
   4  -8  -5  26.088   5.100
  -2  -8   5 1076.51   58.10
  -2  -8   5 1133.58   59.08
  -2  -8   5 1080.24   71.87
   2  -8  -5 1083.68   57.87
   0  -8   5 1324.41   72.70
   0  -8   5 1438.18   72.62
   0  -8  -5 1325.50   69.88
   2  -8   5  78.324   8.639
   2  -8   5  71.164   9.519
   2   8   5  76.974   8.069
   2   8   5  64.165   9.619
   4  -8   5  0.1800  5.9595
   4  -8   5  1.5999  4.3596
   4   8   5  -2.380   5.690
   6  -8   5  83.003  10.689
   6  -8   5  70.954   9.369
   6   8   5  83.163  11.569
   8  -8   5  8.0993  7.9094
   8  -8   5  8.5793  6.5795
   8   8   5  21.748   8.579
  10  -8   5  40.647   9.719
  10   8   5  49.026  11.519
  12  -8   5  35.297  10.729
  12   8   5  34.307  10.979
  14  -8   5  -9.269   7.779
  14   8   5  -2.790   9.469
  16   8   5  77.714  17.969
  18   8   5  27.168  14.199
  25   9  -5  -22.63   11.02
  25  -9  -5  -3.110  12.209
  23   9  -5  -4.330  11.099
  23  -9  -5   0.560  11.339
  21   9  -5  37.097  11.829
  21  -9  -5  60.295  14.699
  19   9  -5  18.598  11.029
  19  -9  -5  9.2892  9.7692
  17   9  -5  156.72   17.09
  17  -9  -5  200.80   19.09
  15   9  -5  32.007   9.009
  15  -9  -5  41.667   9.209
  13   9  -5  769.00   44.81
  13  -9  -5  862.06   51.26
 -13   9   5  918.44   65.97
  11   9  -5 1066.05   57.27
 -11  -9   5  975.57   55.47
  11  -9  -5 1001.96   59.50
 -11   9   5 1147.40   76.13
  -9  -9   5 1132.64   56.59
   9   9  -5  936.56   57.47
  -9   9   5 1246.66   83.02
   9  -9  -5 1184.38   66.21
   7   9  -5  0.2400  5.5495
   7   9  -5  5.8095  3.9597
  -7  -9   5  6.6095  5.6795
  -7   9   5  0.6899  4.4296
   7  -9  -5  -4.590   4.910
   5   9  -5  59.325   9.019
  -5  -9   5  75.264  10.049
   5   9  -5  85.363   8.239
  -5   9   5  71.054  10.199
   5  -9  -5  68.624   8.339
  -3  -9   5  542.08   32.94
  -3  -9   5  572.86   31.92
   3  -9  -5  546.07   31.62
  -1  -9   5 1010.45   54.77
  -1  -9   5 1023.86   55.62
   1  -9  -5  937.93   51.02
   1  -9   5  836.70   47.77
   1  -9   5  913.69   49.07
   3  -9   5  37.497   7.869
   3  -9   5  36.847   6.929
   3   9   5  28.678   9.029
   3   9   5  43.796   7.109
   5  -9   5  11.419   6.139
   5  -9   5  5.6495  6.5195
   5   9   5  7.6594  7.6494
   7  -9   5  7.2094  6.7794
   7  -9   5  3.5397  6.4595
   7   9   5  -2.950   7.739
   9  -9   5  78.884  10.239
   9  -9   5  76.854  12.399
   9   9   5  88.183  13.239
  11  -9   5  29.978  10.419
  11   9   5  15.139  11.229
  13  -9   5  -8.009   8.299
  13   9   5  -8.149  10.099
  15   9   5  20.408  13.859
  17   9   5  103.35   20.09
  24  10  -5  -0.160  12.749
  24 -10  -5   8.229  13.069
  22  10  -5  92.972  16.749
  22 -10  -5  117.07   17.71
  20  10  -5  -3.650  10.009
  20 -10  -5  -7.729   8.989
  18  10  -5  121.55   15.53
  18 -10  -5  127.00   16.29
  16  10  -5  79.513  12.929
  16 -10  -5  88.733  12.959
  14  10  -5  12.869   8.239
  14 -10  -5  -8.479   6.149
  12  10  -5  463.84   30.60
  12 -10  -5  549.29   34.14
 -12  10   5  534.38   43.39
 -10 -10   5  275.63   19.15
  10  10  -5  236.28   20.02
  10 -10  -5  316.84   22.38
 -10  10   5  303.07   28.52
  -8 -10   5  2.5898  6.2195
   8  10  -5  -3.670   6.159
   8  10  -5  -3.600   4.840
   8 -10  -5  5.9195  6.2095
  -8  10   5  -5.470   5.460
   6  10  -5  223.08   18.67
   6  10  -5  241.43   15.05
  -6 -10   5  203.40   16.79
  -6  10   5  229.50   19.96
   6 -10  -5  229.10   17.27
  -4 -10   5  -5.690   5.390
  -4 -10   5  2.3798  4.6796
   4 -10  -5  6.5295  5.5195
  -4  10   5 -0.2500  4.2497
  -2 -10   5  395.26   26.44
  -2 -10   5  435.03   25.52
   2 -10  -5  399.46   24.92
   0 -10   5  459.05   29.65
   0 -10   5  503.34   29.02
   0 -10  -5  481.82   28.99
   2 -10   5  235.10   17.93
   2 -10   5  194.12   15.61
   2  10   5  174.61   11.42
   2  10   5  134.74   15.01
   4 -10   5  -4.180   6.699
   4 -10   5  -1.970   5.470
   4  10   5  -5.060   6.469
   4  10   5  -2.740   4.830
   6 -10   5  155.67   15.07
   6 -10   5  160.03   14.74
   6  10   5  145.18   15.95
   8 -10   5  59.295  10.129
   8 -10   5  60.675  11.779
   8  10   5  67.474  13.209
  10 -10   5  36.837  10.489
  10  10   5  53.806  13.489
  12 -10   5 -0.2800  9.0193
  12  10   5  -4.440  10.969
  16  10   5   7.719  12.169
  23  11  -5  42.936  15.889
  23 -11  -5  101.33   17.69
  21  11  -5  67.784  16.339
  21 -11  -5  64.805  14.109
  19  11  -5  79.623  14.789
  19 -11  -5  82.873  14.649
  17  11  -5  184.07   19.60
  17 -11  -5  194.43   19.28
  15  11  -5  21.908  10.329
  15 -11  -5  27.138   9.449
  13  11  -5  20.758   9.269
  13 -11  -5  27.008   8.639
 -11 -11   5  -10.05    4.94
  11  11  -5  0.6899  6.5895
  11 -11  -5  -1.160   6.030
   9  11  -5  -16.86    6.46
  -9 -11   5  -5.580   4.670
   9 -11  -5  -3.480   5.850
   7  11  -5  500.48   27.13
  -7 -11   5  502.72   31.71
   7  11  -5  531.09   33.85
   7 -11  -5  562.83   34.45
   5  11  -5 1012.48   50.12
  -5 -11   5 1109.65   58.89
   5 -11  -5 1064.79   58.81
  -3 -11   5  -13.50    5.04
  -3 -11   5  1.9398  5.0496
   3 -11  -5  1.5299  5.3196
  -3  11   5  -9.339   3.920
  -1 -11   5  158.22   13.93
  -1 -11   5  139.39   14.37
   1 -11  -5  145.79   13.81
   1 -11   5  225.30   17.69
   1 -11   5  243.94   18.70
  -1 -11  -5  222.55   16.97
   3 -11   5  -1.380   5.910
   3 -11   5  5.9695  7.7794
   3  11   5  1.4299  5.7395
   3  11   5  0.0600  7.8194
   5 -11   5  35.117   7.809
   5 -11   5  36.487   9.999
   5  11   5  37.617  10.239
   7 -11   5  101.16   12.39
   7 -11   5  104.55   13.89
   7  11   5  121.62   15.72
   9 -11   5 -0.6000  8.5793
   9  11   5  21.858  11.679
  11 -11   5  147.91   17.37
  11  11   5  167.11   19.50
  13  11   5  60.565  16.109
  22  12  -5  42.017  14.989
  22 -12  -5  65.135  15.039
  20  12  -5   3.560  11.439
  20 -12  -5  -4.440   8.389
  18  12  -5  160.87   19.58
  18 -12  -5  159.07   18.88
  16  12  -5  169.44   19.27
  16 -12  -5  178.23   18.36
  14  12  -5  25.368  10.859
  14 -12  -5  44.336  10.339
  12  12  -5  -1.790   8.819
  12 -12  -5  4.5296  7.0294
  10  12  -5  46.116  10.909
 -10 -12   5  18.968   7.719
  10 -12  -5  31.007   8.479
  -8 -12   5  13.839   7.039
   8  12  -5  34.077   9.989
   8  12  -5  13.759   6.679
   8 -12  -5  22.468   8.329
   6  12  -5 1269.62   72.93
   6  12  -5 1368.89   61.02
  -6 -12   5 1239.12   70.10
   6 -12  -5 1433.77   77.98
  -4 -12   5  450.69   29.32
  -4 -12   5  503.41   31.11
   4 -12  -5  455.33   28.97
  -2 -12   5  3.1297  5.6695
  -2 -12   5  0.6699  6.5395
   2 -12  -5  -3.180   5.540
   0 -12   5  130.72   14.87
   0 -12   5  109.69   12.90
   0 -12  -5  118.77   12.72
   2 -12   5  -4.110   6.699
   2 -12   5  -5.350   5.880
   2  12   5  0.4300  5.1396
   2  12   5  -2.350   7.039
   4 -12   5  0.7799  7.2694
   4 -12   5  0.5800  5.6695
   4  12   5 -0.6799  5.1796
   4  12   5  0.6999  6.4395
   6 -12   5  58.555  10.379
   6 -12   5  72.324  11.719
   6  12   5  50.626  11.669
   8 -12   5  1.5199  8.8093
   8  12   5  -7.849   9.489
  10 -12   5  155.03   16.69
  10  12   5  169.82   20.10
  12  12   5  235.03   24.98
  14  12   5  84.883  17.049
  21  13  -5   7.829  12.899
  21 -13  -5  12.279  12.099
  19  13  -5  -16.57   10.48
  19 -13  -5  -3.920   9.239
  17  13  -5  75.634  15.049
  17 -13  -5  77.794  14.609
  15  13  -5  106.73   16.48
  15 -13  -5  93.592  14.659
  13  13  -5  -6.509   9.549
  13 -13  -5  -1.320   7.139
  11  13  -5  146.77   17.86
  11 -13  -5  158.95   16.66
  -9 -13   5  21.118   8.549
   9  13  -5  31.607  10.499
   9 -13  -5  38.947  10.229
   7  13  -5  328.45   27.29
  -7 -13   5  389.99   26.41
   7  13  -5  354.19   21.58
   7 -13  -5  373.04   26.12
   5  13  -5  484.26   26.04
  -5 -13   5  433.98   30.12
   5  13  -5  474.51   32.60
   5 -13  -5  486.42   31.32
  -3 -13   5  173.90   15.70
  -3 -13   5  185.24   16.74
   3 -13  -5  187.28   17.19
  -1 -13   5  36.157   8.579
  -1 -13   5  37.757   9.389
   1 -13  -5  29.418   8.759
   1 -13   5  -4.880   7.529
   1 -13   5 -0.2100  5.9095
   3 -13   5  0.9199  6.5795
   3 -13   5  2.3098  8.7093
   3  13   5  -1.130   6.709
   3  13   5  -6.469   4.920
   5 -13   5  87.343  11.879
   5 -13   5  56.685  11.289
   5  13   5  54.526  11.409
   7 -13   5  30.098   9.369
   7 -13   5  27.938  10.899
   7  13   5  27.038   9.879
   9 -13   5  49.306  12.819
   9  13   5  54.646  14.169
  11  13   5  193.44   22.48
  13  13   5  67.094  16.939
  22 -14  -5   7.979  10.989
  20  14  -5  -15.90   12.51
  20 -14  -5  12.939  10.289
  18  14  -5  -10.73   11.55
  18 -14  -5  -2.410   9.059
  16  14  -5  52.606  14.169
  16 -14  -5  71.004  13.989
  14  14  -5  -5.120  10.839
  14 -14  -5  -5.790   7.709
  12  14  -5  110.12   15.89
  12 -14  -5  152.86   17.22
 -10 -14   5  37.317  10.449
  10  14  -5  26.538  11.039
  10 -14  -5  37.387  10.129
   8  14  -5  65.075  13.339
   8  14  -5  82.913  11.389
  -8 -14   5  74.564  12.119
   8 -14  -5  70.144  11.759
   6  14  -5  29.558  11.919
  -6 -14   5  38.377   9.869
   6  14  -5  32.767   8.629
   6 -14  -5  26.508   9.419
  -4 -14   5  70.204  10.739
  -4 -14   5  69.304  11.669
   4 -14  -5  69.204  11.639
  -2 -14   5 -0.6199  7.1694
  -2 -14   5  -1.970   8.619
   2 -14  -5  -4.240   6.519
   0 -14   5  121.97   14.84
   0 -14   5  140.45   14.53
   0 -14  -5  111.65   13.47
   2 -14   5  137.68   16.28
   2 -14   5  115.80   13.91
   2  14   5  104.36   13.82
   2  14   5  105.54   10.73
   4 -14   5  14.759   9.079
   4 -14   5  24.518   9.009
   4  14   5  21.338   9.749
   4  14   5  23.438   7.829
   6 -14   5  149.24   17.61
   6 -14   5  247.88   20.37
   6  14   5  104.72   15.10
   8 -14   5  0.5000  8.8793
   8  14   5  -3.210  10.099
  10  14   5  55.785  13.969
  12  14   5  15.869  14.279
  19  15  -5  -25.09   11.39
  19 -15  -5  -6.419   9.549
  17  15  -5  19.698  14.879
  17 -15  -5  37.587  11.859
  15  15  -5   1.090  12.119
  15 -15  -5  7.1394  9.3292
  13  15  -5  253.19   24.88
  13 -15  -5  258.27   22.87
  11  15  -5  322.87   27.92
  11 -15  -5  386.21   28.69
  -9 -15   5  179.12   18.41
   9  15  -5  170.02   19.95
   9 -15  -5  189.57   18.76
  -7 -15   5  12.619   9.139
   7  15  -5  20.088  11.299
   7  15  -5  22.658   9.339
   7 -15  -5  28.098   9.709
  -5 -15   5  9.1293  9.7792
   5  15  -5 -0.8999  8.8493
   5  15  -5  9.2592  7.5194
   5 -15  -5  -1.670   7.989
  -3 -15   5  46.666  10.159
  -3 -15   5  50.096  11.529
   3 -15  -5  51.216  10.279
  -1 -15   5  276.03   23.05
  -1 -15   5  270.37   22.00
   1 -15  -5  278.75   21.99
   1 -15   5  425.90   29.61
   1 -15   5  449.87   30.69
   1  15   5  339.48   26.13
   1  15   5  365.74   20.95
   3 -15   5  46.656  11.299
   3 -15   5  68.074  13.539
   3  15   5  50.706  11.339
   3  15   5  59.695   9.409
   5 -15   5  50.486  12.519
   5 -15   5  43.836  10.429
   5  15   5  32.727  10.319
   7 -15   5  57.835  13.529
   7  15   5  39.407  11.049
   9  15   5  -15.97    9.50
  11  15   5  -16.66   11.18
  18  16  -5   7.389  13.739
  18 -16  -5   6.189  10.259
  16  16  -5   6.859  13.229
  16 -16  -5  11.809  10.439
  14  16  -5  -18.10   12.01
  14 -16  -5  6.6995  9.5392
  12  16  -5  208.80   22.35
  12 -16  -5  280.50   24.31
  10  16  -5  257.95   24.99
  10 -16  -5  285.43   24.53
   8  16  -5  44.726  14.699
   8  16  -5  55.545  10.869
  -8 -16   5  57.065  12.929
   8 -16  -5  34.627  11.349
  -6 -16   5  3.8697  8.8793
   6  16  -5  22.618   8.589
   6  16  -5  11.419  11.799
   6 -16  -5  16.559   9.519
  -4 -16   5  7.3894  9.4192
   4 -16  -5  14.939   9.479
  -2 -16   5  177.34   18.57
  -2 -16   5  206.43   18.93
   2 -16  -5  195.70   19.59
   0 -16   5  368.74   28.83
   0 -16   5  443.73   29.83
   0 -16  -5  377.04   27.61
   2 -16   5  165.40   18.06
   2 -16   5  155.10   17.37
   2  16   5  129.34   12.25
   2  16   5  113.37   15.87
   4 -16   5  8.4993  9.1393
   4 -16   5  6.6795  9.3292
   4  16   5  -4.590   7.719
   4  16   5  3.0398  6.7594
   6 -16   5  10.049  10.479
   6 -16   5  7.4794  9.6392
   6  16   5  10.849  10.049
   8  16   5  -4.400   9.249
  10  16   5  -18.78   11.14
  12  16   5   9.479  13.109
  17  17  -5  45.876  16.619
  17 -17  -5  99.522  16.259
  15  17  -5  -3.780  13.109
  15 -17  -5  16.129  11.569
  13  17  -5  -3.370  13.829
  13 -17  -5  6.9894  9.7692
  11  17  -5  70.414  15.549
  11 -17  -5  72.214  14.099
   9  17  -5  21.888  13.699
   9 -17  -5   5.250  10.199
   7  17  -5  16.599   9.159
   7  17  -5  11.429  11.889
  -7 -17   5  17.969  11.779
   7 -17  -5  16.169  10.869
  -5 -17   5  34.897  12.639
   5  17  -5  38.237  11.239
   5  17  -5  45.816  13.929
   5 -17  -5  45.696  11.919
  -3 -17   5  -8.509   8.519
  -3 -17   5   3.010  10.759
   3 -17  -5  -3.610   8.739
  -1 -17   5  82.983  13.629
  -1 -17   5  101.20   15.04
   1 -17  -5  76.214  13.709
   1 -17   5  86.853  14.479
   1 -17   5  104.78   15.34
   1  17   5  76.084  10.539
   1  17   5  64.225  13.419
   3 -17   5  -8.189   8.079
   3 -17   5  -1.660   8.319
   3  17   5  -10.67    6.10
   3  17   5  -8.329   7.369
   5 -17   5  33.457  12.299
   5 -17   5  47.136  11.669
   5  17   5  21.068  10.089
   7  17   5  21.328   9.999
   9  17   5  -18.05   10.24
  14  18  -5  -10.98   12.98
  14 -18  -5  -3.580  10.229
  12  18  -5  12.209  11.489
  12 -18  -5  10.539  11.649
  10  18  -5   6.389  13.019
  10 -18  -5  -3.690   8.219
   8  18  -5  34.147  13.969
   8  18  -5  21.608  11.349
  -8 -18   5  28.108  12.839
   8 -18  -5  24.068  11.419
   6  18  -5  155.98   17.06
  -6 -18   5  209.71   20.80
   6  18  -5  190.32   23.97
   6 -18  -5  196.96   20.73
  -4 -18   5  117.96   17.30
   4  18  -5  158.34   23.00
   4  18  -5  128.62   16.12
   4 -18  -5  123.91   17.40
  -2 -18   5  -4.870   9.319
  -2 -18   5  -14.03    8.76
   2 -18  -5  -1.830   9.259
   0 -18   5  10.349  11.099
   0 -18   5  6.8894  9.8892
   2 -18   5  -1.870   9.289
   2 -18   5  -5.600  10.099
   2  18   5  0.3200  9.0693
   2  18   5  -1.630   6.749
   4 -18   5  35.007  13.349
   4 -18   5  28.758  11.099
   4  18   5  11.749  10.019
   4  18   5  18.548   8.709
   6  18   5  17.169  11.139
   8  18   5  -4.020   9.069
  13  19  -5  -28.35   13.96
  13 -19  -5  -4.290  11.249
  11  19  -5   1.540  12.769
  11 -19  -5  -11.31    9.41
   9  19  -5  13.819  14.119
   9 -19  -5  29.618  12.229
   7  19  -5  106.56   16.32
  -7 -19   5  81.823  16.149
   7  19  -5  113.50   20.69
   7 -19  -5  114.04   17.22
   5  19  -5  291.82   29.82
  -5 -19   5  279.13   26.35
   5  19  -5  282.56   23.36
   5 -19  -5  249.48   23.70
  -3 -19   5  65.915  15.399
   3 -19  -5  56.495  14.029
  -1 -19   5  -5.260  10.869
  -1 -19   5  -9.789   9.819
   1 -19  -5  15.149  12.399
   1 -19   5   0.450  11.199
   1 -19   5  -1.850  10.979
   1  19   5  13.209   8.439
   1  19   5  18.948  11.149
   3 -19   5   3.690  11.069
   3 -19   5   6.080  11.389
   3  19   5  18.758  11.179
   3  19   5  2.0598  7.9393
   5  19   5  10.809  10.079
   8  20  -5  24.268  16.169
   8  20  -5   7.739  10.539
   8 -20  -5  21.258  12.059
   6  20  -5  138.38   18.50
  -6 -20   5  143.96   20.50
   6  20  -5  170.41   25.70
   6 -20  -5  127.29   18.29
   4  20  -5  89.573  16.959
  -4 -20   5  97.152  18.039
   4  20  -5  110.90   22.25
   4 -20  -5  85.183  16.069
  -2 -20   5  -2.840  11.269
   2 -20  -5  -13.44   10.11
   0 -20   5  -2.680   9.969
   0 -20   5  -14.77   10.71
   0  20   5   1.680  10.459
   0  20   5  4.9396  8.6893
   2 -20   5  -12.17   10.44
   2 -20   5  -2.000  11.719
   2  20   5  2.1498  8.2193
   2  20   5  16.629  11.289
  -3 -21   5   7.439  13.169
   3  21  -5   7.739  15.079
   3  21  -5  45.216  20.138
  -1 -21   5  16.529  12.509
  -1 -21   5  26.088  14.199
  28   0  -6  323.18   28.13
  26   0  -6  21.298  11.349
  24   0  -6  26.138  10.689
  22   0  -6  127.95   15.45
  20   0  -6  200.40   18.02
  18   0  -6  287.57   21.21
  16   0  -6  3.3697  5.2496
 -14   0   6 1801.42  125.12
  14   0  -6 1877.63   96.48
 -12   0   6 6252.64  392.64
  12   0  -6 5847.80  305.86
 -10   0   6  102.71   12.92
  10   0  -6  97.232   8.709
 -10   0   6  97.552   6.639
  -8   0   6  0.9199  1.9398
   8   0  -6  1.2699  2.2998
  -8   0   6  2.9698  3.2397
   6   0  -6  138.48    8.89
  -6   0   6  124.19    8.78
  -6   0   6  145.03   12.81
   4   0  -6 2098.02  110.98
  -4   0   6 2292.59  109.93
  -2   0   6 4601.15  228.32
   0   0   6 4383.52  236.72
   0   0   6 5028.85  234.13
   2   0   6  438.74   25.38
   2   0   6  514.54   27.63
   4   0   6  816.42   42.04
   4   0   6  771.09   43.27
   6   0   6  -3.140   3.080
   6   0   6  -3.580   4.100
   8   0   6  56.925   9.159
   8   0   6  90.373   9.379
  10   0   6  569.75   35.20
  12   0   6  38.207   9.749
  14   0   6  119.36   15.25
  16   0   6  37.417  11.869
  18   0   6  69.614  13.859
  27   1  -6  31.427  12.269
  27  -1  -6  44.056  13.319
  25   1  -6  86.623  14.659
  25  -1  -6  98.842  15.849
  23   1  -6  37.257  10.379
  23  -1  -6  34.287  11.379
  21   1  -6  32.037   9.259
  21  -1  -6  37.547   9.709
  19   1  -6  341.80   24.07
  17   1  -6  126.58   13.09
  17  -1  -6  125.89    9.68
  17  -1  -6  131.90   13.57
  15   1  -6  87.783  10.499
 -15   1   6  131.88   19.92
  15  -1  -6  95.012  11.639
  13   1  -6 2704.88  143.91
 -13  -1   6 2902.50  186.35
  13  -1  -6 2776.91  142.30
 -13   1   6 2749.69  183.21
 -11  -1   6 2632.30  172.89
  11   1  -6 2611.92  134.22
  11  -1  -6 2755.59  141.87
 -11   1   6 2785.05  182.34
   9   1  -6  78.864   7.279
  -9  -1   6  76.694  10.729
  -9  -1   6  76.934   6.020
  -9   1   6  80.013   5.560
   9  -1  -6  81.893   7.729
  -9   1   6  99.332  11.439
  -7  -1   6  237.38   20.03
   7   1  -6  238.29   14.95
  -7  -1   6  300.13   15.24
  -7   1   6  252.38   20.56
  -7   1   6  257.47   14.32
   7  -1  -6  277.41   15.53
  -5  -1   6  238.24   19.89
   5   1  -6  279.30   14.54
  -5  -1   6  274.38   15.62
   5  -1  -6  265.31   14.21
  -5   1   6  260.69   14.17
  -5   1   6  222.76   19.01
  -3  -1   6 2195.09  110.25
   3  -1  -6 2257.56  113.88
  -3   1   6 2255.09  112.86
  -1   1   6 3862.74  197.88
  -1   1   6 4094.81  200.33
   1  -1   6  164.05   11.70
   1  -1   6  152.23    9.71
   1   1   6  140.09   11.31
   1   1   6  165.02    9.82
   3  -1   6  44.596   6.679
   3  -1   6  52.866   5.670
   3   1   6  54.336   5.550
   3   1   6  53.386   7.189
   5  -1   6  7.1594  5.0296
   5  -1   6  6.0195  3.5097
   5   1   6  6.0795  4.6796
   5   1   6  1.6499  3.7097
   7  -1   6  13.269   5.630
   7  -1   6  14.689   4.800
   7   1   6  6.6995  5.6095
   7   1   6  6.6695  4.7996
   9  -1   6  301.42   21.58
   9   1   6  282.50   21.69
   9   1   6  329.13   20.54
  11  -1   6  208.11   18.33
  11   1   6  211.53   18.50
  13  -1   6  6.9394  8.5093
  13   1   6  -9.619   6.589
  15  -1   6  49.196  12.099
  15   1   6  52.096  11.649
  17  -1   6  55.365  13.489
  17   1   6  49.626  13.089
  19  -1   6  12.039  11.599
  19   1   6  12.809  10.989
  28   2  -6   1.900  10.949
  28  -2  -6  -1.640  11.799
  26   2  -6  130.85   17.34
  26  -2  -6  124.41   18.18
  24   2  -6  352.54   26.93
  24  -2  -6  403.09   30.46
  22   2  -6  173.51   17.44
  22  -2  -6  206.13   19.72
  20   2  -6  43.256   9.529
  20  -2  -6  48.766  10.599
  18   2  -6  195.71   16.66
  18  -2  -6  214.92   18.14
  16   2  -6  227.82   17.32
  16  -2  -6  233.91   14.41
  16  -2  -6  254.75   18.80
  14   2  -6  115.16   11.28
  14  -2  -6  125.07   12.09
  14  -2  -6  121.81    7.78
 -14   2   6  111.18   15.91
  12   2  -6  685.75   36.99
 -12  -2   6  633.28   49.05
  12  -2  -6  727.80   40.57
  12  -2  -6  726.53   36.60
 -12   2   6  727.51   53.22
 -10  -2   6  55.805   6.169
 -10  -2   6  49.066   8.309
  10   2  -6  61.825   6.399
 -10   2   6  75.444  11.619
  10  -2  -6  68.754   7.399
   8   2  -6  147.25   10.55
  -8  -2   6  168.65   10.40
  -8  -2   6  149.62   14.26
  -8   2   6  190.62   16.10
  -8   2   6  166.19    9.62
   8  -2  -6  175.31   12.12
  -6  -2   6  667.05   34.92
  -6  -2   6  646.47   45.45
   6   2  -6  668.20   34.55
  -6   2   6  667.68   34.91
  -6   2   6  705.96   47.25
   6  -2  -6  676.16   36.26
   4   2  -6  466.14   24.26
  -4  -2   6  465.13   25.75
  -4   2   6  451.62   23.61
   4  -2  -6  421.90   23.29
  -2  -2   6  102.53    8.80
  -2   2   6  107.92    8.43
   2  -2  -6  119.50    7.17
   0  -2   6  21.278   4.710
   0   2   6  31.057   3.860
   0   2   6  32.117   5.580
   2  -2   6  747.24   40.29
   2  -2   6  791.51   41.83
   2   2   6  783.80   40.29
   2   2   6  746.79   41.72
   4  -2   6  480.72   27.64
   4  -2   6  444.14   25.81
   4   2   6  421.65   26.15
   4   2   6  519.60   28.79
   6  -2   6  258.37   16.24
   6  -2   6  237.39   17.36
   6   2   6  288.40   19.77
   6   2   6  238.69   16.91
   8  -2   6  12.829   4.980
   8  -2   6  3.2997  6.0995
   8   2   6  4.1697  4.9596
   8   2   6  2.8698  6.2695
  10  -2   6  269.48   20.69
  10   2   6  229.40   19.40
  12  -2   6  13.599   7.929
  12   2   6  19.848   9.239
  14  -2   6  8.5693  8.7193
  14   2   6  21.848  10.489
  16  -2   6  21.598  10.049
  16   2   6  24.008  10.809
  18  -2   6  -13.26    9.69
  18   2   6  -7.179  10.019
  27   3  -6  36.327  12.949
  27  -3  -6  48.116  15.009
  25   3  -6  185.57   19.39
  25  -3  -6  212.03   23.49
  23   3  -6  415.14   29.53
  23  -3  -6  466.57   33.43
  21   3  -6  146.35   15.55
  21  -3  -6  173.79   18.00
  19   3  -6  12.619   7.119
  19  -3  -6  11.799   7.819
  17   3  -6  133.30   13.24
  17  -3  -6  158.10   15.34
  15   3  -6  59.725   8.609
 -15   3   6  41.197  11.789
  15  -3  -6  64.105   9.029
  13   3  -6  237.89   16.90
 -13  -3   6  244.22   25.95
  13  -3  -6  253.07   18.33
 -13   3   6  270.57   25.76
  11   3  -6  174.12   12.91
 -11  -3   6  171.50   12.07
 -11  -3   6  197.76   21.06
 -11   3   6  191.02   18.86
  11  -3  -6  176.14   13.86
  -9  -3   6 1785.56  118.48
  -9   3   6 2041.08  135.60
   9  -3  -6 2071.19  106.01
  -7  -3   6  784.65   54.45
   7   3  -6  780.21   41.77
  -7  -3   6  828.91   42.09
  -7   3   6  887.86   62.34
   7  -3  -6  974.23   48.81
  -7   3   6  890.26   46.14
  -5  -3   6  588.61   30.11
  -5  -3   6  515.33   37.78
   5   3  -6  534.48   28.72
   5  -3  -6  589.48   29.90
  -5   3   6  547.29   38.77
  -5   3   6  524.78   28.89
  -3  -3   6 1524.15   72.41
   3   3  -6 1325.07   61.50
   3   3  -6 1365.96   71.75
   3  -3  -6 1412.49   71.66
  -3   3   6 1393.25   71.23
  -1  -3   6  0.0700  1.6399
  -1  -3   6 -0.6799  3.2297
  -1   3   6  -2.640   2.740
  -1   3   6 -0.6699  2.8498
  -1   3   6 -0.3600  2.0498
   1  -3   6  13.669   3.150
   1  -3   6  18.618   4.820
   1   3   6  21.658   4.150
   1   3   6  15.089   5.140
   3  -3   6 2652.93  137.83
   3  -3   6 2769.62  137.44
   3   3   6 2837.82  140.75
   3   3   6 2705.29  140.97
   5  -3   6  529.45   29.66
   5  -3   6  445.91   27.41
   5   3   6  491.49   30.24
   5   3   6  512.32   28.71
   7  -3   6  258.49   16.97
   7  -3   6  250.42   18.27
   7   3   6  250.20   17.83
   7   3   6  255.72   19.27
   9  -3   6  5.6895  6.0395
   9   3   6  7.9493  6.1095
   9   3   6  3.2397  7.1694
  11  -3   6  96.112  12.989
  11   3   6  88.363  14.519
  13  -3   6  0.1500  6.9394
  13   3   6  -7.459   7.669
  15  -3   6  4.3996  8.2793
  15   3   6   5.710  10.199
  17  -3   6  -2.050  10.559
  17   3   6  -13.21    9.89
  28   4  -6  18.199  12.449
  28  -4  -6   8.819  14.139
  26   4  -6  104.84   16.23
  26  -4  -6  75.214  16.799
  24   4  -6  177.11   18.56
  24  -4  -6  210.37   22.15
  22   4  -6  181.64   17.88
  22  -4  -6  226.98   21.69
  20   4  -6  152.44   15.59
  20  -4  -6  185.11   19.20
  18   4  -6 -0.7799  6.0795
  18  -4  -6  3.9097  7.1494
  16   4  -6  -1.760   5.230
  16  -4  -6 -0.1000  6.1695
  14   4  -6  113.89   11.32
  14  -4  -6  145.34   13.46
 -14   4   6  129.76   19.99
  12   4  -6  515.96   29.18
 -12  -4   6  447.95   39.46
 -12  -4   6  562.53   28.68
  12  -4  -6  580.87   33.85
 -12   4   6  584.44   44.19
 -10  -4   6  950.31   53.23
  10   4  -6 1037.65   54.23
 -10  -4   6 1087.92   71.27
  10  -4  -6 1195.90   64.84
 -10   4   6 1246.54   83.09
  -8  -4   6 2488.43  161.41
   8   4  -6 2446.53  125.55
  -8   4   6 2921.86  198.00
   8  -4  -6 3123.30  155.20
  -8   4   6 3072.45  150.45
   6   4  -6  219.85   12.81
  -6  -4   6  193.85   16.47
  -6  -4   6  203.61   13.61
  -6   4   6  249.04   13.94
  -6   4   6  246.52   20.14
   6  -4  -6  248.13   15.49
   4   4  -6  930.12   51.01
  -4  -4   6  972.76   51.39
  -4  -4   6 1059.46   65.35
   4   4  -6  946.57   43.45
   4  -4  -6 1041.17   54.17
  -2  -4   6  32.187   3.580
  -2  -4   6  33.507   5.630
   2  -4  -6  36.747   4.200
   0  -4   6  117.92    8.67
   0  -4   6  142.97   11.31
   0   4   6  124.29    7.88
   0   4   6  108.86    9.81
   2  -4   6  207.53   15.29
   2  -4   6  227.03   14.00
   2   4   6  278.56   19.00
   2   4   6  284.61   17.73
   4  -4   6 1917.85   99.00
   4   4   6 2231.89  120.49
   4   4   6 2467.78  121.00
   6  -4   6  389.42   25.38
   6  -4   6  479.76   27.71
   6   4   6  452.80   28.76
   6   4   6  454.27   27.40
   8  -4   6  4.0397  5.7295
   8   4   6  -5.730   5.980
   8   4   6  -4.290   5.350
  10  -4   6  -1.420   6.269
  10   4   6  1.6299  6.3995
  10   4   6  -1.850   7.699
  12  -4   6  96.512  12.679
  12   4   6  147.08   18.43
  14  -4   6  -6.349   7.929
  14   4   6  -6.979   9.459
  16  -4   6   9.679  10.519
  16   4   6  14.079  10.679
  18  -4   6  7.8294  9.6792
  18   4   6   8.509  11.999
  27   5  -6   4.030  10.419
  27  -5  -6  -8.559  11.819
  25   5  -6  133.26   17.02
  25  -5  -6  170.54   21.15
  23   5  -6  67.414  12.269
  23  -5  -6  67.594  14.379
  21   5  -6  26.088   9.249
  21  -5  -6  20.438  10.319
  19   5  -6  7.0394  7.4094
  19  -5  -6  6.3495  7.2494
  17   5  -6  115.88   13.08
  17  -5  -6  137.43   15.80
  15   5  -6  25.548   7.089
  15  -5  -6  42.337   9.109
 -15   5   6  33.637  11.869
  13   5  -6  244.57   16.94
  13  -5  -6  283.03   19.86
 -13   5   6  276.14   26.48
  11   5  -6  141.58   10.93
 -11  -5   6  125.15   10.26
 -11  -5   6  120.30   16.37
 -11   5   6  179.38   17.86
  11  -5  -6  150.78   13.53
   9   5  -6  13.509   3.830
  -9   5   6  6.4495  5.0996
   9  -5  -6  4.9596  4.2597
   7   5  -6  158.98   12.11
  -7  -5   6  187.98   16.06
  -7  -5   6  194.70   13.02
   7  -5  -6  215.24   14.98
  -7   5   6  220.46   18.31
  -5  -5   6  13.479   3.860
   5   5  -6  21.788   3.130
   5   5  -6  25.598   4.280
  -5  -5   6  24.978   5.790
   5  -5  -6  20.738   4.230
  -5   5   6  11.429   3.900
  -3  -5   6  -1.600   3.450
  -3  -5   6  -1.620   2.180
   3  -5  -6  0.2800  2.3998
  -1  -5   6  840.23   43.35
  -1  -5   6  812.61   44.71
   1  -5  -6  868.46   45.80
   1  -5   6  386.94   23.47
   1  -5   6  373.34   21.52
   1   5   6  373.75   22.92
   1   5   6  364.79   18.64
   3  -5   6  270.82   16.70
   3  -5   6  245.80   17.74
   3   5   6  294.17   19.42
   5  -5   6  273.50   19.06
   5  -5   6  246.64   16.97
   5   5   6  276.96   19.49
   5   5   6  309.54   21.69
   7  -5   6  199.27   15.38
   7  -5   6  221.16   16.88
   7   5   6  213.07   16.72
   9  -5   6  -3.380   7.079
   9   5   6 -0.2800  6.8394
   9   5   6  -3.960   7.149
  11  -5   6  58.945  11.589
  11   5   6  54.016  12.219
  13  -5   6  32.947  10.599
  13   5   6  12.179  10.479
  15  -5   6  35.317  11.799
  15   5   6  30.527  12.919
  17  -5   6  19.268  11.949
  17   5   6  29.328  12.639
  26   6  -6  17.689  10.619
  26  -6  -6  12.139  13.129
  24   6  -6  54.616  12.179
  24  -6  -6  96.352  18.019
  22   6  -6  -12.38    7.50
  22  -6  -6  -2.600   9.639
  20   6  -6  63.615  11.709
  20  -6  -6  78.524  13.189
  18   6  -6  129.90   14.15
  18  -6  -6  151.41   16.42
  16   6  -6  169.99   15.26
  16  -6  -6  207.75   18.03
  14   6  -6  274.24   19.16
 -14   6   6  362.48   32.80
  14  -6  -6  366.24   24.74
  12   6  -6  689.96   40.54
 -12  -6   6  772.85   40.40
  12  -6  -6  800.43   45.20
 -12   6   6  794.13   57.68
 -10  -6   6  296.05   19.25
 -10  -6   6  289.63   26.26
  10   6  -6  335.02   19.38
 -10   6   6  350.43   29.17
  10  -6  -6  383.31   23.36
  -8  -6   6  12.569   5.470
  -8  -6   6  18.748   4.880
   8   6  -6  15.779   4.510
  -8   6   6  17.939   5.020
   8  -6  -6  10.999   4.680
   6   6  -6  215.73   15.13
   6   6  -6  221.80   11.87
  -6  -6   6  228.59   15.33
  -6  -6   6  208.91   17.42
  -6   6   6  230.24   19.37
   6  -6  -6  246.86   15.91
  -4  -6   6  122.45   11.43
  -4  -6   6  139.46   11.73
   4  -6  -6  130.07   10.10
  -2  -6   6  457.37   26.14
  -2  -6   6  490.25   28.12
   2  -6  -6  463.31   26.11
   0  -6   6 2518.50  125.57
   0  -6   6 2403.13  125.30
   0   6   6 2477.54  128.05
   2  -6   6  388.70   24.67
   2  -6   6  399.32   23.03
   2   6   6  402.91   25.44
   4  -6   6  27.708   7.059
   4  -6   6  30.458   5.580
   4   6   6  33.047   7.729
   6  -6   6  42.377   7.259
   6  -6   6  33.957   8.339
   6   6   6  23.978   7.589
   8  -6   6  14.789   7.209
   8   6   6  22.338   9.809
   8   6   6  18.308   7.939
  10  -6   6  52.146  11.149
  10   6   6  77.234  12.099
  10   6   6  90.513  14.729
  12  -6   6  38.397   9.899
  12   6   6  57.655  12.899
  14  -6   6  26.058  10.949
  14   6   6  27.388  12.339
  16  -6   6  110.55   16.64
  16   6   6  115.04   18.91
  27   7  -6  34.987  12.849
  27  -7  -6  21.128  14.689
  25   7  -6  14.579  10.679
  25  -7  -6  19.498  15.129
  23   7  -6   3.830  10.789
  23  -7  -6   8.679  11.219
  21   7  -6  94.152  14.099
  21  -7  -6  128.85   17.14
  19   7  -6  123.90   14.33
  19  -7  -6  159.82   17.49
  17   7  -6  249.48   19.52
  17  -7  -6  295.39   23.56
  15   7  -6  2.6898  6.1195
 -15   7   6   8.079  10.079
  15  -7  -6 -0.5500  6.3295
  13   7  -6  453.56   27.88
  13  -7  -6  534.60   32.96
 -13   7   6  532.11   43.10
 -11  -7   6  769.73   45.09
  11   7  -6  891.56   46.27
 -11   7   6  999.02   70.33
  11  -7  -6 1015.31   55.69
   9   7  -6  10.539   4.700
  -9  -7   6  3.9897  5.6595
  -9  -7   6  6.2695  4.2397
   9  -7  -6 -0.3800  4.0897
  -9   7   6  -1.720   4.650
  -7  -7   6  3.5297  4.3096
   7   7  -6  2.8098  4.2497
  -7  -7   6  4.0397  4.7896
  -7   7   6  7.1294  4.2996
   7  -7  -6  5.8495  4.5196
   5   7  -6  204.65   11.72
  -5  -7   6  199.90   14.67
   5   7  -6  194.77   14.56
  -5  -7   6  174.48   15.59
   5  -7  -6  191.74   13.66
  -5   7   6  199.72   17.04
  -3  -7   6  781.63   45.04
  -3  -7   6  831.02   44.13
  -3  -7   6  855.45   55.17
   3  -7  -6  828.94   44.79
  -1  -7   6 1710.73   84.35
  -1  -7   6 1511.87   83.22
   1  -7  -6 1524.91   79.39
   1  -7   6  941.65   50.51
   1  -7   6  885.41   48.88
   1   7   6  831.95   39.57
   1   7   6  860.22   47.59
   3  -7   6  192.53   15.62
   3  -7   6  198.60   13.96
   3   7   6  165.59   15.02
   5  -7   6  1.8798  6.3195
   5  -7   6  -3.590   4.380
   5   7   6  -3.700   6.599
   7  -7   6  -1.340   7.019
   7   7   6  2.2298  7.5394
   9  -7   6  8.8493  8.5393
   9   7   6  20.668  10.129
   9   7   6  30.527   9.499
  11  -7   6  36.397   9.489
  11   7   6  55.625  13.759
  13  -7   6  -4.740   8.869
  13   7   6   0.810  10.319
  15  -7   6  82.883  14.739
  17   7   6  116.78   21.00
  26   8  -6   0.450  11.509
  26  -8  -6  -9.179  11.419
  24   8  -6  -7.999  10.089
  24  -8  -6  -7.319  11.319
  22   8  -6  -6.609   8.449
  22  -8  -6  -11.79   10.96
  20   8  -6  15.839   9.749
  20  -8  -6  22.818  10.609
  18   8  -6  154.86   16.35
  18  -8  -6  173.34   17.99
  16   8  -6  125.22   14.77
  16  -8  -6  131.18   15.79
  14   8  -6  309.00   22.29
  14  -8  -6  332.16   24.13
 -14   8   6  352.24   33.01
  12   8  -6  434.56   25.75
 -12  -8   6  355.97   24.45
  12  -8  -6  468.59   30.36
 -12   8   6  497.45   39.50
  10   8  -6  167.10   14.28
 -10  -8   6  153.83   13.82
  10  -8  -6  158.89   14.62
 -10   8   6  159.95   17.53
  -8  -8   6 -0.7899  4.4696
  -8  -8   6  -1.510   4.260
   8   8  -6  -4.720   4.320
  -8   8   6  0.5300  4.3696
   8  -8  -6  -2.230   4.120
   6   8  -6  8.5593  3.8197
  -6  -8   6  -4.100   4.060
   6   8  -6  3.1097  5.0396
  -6  -8   6  1.0199  4.9396
   6  -8  -6  2.0898  3.9497
  -6   8   6  0.9099  4.0797
  -4  -8   6  609.33   42.91
  -4  -8   6  634.43   36.27
  -4  -8   6  648.10   35.25
   4  -8  -6  621.73   34.99
  -2  -8   6  792.16   46.31
  -2  -8   6  881.44   45.49
   2  -8  -6  831.07   45.44
   0  -8   6  545.02   32.76
   0  -8   6  562.31   31.35
   0  -8  -6  541.50   30.97
   2  -8   6  271.31   17.77
   2  -8   6  270.67   19.89
   2   8   6  258.97   19.56
   2   8   6  239.92   14.73
   4  -8   6  31.117   6.359
   4  -8   6  26.208   7.659
   4   8   6  14.979   7.729
   6  -8   6  66.225   8.769
   6  -8   6  51.506   9.849
   6   8   6  73.854  11.849
   8  -8   6  -8.719   7.479
   8   8   6  -2.580   7.219
  10  -8   6  90.323  13.819
  10   8   6  79.084  12.949
  12  -8   6  28.898  10.959
  12   8   6  38.927  12.599
  14  -8   6  -11.72    8.57
  14   8   6  -8.469  11.339
  16   8   6  28.028  14.009
  25   9  -6  45.946  14.979
  25  -9  -6  69.424  16.619
  23   9  -6  41.627  13.679
  23  -9  -6  48.176  14.449
  21   9  -6  -7.699   8.989
  21  -9  -6  -18.55    9.37
  19   9  -6  41.147  11.419
  19  -9  -6  57.235  12.499
  17   9  -6  27.658   9.809
  17  -9  -6  18.069   9.499
  15   9  -6  -3.620   6.649
 -15   9   6  -2.210   9.909
  15  -9  -6 -0.7399  6.3495
  13   9  -6  105.56   12.91
 -13   9   6  99.122  15.249
  13  -9  -6  116.95   13.39
 -11  -9   6  -6.159   5.090
  11   9  -6  5.6695  6.2495
 -11   9   6  1.6599  7.2194
  11  -9  -6  5.0596  5.4596
   9   9  -6  93.592  11.699
  -9  -9   6  87.463  10.329
  -9   9   6  99.092  14.509
   9  -9  -6  96.342  11.289
   7   9  -6  214.87   13.30
  -7  -9   6  185.91   15.69
   7   9  -6  225.75   17.87
  -7   9   6  222.58   19.59
   7  -9  -6  220.39   16.46
  -5  -9   6  180.11   15.85
   5   9  -6  189.61   15.59
   5   9  -6  185.33   12.33
   5  -9  -6  183.61   13.99
  -5   9   6  167.28   16.42
  -3  -9   6  50.836   7.249
  -3  -9   6  42.926   8.509
   3  -9  -6  52.236   7.349
  -1  -9   6  11.199   4.880
  -1  -9   6  14.889   7.189
   1  -9  -6  11.809   5.440
   1  -9   6  22.618   8.179
   1  -9   6  33.937   6.239
   1   9   6  27.228   5.280
   1   9   6  21.778   6.869
   3  -9   6  150.33   12.92
   3  -9   6  155.26   14.46
   3   9   6  129.26   10.65
   3   9   6  132.59   14.32
   5  -9   6  536.68   33.67
   5  -9   6  538.93   32.21
   5   9   6  432.62   28.78
   7  -9   6  82.133  13.029
   7   9   6  94.242  13.209
   9  -9   6  -11.64    6.98
   9   9   6  -12.50    7.70
  11  -9   6  15.469   9.869
  11   9   6  25.288  12.089
  13  -9   6   2.410  10.139
  13   9   6  -8.429  10.039
  15   9   6  -6.689  12.569
  24  10  -6  140.15   19.70
  24 -10  -6  145.22   20.85
  22  10  -6  22.008  12.249
  22 -10  -6  21.548  11.929
  20  10  -6  -8.569   9.369
  20 -10  -6   1.050  10.109
  18  10  -6  56.225  12.379
  18 -10  -6  54.126  12.389
  16  10  -6  -9.539   6.889
  16 -10  -6  -3.020   6.799
  14  10  -6  29.188   9.159
  14 -10  -6  34.497   9.069
 -14  10   6  24.528  11.179
 -12 -10   6  59.595   9.909
  12  10  -6  85.083  11.549
  12 -10  -6  74.884  10.819
 -12  10   6  49.416  12.239
  10  10  -6  47.996   9.979
 -10 -10   6  53.846   9.079
 -10  10   6  58.655  10.309
  10 -10  -6  70.704  10.189
  -8 -10   6  492.15   28.90
   8  10  -6  421.83   23.95
   8  10  -6  438.55   30.19
  -8  10   6  472.98   36.71
   8 -10  -6  499.87   30.40
  -6 -10   6  930.78   49.23
   6  10  -6  800.74   49.83
   6  10  -6  866.27   41.71
   6 -10  -6  855.27   48.33
  -6  10   6  865.36   59.89
  -4 -10   6  926.99   50.31
  -4 -10   6  846.38   48.56
  -4  10   6  836.61   58.29
   4 -10  -6  845.50   47.10
  -2 -10   6  330.10   23.00
  -2 -10   6  303.61   20.42
   2 -10  -6  289.33   19.65
   0 -10   6  412.57   24.82
   0 -10   6  388.52   26.38
   0 -10  -6  416.69   26.12
   2 -10   6  436.77   26.32
   2 -10   6  403.95   27.32
   2  10   6  381.88   21.45
   2  10   6  395.73   27.10
   4 -10   6  525.52   32.95
   4 -10   6  510.12   31.43
   4  10   6  481.00   32.20
   6 -10   6  29.148  10.159
   6  10   6  59.045  12.469
   8 -10   6  -5.840   8.039
   8  10   6  -16.89    8.64
  10  10   6  -4.980  10.449
  12 -10   6  -0.530  10.069
  14  10   6  -15.42    9.63
  25 -11  -6  71.154  16.249
  23  11  -6  32.557  14.229
  23 -11  -6  57.945  15.249
  21  11  -6  -4.020   9.689
  21 -11  -6  -8.769   9.519
  19  11  -6  -6.639  10.499
  19 -11  -6  -2.360   8.589
  17  11  -6  -10.90    8.79
  17 -11  -6  -10.08    6.93
  15  11  -6  3.2497  8.1593
  15 -11  -6  12.229   8.369
  13  11  -6  -2.760   7.759
  13 -11  -6  3.1697  6.7694
 -11 -11   6  64.545  10.109
  11  11  -6  46.286  10.759
  11 -11  -6  56.115  10.729
   9  11  -6  -1.930   7.649
  -9 -11   6  21.188   7.509
   9 -11  -6  8.3293  6.9494
  -7 -11   6  552.50   33.35
   7  11  -6  523.47   35.10
   7  11  -6  529.24   28.16
  -7  11   6  568.54   41.47
   7 -11  -6  552.77   34.44
  -5 -11   6  261.15   20.15
   5  11  -6  275.80   16.75
  -5  11   6  281.81   23.13
   5 -11  -6  263.24   19.49
  -3 -11   6  170.02   14.10
  -3 -11   6  162.21   15.50
   3 -11  -6  199.42   15.94
  -1 -11   6  414.97   25.53
  -1 -11   6  391.44   26.74
   1 -11  -6  415.31   26.61
   1 -11   6  185.69   14.88
   1 -11   6  179.50   16.51
   1  11   6  148.13   14.89
   1  11   6  153.46   11.23
   3 -11   6  452.26   27.57
   3 -11   6  417.45   28.73
   3  11   6  425.00   23.70
   3  11   6  437.18   29.81
   5 -11   6  -4.450   5.710
   5 -11   6  6.9194  7.8894
   5  11   6  -4.360   7.819
   7 -11   6  -6.149   8.329
   7  11   6  -3.270   9.839
   9 -11   6  26.278  10.199
   9  11   6  -13.92   10.31
  11 -11   6   0.050  10.439
  11  11   6  -16.07   10.38
  24  12  -6   8.499  13.129
  24 -12  -6  17.569  13.139
  22  12  -6  -3.090  12.469
  22 -12  -6  -12.82    9.98
  20  12  -6  -21.09   10.79
  20 -12  -6  10.739  10.289
  18  12  -6  27.018  12.379
  18 -12  -6  20.728  10.559
  16  12  -6  -1.360   9.019
  16 -12  -6  -1.940   7.949
  14  12  -6  43.316  11.639
  14 -12  -6  36.287  10.069
  12  12  -6  51.816  12.629
 -12 -12   6  27.978   8.769
  12 -12  -6  40.627  10.439
  10  12  -6  135.71   16.32
 -10 -12   6  137.96   14.39
  10 -12  -6  171.64   16.74
   8  12  -6  42.277  11.899
   8  12  -6  53.346   9.039
  -8 -12   6  42.117   9.449
   8 -12  -6  71.314  11.369
  -6 -12   6  13.869   7.399
   6  12  -6  5.8595  6.6495
   6  12  -6  10.029   7.909
   6 -12  -6  2.4398  6.2095
  -4 -12   6  -1.830   4.900
  -4 -12   6  -3.070   7.459
   4 -12  -6  -5.180   5.360
  -2 -12   6  2.9498  5.4995
  -2 -12   6  2.0698  6.7994
   2 -12  -6  4.1897  6.0395
   0 -12   6  3.1097  6.2695
   0 -12   6  2.9098  8.0793
   0 -12  -6  3.9897  5.8395
   2 -12   6  37.687   7.969
   2 -12   6  55.355  11.409
   2  12   6  36.967   7.349
   2  12   6  23.688   8.619
   4 -12   6  -2.680   5.930
   4 -12   6  7.9094  7.9194
   4  12   6  -1.910   6.789
   6 -12   6  -4.560   8.339
   6  12   6  1.5199  7.6694
   8 -12   6  -1.650   8.999
   8  12   6  -16.97    8.79
  10 -12   6  11.259  10.749
  10  12   6  15.059  12.529
  23  13  -6  41.557  15.379
  23 -13  -6  91.393  17.309
  21  13  -6  21.328  14.709
  21 -13  -6  34.637  12.599
  19  13  -6  -11.96    9.69
  19 -13  -6  -9.039   9.369
  17  13  -6  -10.81   10.56
  17 -13  -6  -2.810   8.519
  15  13  -6   6.899  10.399
  15 -13  -6  16.329   9.959
  13  13  -6  103.91   16.73
  13 -13  -6  99.722  14.639
  11  13  -6  13.999   9.389
 -11 -13   6  30.917   9.189
  11 -13  -6  24.518   9.779
  -9 -13   6  41.187   9.909
   9  13  -6  52.446  12.879
   9 -13  -6  53.856  10.559
   7  13  -6  128.34   16.83
   7  13  -6  107.26   12.10
  -7 -13   6  114.70   13.91
   7 -13  -6  116.94   13.75
  -5 -13   6  203.07   18.17
   5  13  -6  161.50   14.10
   5 -13  -6  187.37   16.84
  -3 -13   6  80.083  10.539
  -3 -13   6  74.524  12.839
   3 -13  -6  82.053  11.009
  -1 -13   6  451.90   29.80
  -1 -13   6  424.18   28.12
   1 -13  -6  409.95   27.15
   1 -13   6  116.08   13.79
   1 -13   6  133.12   15.86
   1  13   6  71.004  11.209
   1  13   6  92.282   9.339
   3 -13   6  130.11   14.43
   3 -13   6  124.65   14.86
   3  13   6  94.012  10.769
   3  13   6  94.072  13.789
   5 -13   6  71.694  13.309
   5  13   6  58.265  12.359
   7 -13   6  -12.91    7.38
   7  13   6  -9.579   9.389
   9 -13   6   6.090  10.729
   9  13   6  -16.25   10.02
  11  13   6  -3.120  12.309
  22  14  -6  28.638  15.959
  22 -14  -6  38.447  13.929
  20  14  -6   5.200  12.129
  20 -14  -6   4.230  10.479
  18  14  -6  -23.99   11.22
  18 -14  -6  -5.050   8.379
  16  14  -6  16.749  12.879
  16 -14  -6  26.578  10.659
  14  14  -6  -3.870  11.699
  14 -14  -6  0.8599  8.1993
  12  14  -6  88.013  15.249
  12 -14  -6  62.975  12.039
  10  14  -6  18.159  10.369
 -10 -14   6  30.557   9.879
  10 -14  -6  39.407  10.399
   8  14  -6  113.81   16.19
   8  14  -6  105.66   12.01
  -8 -14   6  90.443  13.419
   8 -14  -6  112.37   14.02
  -6 -14   6  86.283  13.209
   6  14  -6  104.74   15.87
   6  14  -6  107.66   12.17
   6 -14  -6  78.734  12.489
  -4 -14   6  37.137   9.049
  -4 -14   6  33.567  10.279
   4 -14  -6  49.096  10.659
  -2 -14   6  157.02   17.30
  -2 -14   6  147.09   15.88
   2 -14  -6  160.79   15.94
   0 -14   6  241.53   19.97
   0 -14   6  237.01   21.43
   0 -14  -6  227.82   19.04
   2 -14   6  31.237  10.429
   2 -14   6  33.877   9.379
   2  14   6  28.728   7.569
   2  14   6  21.678   9.139
   4 -14   6  80.673  13.409
   4 -14   6  100.91   12.98
   4  14   6  70.994  12.439
   4  14   6  72.824  10.009
   6 -14   6  -8.059   9.259
   6  14   6  1.7299  8.1793
   8 -14   6   7.059  10.469
   8  14   6  -12.66    9.56
  10  14   6  -14.50   10.79
  21 -15  -6   5.440  12.379
  19  15  -6  -9.999  12.139
  19 -15  -6  -10.67   10.04
  17  15  -6   3.100  12.899
  17 -15  -6  40.507  12.049
  15  15  -6  23.538  14.879
  15 -15  -6  42.976  11.809
  13  15  -6   8.629  12.309
  13 -15  -6  -1.770   9.079
  11  15  -6  -2.470   9.809
 -11 -15   6  -3.000   8.299
  11 -15  -6  3.3297  9.0393
   9  15  -6  -4.430   9.399
  -9 -15   6  -4.210   7.739
   9 -15  -6  -10.71    6.76
  -7 -15   6  60.775  13.099
   7  15  -6  52.466  13.699
   7  15  -6  76.404  11.409
   7 -15  -6  53.656  11.809
   5  15  -6  -4.860   9.579
   5  15  -6  -15.28    6.10
  -5 -15   6  -1.710   8.039
   5 -15  -6  -8.369   7.189
  -3 -15   6  -6.769   7.159
  -3 -15   6  -6.979   8.349
   3 -15  -6  -5.270   7.269
  -1 -15   6  30.867   9.229
  -1 -15   6  20.418  10.169
   1 -15  -6  36.477  10.289
   1 -15   6  -2.210   7.859
   1 -15   6  -3.590   9.739
   1  15   6  -1.070   7.399
   1  15   6  13.379   6.489
   3 -15   6  -1.900   7.819
   3 -15   6  -2.310   9.679
   3  15   6  0.0600  8.2993
   3  15   6  -2.370   6.080
   5 -15   6  7.0494  9.5692
   5  15   6  1.1599  8.8393
   7 -15   6  23.598  10.749
   7  15   6  19.188  10.389
   9  15   6  -3.420  11.999
  11  15   6  -12.43   11.29
  18  16  -6  -12.68   11.25
  18 -16  -6  1.1399  9.5792
  16  16  -6  -8.049  13.869
  16 -16  -6   7.489  10.989
  14  16  -6  -12.53   12.16
  14 -16  -6  -5.220   8.809
  12  16  -6  77.444  16.329
  12 -16  -6  58.525  12.729
 -10 -16   6  71.694  14.439
  10  16  -6  53.126  14.379
  10 -16  -6  53.346  12.219
  -8 -16   6  31.867  10.849
   8  16  -6  32.087  10.549
   8  16  -6  36.447  13.339
   8 -16  -6  28.698  10.629
   6  16  -6  19.688  12.949
  -6 -16   6  28.358  10.749
   6  16  -6  35.807   9.609
   6 -16  -6  18.708   9.459
  -4 -16   6  101.93   15.30
   4 -16  -6  126.88   15.51
  -2 -16   6  58.435  11.379
  -2 -16   6  47.806  12.429
   2 -16  -6  55.545  12.659
   0 -16   6  4.4396  8.2793
   0 -16   6  -8.029   9.419
   2 -16   6  0.6000  8.1093
   2 -16   6  12.599  10.999
   2  16   6  5.6095  8.5193
   2  16   6  2.9398  6.4595
   4 -16   6  24.948  10.849
   4  16   6  11.489   7.259
   4  16   6  4.1597  8.7893
   6 -16   6  -7.329   9.069
   6  16   6  13.739   8.729
   8  16   6  36.327  14.319
  10  16   6  -18.77   10.47
  17  17  -6  -17.17   13.98
  17 -17  -6   3.370  10.359
  15  17  -6  -10.65   13.45
  15 -17  -6   3.850  10.009
  13  17  -6  11.009  12.949
  13 -17  -6   7.669  10.089
  11  17  -6  104.36   17.99
  11 -17  -6  113.47   16.40
  -9 -17   6  24.598  12.379
   9  17  -6  19.088  12.579
   9 -17  -6  23.658  10.639
   7  17  -6  33.847  10.719
  -7 -17   6  36.477  12.639
   7  17  -6  26.568  13.079
   7 -17  -6  29.898  11.129
   5  17  -6  138.29   15.91
   5  17  -6  91.053  17.689
  -5 -17   6  116.26   17.50
   5 -17  -6  105.59   14.76
  -3 -17   6  224.66   21.95
  -3 -17   6  258.62   21.82
   3 -17  -6  232.09   21.44
  -1 -17   6  142.16   17.20
  -1 -17   6  137.37   18.53
   1 -17  -6  135.69   16.92
   1 -17   6  27.188  12.139
   1 -17   6  18.758  10.459
   1  17   6  21.468   7.999
   1  17   6  14.709   9.749
   3 -17   6  20.628  10.529
   3  17   6  21.658   7.929
   3  17   6  21.948  10.559
   5 -17   6  14.529  11.029
   5  17   6  9.1892  9.6592
   7  17   6  17.899   9.409
   9  17   6  -21.42   11.24
  14  18  -6  18.318  16.409
  14 -18  -6  22.888  11.569
  12  18  -6  20.628  14.099
  12 -18  -6  17.109  11.729
  10  18  -6   1.710  11.679
  10 -18  -6  17.789  10.979
  -8 -18   6  3.4097  9.9792
   8  18  -6  -0.160  12.529
   8  18  -6  -1.990  10.429
   8 -18  -6   0.440  10.449
   6  18  -6  -4.490   9.519
   6  18  -6  19.758  13.179
  -6 -18   6  1.6099  9.7792
   6 -18  -6 -0.2200  8.9693
  -4 -18   6  93.902  17.139
   4  18  -6  145.01   22.14
   4  18  -6  103.60   15.57
   4 -18  -6  118.97   16.44
  -2 -18   6  106.01   16.10
  -2 -18   6  171.14   19.57
   2 -18  -6  124.09   16.96
   0 -18   6  82.183  14.859
   0 -18   6  88.423  16.089
   0  18   6  72.824  10.759
   0  18   6  49.086  12.329
   2 -18   6  10.909  10.529
   2 -18   6  6.1395  9.9392
   2  18   6  13.269   7.799
   2  18   6  8.2193  8.8993
   4 -18   6  -7.069  10.579
   4  18   6  -3.370   8.939
   6  18   6  11.799   9.119
  13  19  -6   4.390  14.329
  13 -19  -6  24.718  12.349
  11  19  -6  -1.580  12.269
  11 -19  -6  -10.66   10.25
  -9 -19   6  -7.039   9.829
   9  19  -6  13.309  13.819
   9 -19  -6  -3.280  11.109
   7  19  -6  49.876  13.989
   7  19  -6  42.666  16.609
  -7 -19   6  30.567  14.329
   7 -19  -6  20.848  11.909
   5  19  -6  38.317  15.869
  -5 -19   6   9.879  11.519
   5  19  -6   5.870  11.739
   5 -19  -6  0.3600  9.9592
  -3 -19   6  13.569  11.559
   3  19  -6   3.320  11.159
   3 -19  -6   2.100  10.149
  -1 -19   6  14.659  11.139
  -1 -19   6  18.898  11.189
   1 -19   6   4.630  10.589
   1 -19   6   9.899  11.779
   1  19   6  12.109   8.149
   1  19   6  24.678  11.129
   3 -19   6  -1.490  11.689
   3  19   6  -8.069   7.199
   3  19   6  4.7096  9.1093
   5  19   6  18.988  10.559
  10  20  -6  -4.160  14.439
   8  20  -6  12.839  15.059
  -8 -20   6  23.078  13.529
   8  20  -6  28.728  12.719
   8 -20  -6  25.828  13.119
   6  20  -6  60.165  19.168
   6  20  -6  66.685  14.969
  -6 -20   6  56.845  15.369
   6 -20  -6  54.416  15.119
   4  20  -6  69.974  19.778
  -4 -20   6  37.407  13.649
   4  20  -6  51.826  15.569
   4 -20  -6  54.146  15.369
  -2 -20   6  -4.660  11.729
   2 -20  -6  -10.72   10.34
   0 -20   6  -5.500  11.259
   0 -20   6  -3.170  10.799
   0  20   6   8.669  10.089
   0  20   6  -2.960   7.759
   2 -20   6  17.829  12.619
   3  21  -6  17.439  15.399
  28   0  -7   5.780  11.799
  26   0  -7  -3.020   9.429
  24   0  -7  -13.45    7.98
  22   0  -7  -6.239   7.229
  20   0  -7  1.8398  6.9594
  18   0  -7  -2.510   6.099
  16   0  -7  0.5100  4.9896
 -16   0   7  -2.130   7.929
 -14   0   7  -12.42    7.26
  14   0  -7  -3.980   3.560
  12   0  -7  -2.930   4.020
 -12   0   7  -5.380   5.280
  10   0  -7  -2.360   2.650
 -10   0   7  -4.090   2.020
 -10   0   7  -1.630   3.670
  -8   0   7 -0.5600  2.1398
  -8   0   7  -1.760   2.920
   8   0  -7  -1.310   2.300
  -6   0   7 -0.4500  2.5798
   6   0  -7 -0.0100  1.8798
  -6   0   7  0.3600  2.2298
  -4   0   7  -1.880   2.330
  -2   0   7  -1.240   2.830
   0   0   7  6.5595  3.7797
   2   0   7  2.8398  4.5496
   4   0   7  -2.970   2.720
   4   0   7  -1.320   4.620
   6   0   7  -3.250   4.620
   8   0   7  -1.270   5.770
  10   0   7  -1.820   7.019
  12   0   7  1.2499  7.0794
  14   0   7  -4.330   7.989
  16   0   7  -5.340   8.889
  18   0   7  -7.089  10.519
  29   1  -7  58.245  14.979
  29  -1  -7  64.805  15.929
  27   1  -7  88.283  15.529
  27  -1  -7  78.904  15.699
  25   1  -7  30.827  11.969
  25  -1  -7  24.458  11.759
  23   1  -7  40.357  10.789
  23  -1  -7  33.937  10.939
  21   1  -7  118.42   13.85
  21  -1  -7  128.69   15.48
  19   1  -7  66.035  10.219
  19  -1  -7  55.265  10.089
  17   1  -7  135.88   13.47
  17  -1  -7  150.99   14.42
 -15  -1   7  95.912  14.019
  15   1  -7  97.152  10.839
  15  -1  -7  98.562  11.119
 -15   1   7  99.362  14.089
 -13  -1   7  120.52   18.91
  13   1  -7  186.22   13.43
 -13   1   7  193.64   21.72
  13  -1  -7  189.01   14.48
  11   1  -7  15.259   4.610
 -11  -1   7  16.749   5.850
 -11   1   7  5.1696  5.2696
  11  -1  -7  12.899   4.510
 -11   1   7  8.7993  2.3098
   9   1  -7  268.44   16.51
  -9  -1   7  295.68   15.97
  -9  -1   7  260.46   22.16
   9  -1  -7  304.92   17.87
  -9   1   7  293.54   16.12
  -9   1   7  295.53   23.80
   7   1  -7  299.52   17.06
  -7  -1   7  310.66   17.48
  -7  -1   7  298.87   23.30
  -7   1   7  318.88   17.84
   7  -1  -7  319.90   18.44
  -7   1   7  336.48   24.99
  -5  -1   7  16.749   3.720
   5   1  -7  11.119   2.090
   5  -1  -7  14.739   2.490
  -5   1   7  8.2493  3.0797
  -3  -1   7 1001.09   52.25
  -3   1   7 1065.55   55.08
  -1  -1   7 1648.47   84.39
  -1   1   7 1728.32   87.38
  -1   1   7 1694.03   86.59
   1  -1   7 1721.18   86.37
   1  -1   7 1677.85   87.41
   1   1   7 1769.80   88.30
   1   1   7 1700.91   89.14
   3  -1   7  11.219   4.980
   3  -1   7  9.7192  3.1397
   3   1   7  1.7699  4.4496
   3   1   7  4.4496  3.4797
   5  -1   7  153.25   11.84
   5  -1   7  194.97   14.95
   5   1   7  136.50   12.79
   5   1   7  144.55   11.04
   7  -1   7  0.1100  5.4496
   7   1   7  0.0900  5.7595
   9  -1   7  12.399   8.179
   9   1   7  8.6593  7.7194
  11  -1   7  19.108   9.259
  11   1   7  16.119   9.369
  13  -1   7  2.7598  9.0093
  13   1   7  5.5195  9.0793
  15  -1   7   9.059  10.269
  15   1   7  -1.920   9.159
  17  -1   7  -1.570  10.599
  17   1   7  14.439  10.679
  28   2  -7  49.366  14.119
  28  -2  -7  50.696  15.309
  26   2  -7  42.766  12.599
  26  -2  -7  31.417  12.089
  24   2  -7  18.628   9.029
  24  -2  -7  14.779  10.419
  22   2  -7  3.7997  7.7194
  22  -2  -7  -2.610   9.009
  20   2  -7  124.09   14.25
  20  -2  -7  142.00   16.77
  18   2  -7  466.01   29.45
  18  -2  -7  544.97   34.12
  16   2  -7  21.818   6.849
  16  -2  -7  15.079   6.289
 -16   2   7  7.6694  9.5792
 -14  -2   7  -3.130   6.759
  14   2  -7  -3.190   3.820
 -14   2   7  -2.990   6.849
  14  -2  -7  -5.560   4.800
 -12  -2   7  110.09    8.23
 -12  -2   7  85.613  11.959
  12   2  -7  95.722   9.529
  12  -2  -7  105.78   10.33
 -12   2   7  115.70   15.34
  10   2  -7  873.97   49.61
 -10  -2   7  950.29   48.55
 -10  -2   7  988.29   65.12
 -10   2   7  899.79   64.27
 -10   2   7  891.75   46.60
  10  -2  -7 1004.06   50.10
  -8  -2   7  4.1697  3.2097
  -8  -2   7  3.0697  3.9697
   8   2  -7  1.8598  2.6498
  -8   2   7  5.0896  2.0998
   8  -2  -7 -0.9599  2.9698
  -8   2   7 -0.1600  3.7797
  -6  -2   7  181.13   16.29
  -6  -2   7  201.52   13.09
   6   2  -7  215.22   11.81
   6  -2  -7  204.70   12.74
  -6   2   7  197.93   12.36
  -6   2   7  233.93   17.91
   4   2  -7  715.46   33.86
  -4  -2   7  601.94   35.30
  -4   2   7  705.43   36.40
   4  -2  -7  671.99   35.69
  -2  -2   7 2810.67  141.42
  -2   2   7 2706.36  138.73
  -2   2   7 2810.19  140.12
  -2   2   7 2778.76  120.48
   0  -2   7  413.75   24.60
   0  -2   7  419.36   22.06
   0   2   7  432.63   24.82
   0   2   7  496.79   27.25
   2  -2   7 1074.53   53.44
   2  -2   7  983.11   54.85
   2   2   7 1007.30   55.82
   2   2   7 1079.27   54.36
   4  -2   7  133.26   10.32
   4  -2   7  138.00   12.65
   4   2   7  103.34   11.16
   4   2   7  99.832   9.329
   6  -2   7  49.996   8.169
   6   2   7  39.517   6.699
   6   2   7  54.446   9.229
   8  -2   7  38.007   8.649
   8   2   7  42.836   9.859
  10  -2   7  16.259   7.949
  10   2   7  11.019   8.539
  12  -2   7  35.617   9.839
  12   2   7  51.966  11.179
  14  -2   7  1.6099  8.1393
  14   2   7  -6.979   9.039
  16  -2   7  -7.329   9.589
  16   2   7  -3.090  10.399
  18  -2   7  -3.500  10.689
  29   3  -7   1.420  10.819
  29  -3  -7  11.579  14.689
  27   3  -7  13.339  10.429
  27  -3  -7  -5.510  11.769
  25   3  -7  22.948  10.329
  25  -3  -7  26.858  11.839
  23   3  -7  23.428   9.249
  23  -3  -7  20.398  10.649
  21   3  -7  7.0694  7.9893
  21  -3  -7  7.0394  9.2592
  19   3  -7  311.18   22.39
  19  -3  -7  337.77   24.74
  17   3  -7  174.21   15.09
 -17   3   7  204.72   26.50
  17  -3  -7  215.78   17.75
 -15  -3   7  74.724  13.539
  15   3  -7  87.943   9.789
  15  -3  -7  136.89   13.21
 -15   3   7  118.12   16.46
 -13  -3   7  18.259   8.249
 -13  -3   7  30.857   5.290
  13   3  -7  32.577   5.670
  13  -3  -7  32.827   6.769
 -13   3   7  23.408   8.459
 -11  -3   7  774.96   37.88
 -11  -3   7  663.57   50.95
  11   3  -7  681.69   38.44
  11  -3  -7  753.66   42.10
 -11   3   7  775.96   54.47
  -9  -3   7 1663.66   84.24
   9   3  -7 1704.55   85.26
  -9  -3   7 1604.12  109.97
   9  -3  -7 1843.56   96.81
  -9   3   7 1864.26   93.09
  -9   3   7 1917.45  124.36
  -7  -3   7  181.20   14.90
   7   3  -7  148.28   10.01
  -7  -3   7  148.09   11.06
   7  -3  -7  170.25   11.53
  -7   3   7  162.11    9.97
  -7   3   7  171.02   15.42
   5   3  -7  13.329   2.440
  -5  -3   7  6.4895  3.1297
  -5  -3   7  12.379   4.650
  -5   3   7  12.509   3.100
   5  -3  -7  13.399   2.770
   3   3  -7 1376.20   70.50
  -3  -3   7 1388.63   71.49
   3  -3  -7 1487.33   73.41
  -3   3   7 1386.94   73.40
  -1  -3   7  553.09   28.26
  -1  -3   7  530.67   30.65
  -1   3   7  546.88   26.34
  -1   3   7  554.12   31.26
  -1   3   7  619.90   32.38
   1  -3   7  128.30    8.89
   1  -3   7  119.05   10.93
   1   3   7  113.85   10.70
   1   3   7  116.00    9.00
   3  -3   7  253.46   17.68
   3  -3   7  229.80   15.12
   3   3   7  213.19   17.13
   3   3   7  251.22   15.39
   5  -3   7  10.139   5.720
   5   3   7  12.709   6.739
   5   3   7  6.2995  5.1696
   7  -3   7 -0.7899  5.5595
   7   3   7  6.5895  7.8694
   9  -3   7  -6.040   6.989
   9   3   7  -12.83    7.73
  11  -3   7  34.287  10.089
  11   3   7  31.677  10.929
  13  -3   7  -1.170   8.709
  13   3   7  -5.250   8.059
  15  -3   7  15.089  10.769
  15   3   7  -0.930  10.569
  17  -3   7  -9.069   8.679
  17   3   7   4.310  10.109
  28   4  -7  19.178  11.949
  28  -4  -7  28.928  14.599
  26   4  -7  35.197  11.639
  26  -4  -7  51.696  14.839
  24   4  -7  129.28   15.98
  24  -4  -7  177.29   20.41
  22   4  -7  24.128   8.499
  22  -4  -7  13.819  10.429
  20   4  -7  6.7594  7.0994
  20  -4  -7  4.9396  8.2193
  18   4  -7  15.869   7.549
  18  -4  -7  22.918   8.149
  16   4  -7  63.575   9.199
 -16   4   7  71.244  14.959
  16  -4  -7  75.544  10.709
  14   4  -7  270.51   19.38
 -14  -4   7  302.01   29.74
 -14   4   7  325.80   31.01
  14  -4  -7  302.70   21.36
 -12  -4   7  175.24   12.64
 -12  -4   7  142.76   19.34
  12   4  -7  213.24   13.79
 -12   4   7  210.31   20.71
  12  -4  -7  200.60   15.36
 -10  -4   7  24.628   4.780
 -10  -4   7  20.498   6.179
  10   4  -7  24.128   4.720
  10  -4  -7  22.438   5.250
   8   4  -7  6.8394  3.0497
  -8  -4   7  9.6492  3.8597
  -8  -4   7  7.4394  4.3296
  -8   4   7  2.2898  2.0798
   8  -4  -7  1.9198  3.4297
  -8   4   7  2.8098  3.8997
   6   4  -7  263.78   15.53
  -6  -4   7  283.07   21.11
  -6  -4   7  260.55   16.93
  -6   4   7  296.77   16.23
   6  -4  -7  259.75   16.69
  -6   4   7  295.16   22.53
   4   4  -7  37.947   4.190
   4   4  -7  35.847   3.190
  -4  -4   7  22.558   5.720
  -4   4   7  33.287   4.830
   4  -4  -7  41.047   4.950
  -2  -4   7  401.17   22.53
  -2  -4   7  439.59   25.38
   2  -4  -7  404.07   21.89
  -2   4   7  383.95   22.92
   0  -4   7  164.97   12.87
   0   4   7  197.24   14.34
   0   4   7  202.15   13.71
   2  -4   7  92.752   8.139
   2  -4   7  84.433   9.769
   2   4   7  80.433   9.069
   2   4   7  74.984   9.519
   4  -4   7  105.00   11.67
   4  -4   7  129.24   10.59
   4   4   7  106.03   12.12
   4   4   7  110.54   10.69
   6  -4   7  46.466   9.129
   6   4   7  45.596   8.199
   8  -4   7  16.749   8.449
   8   4   7  15.079   8.799
  10  -4   7  79.623  11.959
  10   4   7  73.784  13.109
  12  -4   7  -2.330   7.129
  12   4   7  8.1093  9.1892
  14  -4   7  18.548   9.769
  14   4   7  19.928  12.169
  16  -4   7  -2.820   9.189
  16   4   7  -7.429   9.639
  27   5  -7  117.61   17.15
  27  -5  -7  197.12   23.38
  25   5  -7  154.26   18.59
  25  -5  -7  189.49   21.99
  23   5  -7  141.07   16.46
  23  -5  -7  175.08   20.90
  21   5  -7  39.247   9.979
  21  -5  -7  52.286  12.969
  19   5  -7  88.133  11.749
  19  -5  -7  103.52   13.97
  17   5  -7  -2.820   5.590
  17  -5  -7  -12.66    6.42
 -17   5   7  -7.959  10.419
  15   5  -7  327.65   21.81
  15  -5  -7  368.19   24.90
 -15   5   7  369.01   33.72
 -13  -5   7  71.554  12.479
 -13  -5   7  81.443   8.939
  13   5  -7  84.973   9.219
 -13   5   7  92.222  12.879
  13  -5  -7  96.252  11.359
 -11  -5   7  60.255   7.349
 -11  -5   7  61.015  10.069
  11   5  -7  71.024   7.839
  11  -5  -7  87.313   9.429
 -11   5   7  91.303  14.109
   9   5  -7  912.05   48.92
  -9  -5   7  911.02   49.01
  -9  -5   7  943.93   63.64
  -9   5   7 1041.78   53.22
   9  -5  -7 1080.00   56.96
  -9   5   7 1060.12   72.66
  -7  -5   7  66.745   7.889
  -7  -5   7  68.864  10.009
   7   5  -7  76.444   7.319
  -7   5   7  69.784  10.839
   7  -5  -7  93.502   8.609
  -5  -5   7  23.218   5.510
   5   5  -7  23.258   4.090
  -5  -5   7  20.128   4.350
   5   5  -7  27.408   3.240
   5  -5  -7  29.818   4.560
  -3  -5   7  20.018   5.790
  -3  -5   7  27.188   3.970
   3  -5  -7  26.268   4.110
  -1  -5   7  596.95   33.39
  -1  -5   7  564.99   31.10
   1  -5   7  817.18   45.22
   1  -5   7  898.03   47.45
   1   5   7  867.59   45.90
   1   5   7  778.71   45.17
   3  -5   7  844.69   48.66
   3  -5   7  921.82   47.40
   3   5   7 1031.77   52.96
   3   5   7  917.76   53.65
   5  -5   7 1096.63   59.90
   5   5   7 1265.32   64.26
   5   5   7 1121.61   65.23
   7  -5   7  15.319   7.419
   7   5   7  34.627   9.969
   7   5   7  34.977   8.039
   9  -5   7  58.425  10.729
   9   5   7  69.414  12.659
  11  -5   7  -6.509   8.319
  11   5   7  -7.429   9.629
  13  -5   7  18.718  10.259
  13   5   7  14.179  12.029
  15  -5   7  17.579  11.769
  15   5   7  10.829  11.399
  17  -5   7  -4.510  10.779
  28   6  -7  17.999  12.479
  28  -6  -7   5.230  13.599
  26   6  -7  134.79   17.20
  26  -6  -7  185.65   22.58
  24   6  -7  182.20   18.88
  24  -6  -7  200.50   22.99
  22   6  -7  0.8199  8.1393
  22  -6  -7  12.999  11.319
  20   6  -7  94.802  13.429
  20  -6  -7  99.602  14.289
  18   6  -7  81.333  11.179
  18  -6  -7  100.09   12.96
  16   6  -7  40.837   8.299
  16  -6  -7  53.976  10.009
 -16   6   7  41.567  13.109
  14   6  -7  604.93   35.06
  14  -6  -7  703.05   42.27
 -14   6   7  739.66   55.19
  12   6  -7  21.668   5.710
 -12  -6   7  14.059   5.410
 -12  -6   7  12.279   7.399
 -12   6   7  12.779   6.949
  12  -6  -7  17.459   6.109
 -10  -6   7  26.718   5.820
 -10  -6   7  23.898   7.429
  10   6  -7  34.377   5.390
  10  -6  -7  38.557   6.669
 -10   6   7  24.058   6.639
  -8  -6   7  419.32   31.80
   8   6  -7  453.28   25.35
  -8  -6   7  423.23   25.60
   8  -6  -7  505.26   28.92
  -8   6   7  486.70   36.44
  -6  -6   7  168.32   14.67
  -6  -6   7  176.24   13.25
   6   6  -7  155.95   12.33
  -6   6   7  182.79   17.16
   6  -6  -7  195.27   13.15
   4   6  -7  404.96   19.57
  -4  -6   7  371.02   28.68
  -4  -6   7  424.79   24.67
   4  -6  -7  411.87   23.68
  -2  -6   7  58.825   6.879
  -2  -6   7  57.665   8.449
   2  -6  -7  61.845   6.759
   0  -6   7  56.295   6.859
   0  -6   7  63.675   8.989
   0   6   7  73.764   9.139
   0   6   7  65.555   7.049
   2  -6   7  712.29   40.22
   2  -6   7  774.95   42.43
   2   6   7  704.23   40.29
   4  -6   7  839.54   47.27
   4   6   7  953.24   48.56
   4   6   7  777.88   49.07
   6  -6   7  99.992  12.069
   6   6   7  106.65   12.50
   6   6   7  84.203  12.589
   8  -6   7  -3.160   6.709
   8   6   7  -3.370   8.149
  10  -6   7  -2.450   7.559
  10   6   7 -0.4900  9.5592
  12  -6   7  16.799  10.039
  12   6   7  24.528  12.659
  14  -6   7  24.828  10.469
  14   6   7   3.260  11.339
  16  -6   7  15.249  12.179
  16   6   7  14.249  13.719
  27   7  -7  13.809  11.659
  27  -7  -7  -4.880  12.879
  25   7  -7  73.034  14.199
  25  -7  -7  93.882  19.108
  23   7  -7  10.549   9.949
  23  -7  -7  14.429  13.189
  21   7  -7  47.556  10.989
  21  -7  -7  71.214  14.079
  19   7  -7  9.7092  7.9393
  19  -7  -7 -0.6899  7.3194
  17   7  -7  80.613  11.059
  17  -7  -7  113.95   14.52
 -17   7   7  102.26   17.59
  15   7  -7  165.10   14.75
 -15   7   7  194.81   25.48
  15  -7  -7  186.22   17.01
  13   7  -7  634.30   35.01
 -13  -7   7  562.63   34.13
 -13   7   7  778.90   55.99
  13  -7  -7  706.01   42.90
  11   7  -7  141.66   12.19
 -11  -7   7  125.48   11.45
 -11  -7   7  115.05   18.07
  11  -7  -7  114.87   12.69
 -11   7   7  126.82   15.95
   9   7  -7  29.658   6.199
  -9  -7   7  19.198   5.720
  -9  -7   7  15.249   6.229
   9  -7  -7  31.277   6.219
  -9   7   7  24.058   6.289
  -7  -7   7  61.005   9.579
   7   7  -7  57.195   7.879
  -7  -7   7  80.333   9.129
   7  -7  -7  71.484   8.739
  -7   7   7  74.254  10.739
  -5  -7   7  43.486   7.819
   5   7  -7  47.516   7.269
  -5  -7   7  37.847   6.030
   5   7  -7  55.395   5.590
   5  -7  -7  50.226   6.639
  -3  -7   7  325.98   21.50
  -3  -7   7  327.02   19.83
   3  -7  -7  327.35   20.12
  -1  -7   7  405.52   24.07
  -1  -7   7  435.57   26.83
   1  -7  -7  376.84   22.40
   1  -7   7  2.0498  3.7497
   1  -7   7  -11.13    6.31
   1   7   7  -5.390   5.440
   1   7   7  2.2298  4.5996
   3  -7   7  7.0594  7.0994
   3  -7   7  24.998   5.610
   3   7   7  18.468   6.909
   5  -7   7  129.07   13.35
   5   7   7  189.77   16.70
   7  -7   7  280.57   21.59
   7   7   7  342.85   25.87
   7   7   7  317.37   23.11
   9  -7   7  40.087  10.099
   9   7   7  43.136  12.329
  11  -7   7  -3.180   7.389
  11   7   7  -0.160  10.749
  13  -7   7  6.6495  8.7493
  13   7   7  19.848  13.539
  15  -7   7   9.189  11.119
  15   7   7  40.607  16.509
  26   8  -7  -11.52    9.40
  26  -8  -7  -2.630  13.479
  24   8  -7  -2.300  10.539
  24  -8  -7  -5.340  11.599
  22   8  -7  -5.610   8.829
  22  -8  -7  10.779  10.899
  20   8  -7  288.50   23.94
  20  -8  -7  314.44   25.90
  18   8  -7  88.503  12.739
  18  -8  -7  101.11   14.09
  16   8  -7  52.376   9.719
  16  -8  -7  40.527   9.969
 -16   8   7  54.136  13.899
  14   8  -7  364.32   23.91
 -14  -8   7  343.79   22.98
 -14   8   7  399.56   36.36
  14  -8  -7  411.29   27.26
 -12  -8   7  739.66   40.55
  12   8  -7  678.28   40.36
 -12   8   7  798.73   58.22
  12  -8  -7  810.21   46.26
 -10  -8   7  3.9497  6.2395
 -10  -8   7  10.379   5.450
  10   8  -7  6.3895  5.2196
  10  -8  -7  6.2495  5.3796
 -10   8   7  4.4196  5.2696
   8   8  -7  29.098   6.809
  -8  -8   7  22.308   6.429
  -8  -8   7  26.488   6.959
   8  -8  -7  27.428   6.229
  -8   8   7  28.198   6.689
  -6  -8   7  362.09   28.46
   6   8  -7  421.19   20.55
  -6  -8   7  384.87   24.76
   6   8  -7  387.74   24.92
  -6   8   7  402.25   31.09
   6  -8  -7  413.32   24.83
  -4  -8   7  312.75   19.52
  -4  -8   7  332.30   21.93
  -4  -8   7  284.30   23.10
   4  -8  -7  306.39   19.38
  -2  -8   7 1157.40   61.87
  -2  -8   7 1128.29   60.45
   2  -8  -7 1134.37   60.53
   0  -8   7  791.97   46.68
   0  -8   7  872.22   45.26
   0   8   7  812.74   45.43
   0   8   7  777.19   37.56
   2  -8   7  472.77   26.50
   2  -8   7  418.37   28.31
   2   8   7  481.94   30.80
   4  -8   7  70.424  10.889
   4   8   7  107.86   13.15
   6  -8   7  195.83   17.79
   6   8   7  236.19   19.28
   8  -8   7  248.97   21.10
   8   8   7  284.61   22.77
   8   8   7  262.74   23.79
  10  -8   7  50.496  11.479
  10   8   7  72.434  15.289
  12  -8   7  -9.039   9.089
  12   8   7  -10.53    9.44
  14  -8   7   5.230  10.469
  14   8   7  -3.460  11.399
  25   9  -7  -2.200  10.159
  25  -9  -7  -6.749  11.569
  23   9  -7   3.400  10.409
  23  -9  -7  -12.76   10.33
  21   9  -7  73.384  13.599
  21  -9  -7  69.734  14.349
  19   9  -7  439.26   30.80
  19  -9  -7  509.54   34.89
  17   9  -7  36.447   9.559
  17  -9  -7  38.377  10.889
  15   9  -7  67.694  11.319
 -15   9   7  60.145  13.609
  15  -9  -7  76.124  11.579
  13   9  -7  399.97   26.54
 -13  -9   7  407.45   26.49
 -13   9   7  454.34   38.23
  13  -9  -7  439.68   29.21
  11   9  -7  12.639   6.889
 -11  -9   7  10.919   6.339
  11  -9  -7  1.5299  5.6995
 -11   9   7  13.189   7.379
  -9  -9   7  92.972  10.849
   9   9  -7  88.983  11.499
   9  -9  -7  98.222  11.329
  -9   9   7  98.932  14.139
   7   9  -7  13.809   5.300
  -7  -9   7  10.639   6.789
   7   9  -7  12.909   6.179
  -7   9   7  7.0994  5.2596
   7  -9  -7  10.669   5.880
   5   9  -7  698.82   32.91
   5   9  -7  716.77   40.34
  -5  -9   7  614.60   38.95
   5  -9  -7  677.37   38.87
  -5   9   7  698.67   48.98
  -3  -9   7  453.36   28.71
  -3  -9   7  430.63   26.24
   3  -9  -7  430.91   26.03
  -1  -9   7 1279.83   69.21
  -1  -9   7 1282.80   67.92
   1  -9  -7 1293.22   68.96
   1  -9   7  525.36   29.77
   1  -9   7  481.03   31.22
   1   9   7  457.18   29.99
   1   9   7  484.71   24.41
   3  -9   7  11.189   8.319
   3  -9   7  13.989   5.600
   3   9   7  11.809   8.009
   5  -9   7  -4.190   6.889
   5   9   7  -7.359   8.139
   7  -9   7  68.214  11.949
   7   9   7  67.384  13.029
   9  -9   7  257.21   21.54
   9   9   7  266.42   24.14
  11  -9   7  61.445  13.459
  11   9   7  76.724  15.549
  13  -9   7  -7.409  10.359
  13   9   7  -20.83   11.09
  26 -10  -7  27.818  14.209
  24  10  -7  35.547  13.419
  24 -10  -7  37.177  14.849
  22  10  -7  -3.630  10.859
  22 -10  -7  -8.759  10.349
  20  10  -7  248.23   22.17
  20 -10  -7  271.64   23.77
  18  10  -7  153.86   18.00
  18 -10  -7  152.13   17.25
  16  10  -7  -1.170   8.019
  16 -10  -7  3.1297  7.3094
 -16  10   7  -1.490  10.849
 -14 -10   7  132.25   14.01
  14  10  -7  174.54   16.47
  14 -10  -7  169.31   17.38
 -14  10   7  165.24   23.40
 -12 -10   7  313.54   23.59
  12  10  -7  397.51   26.25
 -12  10   7  412.15   34.21
  12 -10  -7  354.23   25.94
  10  10  -7  91.582  12.489
 -10 -10   7  96.012  11.659
 -10  10   7  128.17   16.25
  10 -10  -7  104.90   12.38
   8  10  -7  123.68   10.63
  -8 -10   7  121.86   12.77
   8  10  -7  119.79   14.12
  -8  10   7  136.99   16.39
   8 -10  -7  130.96   13.17
   6  10  -7  0.9499  5.7895
  -6 -10   7  -6.749   5.810
   6  10  -7  1.0499  4.8796
   6 -10  -7  -5.650   4.790
  -6  10   7  -1.830   5.090
  -4 -10   7  77.174   9.149
  -4 -10   7  68.544  10.889
   4 -10  -7  73.894   9.039
  -2 -10   7  419.84   28.74
  -2 -10   7  477.14   27.48
   2 -10  -7  465.10   28.55
   0 -10   7  252.35   17.50
   0 -10   7  238.51   19.31
   0  10   7  199.51   16.67
   2 -10   7  67.454  10.879
   2 -10   7  80.203   9.379
   2  10   7  62.455  10.759
   2  10   7  65.575   8.279
   4 -10   7  7.9393  7.8894
   4  10   7  2.0698  7.4694
   6 -10   7  -15.45    6.85
   6  10   7  -15.48    8.38
   8 -10   7  127.28   16.73
   8  10   7  147.00   17.11
  10 -10   7  104.88   16.00
  10  10   7  112.07   17.61
  12 -10   7  -6.709  10.229
  12  10   7  -10.27   10.58
  14  10   7  -14.80   12.30
  25  11  -7  174.13   23.05
  25 -11  -7  154.16   20.99
  23  11  -7  101.18   17.76
  23 -11  -7  137.17   19.65
  21  11  -7  -5.920  10.029
  21 -11  -7  -6.010   9.249
  19  11  -7  40.957  12.379
  19 -11  -7  50.286  12.339
  17  11  -7  -7.879   8.489
  17 -11  -7 -0.8299  7.7094
  15  11  -7  106.48   14.50
  15 -11  -7  104.08   13.87
 -13 -11   7  363.97   26.52
  13  11  -7  436.63   28.72
  13 -11  -7  456.76   30.71
 -11 -11   7  249.84   19.17
  11  11  -7  191.96   18.57
  11 -11  -7  242.27   20.53
 -11  11   7  264.86   25.04
   9  11  -7  12.349   8.119
  -9 -11   7  16.929   7.269
  -9  11   7  28.598   7.869
   9 -11  -7  17.699   7.309
   7  11  -7  274.70   22.68
  -7 -11   7  280.18   21.28
   7  11  -7  270.69   17.23
   7 -11  -7  295.83   21.15
  -7  11   7  292.07   24.93
  -5 -11   7  4.5096  8.2093
   5  11  -7  13.699   5.430
  -5  11   7  12.939   6.509
   5 -11  -7  14.599   6.429
  -3 -11   7  55.055  10.579
  -3 -11   7  62.285   9.009
   3 -11  -7  57.495   8.839
  -1 -11   7  36.327   7.799
  -1 -11   7  34.547   9.449
   1 -11  -7  41.937   7.969
   1 -11   7  78.954   9.809
   1 -11   7  77.534  11.949
   1  11   7  73.584   9.219
   1  11   7  82.633  11.969
   3 -11   7  107.12   14.27
   3  11   7  72.824  11.629
   5 -11   7  27.678  10.619
   5  11   7  24.238   9.429
   7 -11   7  11.939   9.349
   7  11   7  -1.310   9.399
   9 -11   7  -0.520  10.029
  11 -11   7  -3.240  10.889
  11  11   7  -2.860  10.419
  13  11   7  -0.930  11.319
  24  12  -7  272.54   27.93
  24 -12  -7  343.16   30.28
  22  12  -7  92.482  17.209
  22 -12  -7  127.34   17.92
  20  12  -7  -0.160  10.819
  20 -12  -7 -0.6799  9.9392
  18  12  -7  -12.13    8.89
  18 -12  -7  -5.710   8.439
  16  12  -7  105.26   15.55
  16 -12  -7  113.09   15.05
  14  12  -7  323.27   26.03
  14 -12  -7  305.47   24.02
  12  12  -7  56.925  12.189
 -12 -12   7  55.335  10.599
  12 -12  -7  40.817  10.099
 -10 -12   7  2.2298  6.7594
  10  12  -7  -2.990   8.299
  10 -12  -7  6.0495  7.1594
  -8 -12   7  218.88   18.71
   8  12  -7  233.45   16.28
   8  12  -7  248.07   21.95
   8 -12  -7  276.32   20.95
   6  12  -7  261.92   22.37
  -6 -12   7  257.23   20.83
   6  12  -7  247.43   16.64
   6 -12  -7  255.85   19.92
  -4 -12   7  43.256   8.189
  -4 -12   7  37.967   9.499
   4 -12  -7  46.496   8.699
  -2 -12   7  60.405   9.449
  -2 -12   7  63.915  12.299
   2 -12  -7  51.076   8.929
   0 -12   7  65.075  11.819
   0 -12   7  56.415   9.389
   2 -12   7  575.97   34.81
   2 -12   7  462.64   31.62
   2  12   7  397.48   22.78
   2  12   7  409.35   28.80
   4 -12   7  380.37   27.86
   4  12   7  317.32   24.80
   6 -12   7  133.76   17.19
   6  12   7  153.20   18.65
   8 -12   7  -5.040   8.729
   8  12   7  -11.20    9.07
  10 -12   7  11.699  10.349
  12  12   7  -0.670  10.769
  23  13  -7  96.272  19.578
  23 -13  -7  88.263  17.509
  21  13  -7  11.309  12.879
  21 -13  -7   8.369  10.829
  19  13  -7  -12.20   10.49
  19 -13  -7  -2.120   8.809
  17  13  -7  31.407  14.309
  17 -13  -7  53.626  12.319
  15  13  -7  79.683  14.869
  15 -13  -7  97.992  13.959
  13  13  -7  177.08   19.46
 -13 -13   7  142.91   16.51
  13 -13  -7  149.76   16.74
 -11 -13   7  1.4699  7.5394
  11  13  -7  -4.120   8.489
  11 -13  -7  -5.360   6.879
  -9 -13   7  262.52   21.89
   9  13  -7  265.81   23.85
   9 -13  -7  274.49   21.71
   7  13  -7  95.232  15.249
   7  13  -7  109.20   11.68
  -7 -13   7  87.293  12.839
   7 -13  -7  103.72   12.70
  -5 -13   7  -1.860   7.149
   5  13  -7  5.6295  6.5695
   5  13  -7  9.9492  8.1793
   5 -13  -7  9.7292  7.5294
  -3 -13   7  172.82   17.72
  -3 -13   7  168.47   16.03
   3 -13  -7  166.54   16.10
  -1 -13   7  90.393  13.859
  -1 -13   7  116.78   13.44
   1 -13  -7  107.52   12.86
   1 -13   7  162.01   17.71
   1 -13   7  162.70   15.75
   1  13   7  107.59   10.77
   1  13   7  135.30   14.80
   3 -13   7  235.57   21.37
   3  13   7  188.39   18.79
   3  13   7  183.55   13.94
   5 -13   7  208.73   19.72
   5  13   7  227.43   21.07
   7 -13   7  0.3300  8.8193
   7  13   7  -1.020   9.729
   9 -13   7  17.589  10.779
  22  14  -7  -6.119  12.959
  22 -14  -7  1.0699  9.7792
  20  14  -7  19.008  13.689
  20 -14  -7  13.649  11.479
  18  14  -7   8.129  13.009
  18 -14  -7  29.048  11.449
  16  14  -7   8.869  13.729
  16 -14  -7  30.977  10.789
  14  14  -7  168.76   20.35
  14 -14  -7  176.74   18.64
 -12 -14   7  133.63   16.66
  12  14  -7  111.75   16.07
  12 -14  -7  124.66   16.10
 -10 -14   7  5.6795  9.0693
  10  14  -7  8.0893  9.8292
  10 -14  -7  8.0193  8.3793
  -8 -14   7  176.34   18.18
   8  14  -7  170.22   19.83
   8  14  -7  166.17   15.28
   8 -14  -7  158.16   16.34
   6  14  -7  3.5097  9.6092
  -6 -14   7  -7.269   7.979
   6  14  -7  -4.780   6.379
   6 -14  -7 -0.4300  6.5895
  -4 -14   7  118.29   14.36
  -4 -14   7  97.902  14.389
   4 -14  -7  139.23   15.01
  -2 -14   7  340.13   26.37
  -2 -14   7  367.35   25.00
   2 -14  -7  399.75   27.75
   0 -14   7  87.793  11.609
   0 -14   7  95.902  14.629
   0  14   7  72.454   8.909
   0  14   7  72.224  11.939
   2 -14   7  2.6598  8.7293
   2  14   7  3.3297  6.5095
   2  14   7  8.2593  7.8094
   4 -14   7  91.093  15.149
   4  14   7  69.474  12.519
   6 -14   7  -6.489   9.459
   6  14   7 -0.5100  8.3493
   8 -14   7  34.127  11.969
   8  14   7  39.187  13.979
  21  15  -7  72.934  19.268
  21 -15  -7  60.105  14.939
  19  15  -7  137.28   21.96
  19 -15  -7  160.10   19.58
  17  15  -7  69.694  16.089
  17 -15  -7  81.483  14.359
  15  15  -7  23.518  13.829
  15 -15  -7  32.567  11.369
  13  15  -7  106.51   18.79
  13 -15  -7  91.652  14.489
  11  15  -7  75.804  14.909
 -11 -15   7  65.225  13.349
  11 -15  -7  58.865  12.289
  -9 -15   7  -4.360   7.849
   9  15  -7  -1.100   9.539
   9 -15  -7  -9.029   8.029
   7  15  -7  1.7599  9.8192
   7  15  -7  6.3995  8.5493
  -7 -15   7  1.9898  9.2892
   7 -15  -7  6.0595  9.0993
  -5 -15   7  30.537  10.189
   5  15  -7  40.817  10.389
   5  15  -7  37.927  11.669
   5 -15  -7  31.517   9.899
  -3 -15   7  261.17   22.82
  -3 -15   7  295.17   22.65
   3 -15  -7  277.71   22.32
  -1 -15   7  281.62   24.35
  -1 -15   7  280.78   22.54
   1 -15  -7  251.17   21.01
   1 -15   7  70.434  14.309
   1  15   7  73.164   9.729
   1  15   7  48.326  11.599
   3 -15   7   2.280  10.659
   3  15   7  6.6695  6.4695
   3  15   7  -3.840   7.319
   5 -15   7   6.419  11.069
   5  15   7  9.2392  8.2493
   7 -15   7  79.543  15.919
   7  15   7  65.445  14.779
  20  16  -7  158.53   23.01
  18  16  -7  105.91   19.69
  18 -16  -7  143.50   19.44
  16  16  -7  -31.56   11.18
  16 -16  -7  -0.040  10.409
  14  16  -7  49.346  15.669
  14 -16  -7  37.777  12.109
 -12 -16   7  86.753  14.789
  12  16  -7  95.532  17.059
  12 -16  -7  105.10   15.93
 -10 -16   7  84.903  15.719
  10  16  -7  83.423  16.319
  10 -16  -7  74.594  13.329
   8  16  -7  -5.040   8.629
  -8 -16   7   3.910  10.059
   8  16  -7   4.630  10.699
   8 -16  -7  -5.030   7.829
   6  16  -7  -4.900   7.739
  -6 -16   7  -3.000   8.159
   6  16  -7  10.749  11.459
   6 -16  -7  -2.300   7.609
  -4 -16   7  73.764  14.419
   4 -16  -7  52.346  11.819
  -2 -16   7  395.23   28.94
  -2 -16   7  409.11   30.46
   2 -16  -7  364.31   27.09
   0 -16   7  216.04   21.73
   0 -16   7  214.72   20.40
   0  16   7  173.52   13.84
   0  16   7  149.09   17.49
   2 -16   7  14.309  11.089
   2  16   7  11.879   7.689
   2  16   7  10.549   9.059
   4 -16   7  -7.849  10.569
   4  16   7  3.2497  8.5193
   6 -16   7  40.657  13.729
   6  16   7  41.107  11.079
   8  16   7  14.999  12.249
  17  17  -7  -26.48   12.76
  17 -17  -7   8.689  10.669
  15  17  -7  40.147  16.609
  15 -17  -7  45.656  13.129
  13  17  -7  40.437  14.439
  13 -17  -7  61.065  13.909
 -11 -17   7  -2.050   9.769
  11  17  -7  -4.140  12.989
  11 -17  -7  11.369  10.709
   9  17  -7   9.129  12.789
  -9 -17   7  15.199  10.639
   9 -17  -7  15.539  10.019
  -7 -17   7  100.42   16.03
   7  17  -7  86.613  17.629
   7  17  -7  114.25   14.68
   7 -17  -7  105.27   15.21
  -5 -17   7  -9.889   8.829
   5  17  -7  -4.020  12.839
   5  17  -7  3.0597  9.3892
   5 -17  -7  -11.12    9.66
  -3 -17   7  106.45   16.67
  -3 -17   7  79.144  14.219
   3 -17  -7  76.934  13.629
  -1 -17   7  97.072  16.409
  -1 -17   7  62.685  13.249
   1 -17   7   7.019  10.769
   1  17   7  7.6594  7.3794
   1  17   7  8.3393  9.0693
   3 -17   7  -3.000  11.229
   3  17   7  8.7293  8.7593
   3  17   7  1.3199  6.3395
   5 -17   7  14.389  13.439
   5  17   7  13.129   9.289
   7  17   7  -9.889  12.119
  16  18  -7  -21.06   13.51
  14  18  -7  59.115  18.189
  14 -18  -7  91.442  16.159
  12  18  -7  15.839  12.489
  12 -18  -7  -1.400   9.399
  10  18  -7  22.398  14.399
 -10 -18   7  32.187  12.729
  10 -18  -7  21.438  11.429
   8  18  -7  146.46   21.74
   8  18  -7  132.76   17.33
  -8 -18   7  153.44   19.20
   8 -18  -7  134.08   17.69
  -6 -18   7  148.77   20.15
   6  18  -7  136.89   21.63
   6 -18  -7  111.49   16.88
  -4 -18   7   5.170  11.439
   4  18  -7  12.669  11.589
   4  18  -7  20.818  14.559
   4 -18  -7   0.850  10.059
  -2 -18   7  -3.410  10.369
  -2 -18   7  -3.930   8.879
   2 -18  -7  -9.319   9.489
   0 -18   7  -0.350  10.709
   0  18   7  10.389   9.119
   0  18   7 -0.0800  6.5695
   2 -18   7  15.879  10.949
   2  18   7  12.179   7.889
   2  18   7  11.469  10.139
   4 -18   7  80.163  16.629
   4  18   7  59.875  13.139
   6  18   7  17.589   9.239
  13  19  -7  36.487  16.449
  13 -19  -7  40.577  13.039
  11  19  -7  -15.68   11.93
  11 -19  -7  -13.98   10.82
  -9 -19   7  36.217  14.819
   9  19  -7  42.796  16.149
   9 -19  -7  44.806  13.549
   7  19  -7  84.593  15.459
  -7 -19   7  55.585  15.139
   7  19  -7  93.032  19.598
   7 -19  -7  63.315  13.939
   5  19  -7  65.195  19.248
   5  19  -7  46.876  13.619
  -5 -19   7  13.619  13.049
   5 -19  -7  29.768  12.339
   3  19  -7  37.907  16.169
  -3 -19   7   8.369  11.749
   3  19  -7   2.690  11.099
   3 -19  -7  -7.829  10.859
  -1 -19   7   5.940  10.299
  -1  19   7  10.169   9.549
  -1  19   7  19.298   8.389
   1 -19   7  59.165  15.509
   1  19   7  31.287   9.549
   1  19   7  21.758  10.809
   3 -19   7  67.094  15.679
   3  19   7  35.337   9.229
   3  19   7  51.296  12.139
  10  20  -7   2.570  14.899
   8  20  -7  42.856  17.809
   8  20  -7  16.279  11.549
  -8 -20   7  18.119  12.989
   8 -20  -7  12.849  11.939
  -6 -20   7  -0.330  11.609
   6  20  -7  38.827  17.339
   6  20  -7   6.309  12.199
   6 -20  -7  26.808  12.709
   4  20  -7  23.708  17.859
  -4 -20   7  -1.490  11.279
   4  20  -7  11.119  12.179
   4 -20  -7   2.750  10.949
  -2 -20   7  -6.169  11.789
   0 -20   7  -10.85   10.21
  28   0  -8  -1.930   9.739
  26   0  -8  80.573  14.549
  24   0  -8  136.42   16.80
  22   0  -8  491.59   32.78
  20   0  -8  638.81   39.30
  18   0  -8  505.82   31.36
 -18   0   8  496.93   43.53
  16   0  -8  -7.129   3.930
 -16   0   8  1.6799  7.7194
 -14   0   8  763.60   56.28
  14   0  -8  744.37   42.03
  12   0  -8  249.98   16.85
 -12   0   8  278.58   23.68
 -12   0   8  257.10   14.88
 -10   0   8  841.79   45.60
  10   0  -8  840.89   47.16
 -10   0   8  988.93   62.56
   8   0  -8  103.94    8.10
  -8   0   8  134.52   13.22
  -8   0   8  111.20    8.35
  -6   0   8  9.0293  3.7297
  -6   0   8  2.3398  3.2197
   6   0  -8  4.7896  2.2398
  -4   0   8 1757.36   89.41
  -2   0   8 2224.66  112.86
   0   0   8  396.12   23.73
   0   0   8  382.64   20.55
   2   0   8  15.239   5.480
   4   0   8  89.163  10.249
   6   0   8  560.77   34.25
   8   0   8  393.64   26.73
  10   0   8  277.92   21.85
  12   0   8  40.527  11.779
  14   0   8  1.6199  9.1992
  16   0   8  -9.349   8.879
  29   1  -8  19.678  12.699
  29  -1  -8  35.317  14.679
  27   1  -8  54.416  13.389
  27  -1  -8  60.105  15.319
  25   1  -8  -2.520   7.829
  25  -1  -8  5.7795  9.7092
  23   1  -8  58.645  11.719
  23  -1  -8  86.403  13.919
  21   1  -8  366.05   25.94
  21  -1  -8  397.94   28.01
  19   1  -8  761.87   44.49
  19  -1  -8  811.69   47.44
 -17  -1   8  13.059   9.969
  17   1  -8  1.0799  5.9495
 -17   1   8  7.2894  9.4092
  17  -1  -8  8.4593  7.0294
 -15  -1   8  151.44   21.99
  15   1  -8  102.74   12.35
  15  -1  -8  119.36   12.31
 -15   1   8  146.27   21.98
 -13  -1   8  6.7794  6.5695
  13   1  -8  22.898   5.560
 -13  -1   8  12.109   3.420
 -13   1   8  11.819   6.869
  13  -1  -8  10.859   5.060
 -11  -1   8  966.82   74.00
 -11  -1   8 1119.27   55.53
  11   1  -8 1164.73   57.50
 -11   1   8 1194.92   76.38
 -11   1   8 1092.64   55.72
  11  -1  -8 1029.80   58.30
  -9  -1   8  423.43   23.18
   9   1  -8  416.08   23.40
  -9  -1   8  409.37   31.23
  -9   1   8  404.55   22.06
  -9   1   8  436.24   31.26
   9  -1  -8  384.19   23.01
   7   1  -8  29.938   3.490
  -7  -1   8  32.497   4.900
  -7  -1   8  22.158   5.040
  -7   1   8  24.158   5.370
   7  -1  -8  31.057   3.950
  -7   1   8  36.207   4.500
  -5  -1   8  219.73   14.56
   5  -1  -8  206.32   11.55
  -5   1   8  207.32   13.18
  -3  -1   8 1095.69   57.38
  -3   1   8 1072.42   52.56
  -3   1   8  924.02   50.85
  -1  -1   8  528.25   30.21
  -1   1   8  538.94   30.34
  -1   1   8  531.25   27.86
   1  -1   8 -0.8699  1.9998
   1  -1   8  -2.190   3.560
   1   1   8  -2.020   2.230
   1   1   8  -4.300   3.970
   3  -1   8  27.238   6.709
   3   1   8  22.178   6.519
   5  -1   8  66.505   9.519
   5   1   8  67.724   9.829
   7  -1   8  390.27   26.17
   7   1   8  466.72   30.41
   9  -1   8  170.11   16.97
   9   1   8  163.83   16.28
  11  -1   8  28.988  10.549
  11   1   8  13.759   8.509
  13  -1   8  -7.629   8.839
  13   1   8  -4.030   8.209
  15  -1   8   2.040  10.869
  15   1   8  -7.359   8.979
  28   2  -8  17.749  11.329
  28  -2  -8  19.048  13.399
  26   2  -8  79.783  13.819
  26  -2  -8  92.402  16.099
  24   2  -8  69.554  13.049
  24  -2  -8  77.074  14.099
  22   2  -8  -4.100   7.409
  22  -2  -8  3.0098  8.1993
  20   2  -8  289.19   21.69
  20  -2  -8  326.43   24.47
  18   2  -8  15.459   6.759
 -18   2   8  10.999  10.599
  18  -2  -8  13.969   7.679
 -16  -2   8  684.95   51.57
  16   2  -8  607.50   37.17
 -16   2   8  637.60   50.78
  16  -2  -8  652.64   37.98
 -14  -2   8  586.07   44.38
  14   2  -8  536.48   32.16
 -14  -2   8  554.63   30.25
 -14   2   8  577.01   46.29
  14  -2  -8  590.18   34.32
 -12  -2   8  23.698   4.290
 -12  -2   8  24.148   7.259
  12   2  -8  23.938   5.270
 -12   2   8  25.788   7.059
 -12   2   8  24.498   2.830
  12  -2  -8  27.268   5.420
 -10  -2   8  924.76   61.72
 -10  -2   8  872.38   46.16
  10   2  -8  852.19   46.87
 -10   2   8  822.51   41.92
 -10   2   8  879.97   58.19
  10  -2  -8  774.13   44.29
  -8  -2   8  377.18   20.79
   8   2  -8  371.36   20.11
  -8  -2   8  317.36   26.84
  -8   2   8  392.97   20.62
  -8   2   8  386.78   29.15
   8  -2  -8  350.26   21.46
   6   2  -8  33.617   3.560
  -6  -2   8  25.768   5.470
  -6  -2   8  31.887   5.720
  -6   2   8  35.247   4.510
   6  -2  -8  32.477   3.820
  -4  -2   8  17.939   4.920
  -4   2   8  17.529   4.310
   4  -2  -8  24.848   2.820
  -2  -2   8  89.743   9.149
  -2   2   8  107.08    8.84
  -2   2   8  75.344   6.749
   0  -2   8  63.955   7.969
   0  -2   8  49.766   4.550
   0   2   8  63.625   8.129
   2  -2   8  900.65   49.33
   2   2   8  860.32   44.29
   2   2   8  816.12   46.45
   4  -2   8  59.725   8.999
   4   2   8  44.236   8.389
   6  -2   8  3.6297  6.1395
   6   2   8  3.7397  6.3195
   8  -2   8  59.005  11.309
   8   2   8  74.804  12.479
  10  -2   8  -4.330   6.829
  10   2   8  -8.469   7.259
  12  -2   8  26.438  10.149
  12   2   8  32.227  10.559
  14  -2   8  68.254  13.339
  14   2   8  75.434  14.429
  16  -2   8  -1.560  10.269
  16   2   8   5.710  12.089
  29   3  -8  38.877  13.369
  29  -3  -8  32.627  14.719
  27   3  -8  208.67   21.42
  27  -3  -8  208.29   23.87
  25   3  -8  354.93   27.42
  25  -3  -8  381.81   29.90
  23   3  -8  99.032  14.459
  23  -3  -8  137.41   17.95
  21   3  -8  11.289   8.189
  21  -3  -8  14.019   9.209
  19   3  -8  27.078   8.459
 -19   3   8  20.868  12.039
  19  -3  -8  16.139   8.859
  17   3  -8  486.62   29.93
 -17   3   8  553.42   47.05
  17  -3  -8  544.10   33.95
 -15  -3   8 1718.72  113.29
  15   3  -8 1549.41   85.92
  15  -3  -8 1718.92   91.22
 -15   3   8 1721.72  117.74
 -13  -3   8 1623.65  117.46
 -13  -3   8 1858.19   88.71
  13   3  -8 1738.76   90.71
 -13   3   8 1820.43  124.65
  13  -3  -8 1887.55   97.23
  11   3  -8  96.762   8.769
 -11  -3   8  94.112  13.089
 -11  -3   8  97.732   8.759
 -11   3   8  118.87   14.38
  11  -3  -8  126.76   11.23
   9   3  -8  491.13   27.88
  -9  -3   8  493.72   37.08
  -9  -3   8  541.14   28.58
   9  -3  -8  494.26   28.77
  -9   3   8  491.29   26.42
  -9   3   8  537.98   37.91
   7   3  -8  13.219   2.860
  -7  -3   8  14.659   4.580
  -7  -3   8  7.7894  4.4396
   7  -3  -8  12.429   3.400
  -7   3   8  6.2095  4.3096
  -7   3   8  16.869   3.200
   5   3  -8  9.9092  2.3298
  -5  -3   8  6.2395  4.6896
  -5   3   8  12.509   3.540
   5  -3  -8  12.439   2.780
  -3  -3   8  -1.680   3.510
   3   3  -8  1.1799  1.5499
  -3   3   8  -1.600   3.290
   3  -3  -8  -1.170   2.000
  -1  -3   8  3.1497  4.2796
  -1  -3   8  6.4495  1.9498
  -1   3   8  5.0096  4.7596
  -1   3   8  7.3294  3.1697
   1  -3   8 1471.43   77.22
   1   3   8 1472.63   78.49
   1   3   8 1517.62   77.06
   3  -3   8 1292.37   68.98
   3   3   8 1530.31   78.57
   3   3   8 1409.61   76.26
   5  -3   8  27.418   7.739
   5   3   8  36.407   9.399
   7  -3   8  35.107   9.049
   7   3   8  37.527   9.739
   9  -3   8 -0.3900  6.8694
   9   3   8  -9.949   6.709
  11  -3   8  37.757  10.199
  11   3   8  47.746  12.149
  13  -3   8  198.01   19.67
  13   3   8  234.16   22.23
  15  -3   8  119.66   17.31
  15   3   8  156.25   20.50
  28   4  -8  90.503  15.409
  28  -4  -8  122.40   19.89
  26   4  -8  345.18   27.17
  26  -4  -8  454.62   35.30
  24   4  -8  163.81   17.42
  24  -4  -8  154.69   19.25
  22   4  -8 -0.8599  7.4194
  22  -4  -8   2.910  10.149
  20   4  -8  2.1798  6.7394
  20  -4  -8  -5.880   7.519
  18   4  -8  221.74   17.70
  18  -4  -8  249.85   19.90
 -18   4   8  216.20   28.27
  16   4  -8  502.78   29.31
 -16  -4   8  431.48   39.89
 -16   4   8  577.43   45.79
  16  -4  -8  529.67   33.75
  14   4  -8 1293.22   70.03
 -14  -4   8 1422.31   68.64
 -14  -4   8 1240.28   91.60
  14  -4  -8 1479.94   78.42
 -14   4   8 1451.50  101.04
  12   4  -8  740.31   41.80
 -12  -4   8  780.10   41.26
 -12  -4   8  779.30   56.28
 -12   4   8  835.70   60.53
  12  -4  -8  872.67   47.27
 -10  -4   8  185.64   17.65
  10   4  -8  178.83   12.36
 -10  -4   8  165.87   12.45
 -10   4   8  184.16   18.00
 -10   4   8  182.95   10.65
  10  -4  -8  207.76   14.52
  -8  -4   8  52.936   6.889
  -8  -4   8  62.805   9.619
   8   4  -8  62.085   6.589
  -8   4   8  62.595   9.539
   8  -4  -8  47.336   6.179
  -8   4   8  54.326   5.270
  -6  -4   8  212.08   14.39
  -6  -4   8  178.51   17.02
   6   4  -8  216.77   12.25
  -6   4   8  217.85   13.60
   6  -4  -8  218.76   13.61
   4   4  -8  138.30    9.28
  -4  -4   8  141.18   12.06
  -4   4   8  158.83   11.42
   4  -4  -8  151.49   10.00
  -2  -4   8  469.77   27.62
  -2  -4   8  462.27   24.83
  -2   4   8  491.31   27.96
  -2   4   8  473.59   27.43
   0  -4   8  356.15   20.25
   0  -4   8  378.48   23.41
   0   4   8  346.41   22.03
   0   4   8  397.87   23.77
   2  -4   8 1449.93   76.70
   2   4   8 1538.19   77.62
   2   4   8 1439.63   78.80
   4  -4   8 1004.63   55.53
   4   4   8 1144.09   63.13
   6  -4   8  -7.629   5.420
   6   4   8  -2.670   7.309
   8  -4   8  12.329   8.479
   8   4   8  15.129  10.049
  10  -4   8  -1.280   7.239
  10   4   8   5.640  10.079
  12  -4   8  86.883  14.509
  12   4   8  82.993  14.719
  14  -4   8  130.95   17.93
  14   4   8  135.52   19.89
  16  -4   8  13.039  11.869
  29  -5  -8  12.499  13.669
  27   5  -8  63.435  13.419
  27  -5  -8  73.194  16.669
  25   5  -8  216.50   20.37
  25  -5  -8  249.99   24.53
  23   5  -8  18.418   8.719
  23  -5  -8  27.588  11.649
  21   5  -8  28.438   9.219
  21  -5  -8  35.817  11.289
  19   5  -8  32.897   8.679
 -19   5   8  32.327  13.899
  19  -5  -8  45.816  10.609
  17   5  -8  -4.270   5.680
  17  -5  -8 -0.4800  6.7894
 -17   5   8 -0.5500  9.7492
 -15  -5   8  196.99   24.25
 -15  -5   8  206.99   15.01
  15   5  -8  212.71   16.57
  15  -5  -8  226.86   18.32
 -15   5   8  234.89   25.79
 -13  -5   8  214.23   24.10
 -13  -5   8  222.98   15.29
  13   5  -8  199.51   15.35
 -13   5   8  221.46   20.79
  13  -5  -8  157.86   15.09
  11   5  -8  60.895   7.029
 -11  -5   8  55.625   7.459
 -11  -5   8  46.376   9.029
 -11   5   8  54.766   9.139
  11  -5  -8  68.294   8.539
   9   5  -8  717.52   38.74
  -9  -5   8  735.46   50.71
  -9  -5   8  703.63   39.48
   9  -5  -8  836.36   44.95
  -9   5   8  811.38   41.85
  -9   5   8  808.47   57.39
   7   5  -8  139.51    9.80
  -7  -5   8  125.22   13.26
  -7  -5   8  133.63   11.23
   7  -5  -8  129.99   10.39
  -7   5   8  150.50   14.75
  -7   5   8  148.13    9.82
  -5  -5   8  460.51   26.41
  -5  -5   8  433.86   31.91
   5   5  -8  423.16   24.74
   5  -5  -8  470.30   26.11
  -5   5   8  464.92   26.24
  -3  -5   8  719.08   40.22
   3  -5  -8  707.32   39.12
  -3   5   8  762.12   40.32
  -1  -5   8  0.8099  5.1796
  -1  -5   8  8.5993  3.1197
  -1   5   8  5.8795  5.1696
  -1   5   8  12.949   5.060
  -1   5   8  12.859   4.200
   1  -5   8  181.92   14.93
   1   5   8  204.18   15.79
   1   5   8  178.87   14.57
   3  -5   8 1004.40   55.54
   3   5   8 1056.33   53.67
   3   5   8  914.39   54.78
   5  -5   8  117.71   12.93
   5   5   8  136.45   14.80
   7  -5   8  31.277   9.059
   7   5   8  26.108   9.619
   9  -5   8  22.418   9.899
   9   5   8  22.558  11.409
  11  -5   8  17.439  10.209
  11   5   8  27.228  11.809
  13  -5   8  45.286  12.659
  13   5   8  29.628  13.699
  15  -5   8  -6.709  10.269
  15   5   8   1.470  10.669
  28   6  -8  28.538  12.259
  28  -6  -8  23.788  16.049
  26   6  -8  6.4795  9.8792
  26  -6  -8  18.928  13.579
  24   6  -8  2.6798  9.2992
  24  -6  -8  -3.690  10.589
  22   6  -8  552.45   36.16
  22  -6  -8  649.29   42.39
  20   6  -8  138.15   15.97
  20  -6  -8  160.10   17.98
  18   6  -8  558.56   34.34
 -18   6   8  630.32   53.34
  18  -6  -8  695.69   41.28
  16   6  -8  104.22   11.97
 -16   6   8  105.52   16.20
  16  -6  -8  129.62   14.27
 -14  -6   8  78.904   9.139
  14   6  -8  66.415   8.589
 -14  -6   8  56.345  12.179
 -14   6   8  63.455  12.789
  14  -6  -8  67.754   9.979
 -12  -6   8  29.468   5.970
 -12  -6   8  31.607   8.369
  12   6  -8  34.047   6.000
  12  -6  -8  26.888   7.249
 -12   6   8  27.168   8.059
 -10  -6   8  574.31   42.03
 -10  -6   8  590.48   32.71
  10   6  -8  528.70   31.44
 -10   6   8  604.65   44.22
  10  -6  -8  590.25   34.66
 -10   6   8  614.05   31.12
  -8  -6   8  220.41   19.92
  -8  -6   8  244.88   16.86
   8   6  -8  225.59   15.31
   8  -6  -8  249.93   16.46
  -8   6   8  238.62   21.10
  -8   6   8  227.93   14.22
  -6  -6   8 -0.3400  3.5297
   6   6  -8  -1.110   3.040
  -6  -6   8  -1.220   4.440
  -6   6   8  -1.520   3.530
   6  -6  -8 -0.8599  3.4697
   4   6  -8  914.70   48.19
  -4  -6   8  855.03   48.56
   4   6  -8  898.26   40.55
   4  -6  -8  908.08   48.33
  -2  -6   8  497.05   30.18
  -2  -6   8  504.18   27.59
   2  -6  -8  483.18   27.28
   0  -6   8  63.505   6.629
   0  -6   8  69.494  10.009
   0   6   8  89.223  10.149
   0   6   8  80.703   7.569
   0   6   8  66.705   9.999
   2  -6   8  -1.710   5.530
   2   6   8  0.2100  5.9795
   2   6   8  -3.840   5.660
   4  -6   8  118.85   12.90
   4   6   8  124.30   14.44
   4   6   8  139.47   13.57
   6  -6   8  116.02   13.95
   6   6   8  111.21   14.81
   8  -6   8  124.43   14.30
   8   6   8  157.95   18.47
  10  -6   8  259.31   22.19
  10   6   8  249.30   23.49
  12  -6   8  6.0195  9.9492
  12   6   8   1.460  12.109
  14  -6   8  -0.030  10.309
  14   6   8  -0.990  13.059
  16  -6   8  13.669  12.629
  27   7  -8   3.390  10.939
  27  -7  -8  13.219  14.039
  25   7  -8  -3.440   9.829
  25  -7  -8  -14.77   12.56
  23   7  -8  198.35   20.41
  23  -7  -8  241.52   23.75
  21   7  -8  522.13   34.59
  21  -7  -8  619.40   40.68
  19   7  -8  364.81   25.70
 -19   7   8  373.86   37.16
  19  -7  -8  390.61   28.17
  17   7  -8  723.48   42.25
 -17   7   8  920.10   67.65
  17  -7  -8  844.97   51.38
  15   7  -8  1.7299  5.7995
 -15  -7   8  8.5393  6.0995
  15  -7  -8  -9.829   6.459
 -15   7   8  -1.850   9.499
 -13  -7   8  -3.960   5.290
  13   7  -8  18.259   5.810
 -13  -7   8  -1.160   7.459
 -13   7   8  6.5895  7.8994
  13  -7  -8  -1.970   5.510
 -11  -7   8  238.76   17.27
  11   7  -8  274.72   17.48
 -11  -7   8  227.24   23.56
  11  -7  -8  282.92   20.42
 -11   7   8  297.51   25.18
  -9  -7   8  341.93   28.54
   9   7  -8  388.88   22.90
  -9  -7   8  355.62   23.00
  -9   7   8  361.69   29.41
   9  -7  -8  375.67   23.52
   7   7  -8  6.6595  4.5396
  -7  -7   8  1.5399  5.1996
  -7  -7   8  12.509   4.840
   7  -7  -8  17.729   4.760
  -7   7   8  5.5095  4.5596
   5   7  -8  10.739   3.670
   5   7  -8  3.6597  4.0797
  -5  -7   8  6.7594  3.9097
  -5  -7   8  3.4597  5.4396
   5  -7  -8  10.109   4.390
  -3  -7   8  842.36   48.67
  -3  -7   8  918.61   47.02
   3  -7  -8  932.28   50.02
  -1  -7   8  362.83   24.36
  -1  -7   8  348.44   21.02
  -1   7   8  354.76   23.06
  -1   7   8  352.05   18.43
   1  -7   8  58.095  10.469
   1   7   8  64.145   9.719
   3  -7   8  202.76   17.65
   3   7   8  240.35   18.21
   3   7   8  190.12   18.85
   5  -7   8  86.283  12.859
   5   7   8  91.363  13.559
   7  -7   8  305.40   23.54
   7   7   8  367.87   28.35
   9  -7   8  405.96   28.55
   9   7   8  478.80   34.21
  11  -7   8  71.814  13.779
  11   7   8  63.005  14.929
  13  -7   8  -5.570   9.859
  13   7   8  -7.229  11.359
  15  -7   8  -4.200  10.239
  26   8  -8  23.818  11.979
  26  -8  -8  17.729  13.739
  24   8  -8  2.2598  9.7892
  24  -8  -8   5.600  13.279
  22   8  -8  140.24   17.17
  22  -8  -8  167.22   19.85
  20   8  -8  105.63   14.05
  20  -8  -8  117.83   16.00
  18   8  -8  304.43   23.18
 -18   8   8  382.65   35.87
  18  -8  -8  343.01   26.63
  16   8  -8  -6.919   5.600
 -16   8   8  -4.810  10.069
  16  -8  -8  -7.289   6.569
  14   8  -8  260.01   19.65
 -14  -8   8  249.16   18.98
 -14   8   8  297.22   30.11
  14  -8  -8  266.22   21.00
  12   8  -8  80.383   9.409
 -12  -8   8  47.456  11.019
 -12  -8   8  82.683  10.659
 -12   8   8  68.864  11.529
  12  -8  -8  77.284  10.129
  10   8  -8  277.96   18.15
 -10  -8   8  238.91   17.98
 -10  -8   8  232.95   23.60
  10  -8  -8  293.27   20.16
 -10   8   8  286.92   25.45
  -8  -8   8  83.203  10.609
   8   8  -8  60.395   8.819
  -8  -8   8  59.345   8.719
   8  -8  -8  73.724   9.149
  -8   8   8  78.504  11.409
  -6  -8   8  25.408   7.369
   6   8  -8  37.827   7.079
   6   8  -8  41.957   5.730
  -6  -8   8  29.978   6.109
   6  -8  -8  44.616   6.469
  -6   8   8  30.757   6.679
  -4  -8   8  79.164   8.379
  -4  -8   8  80.223  10.549
  -4  -8   8  89.243  11.019
   4  -8  -8  101.36   10.11
  -2  -8   8  343.82   20.63
  -2  -8   8  318.51   22.55
   2  -8  -8  356.81   22.22
   0  -8   8  42.087   9.809
   0  -8   8  46.886   6.509
   0   8   8  39.017   7.999
   0   8   8  41.057   6.719
   2  -8   8  10.039   7.489
   2   8   8  15.579   7.199
   4  -8   8  18.089   8.999
   4   8   8  30.907   9.469
   6  -8   8  17.899   9.069
   6   8   8  29.338  10.409
   8  -8   8  164.16   17.10
   8   8   8  191.72   21.09
  10  -8   8  96.952  14.669
  10   8   8  122.25   19.02
  12  -8   8  15.689  11.489
  12   8   8  -12.46   11.69
  14  -8   8  -8.599  11.009
  14   8   8   4.050  13.649
  27   9  -8  25.778  13.439
  27  -9  -8  49.356  16.409
  25   9  -8  49.356  14.109
  25  -9  -8  40.717  14.889
  23   9  -8  -1.630  10.569
  23  -9  -8  -9.689   9.699
  21   9  -8  -4.210   9.309
  21  -9  -8  15.599  10.629
  19   9  -8  -5.330   7.939
  19  -9  -8  0.2500  8.9893
  17   9  -8  1.0399  7.4394
  17  -9  -8  -9.419   7.289
 -17   9   8   1.570  11.039
 -15  -9   8  282.61   20.56
  15   9  -8  272.09   21.61
  15  -9  -8  277.28   22.42
 -15   9   8  318.75   31.40
 -13  -9   8  330.92   24.26
  13   9  -8  418.34   25.92
 -13   9   8  418.60   34.26
  13  -9  -8  375.24   26.62
 -11  -9   8  62.335   9.759
  11   9  -8  72.264  10.529
 -11   9   8  47.546   9.919
  11  -9  -8  72.294  10.389
  -9  -9   8  6.0395  6.8894
   9   9  -8  3.1697  5.2596
  -9   9   8  11.349   6.109
   9  -9  -8  7.1994  6.3795
   7   9  -8  2.0098  4.3896
  -7  -9   8  0.5100  5.3896
   7   9  -8  -6.669   5.190
   7  -9  -8  -4.910   4.430
  -7   9   8  -4.210   4.600
  -5  -9   8  60.385  10.399
   5   9  -8  62.105   7.049
   5   9  -8  62.075   9.299
   5  -9  -8  55.105   8.179
  -3  -9   8  96.092  11.739
  -3  -9   8  77.134   9.649
   3  -9  -8  65.955   8.619
  -1  -9   8  10.589   6.939
  -1  -9   8  17.309   5.770
   1  -9   8  82.233  11.799
   1   9   8  88.283   8.999
   1   9   8  86.933  11.639
   3  -9   8  4.4896  8.2493
   3   9   8  11.949   7.339
   5  -9   8  -7.029   8.149
   5   9   8  -16.73    7.69
   7  -9   8 -0.3300  8.0593
   7   9   8   3.560  10.169
   9  -9   8 -0.2000  9.8792
   9   9   8   5.390  10.219
  11  -9   8  -6.829  10.149
  11   9   8  -22.88    9.18
  13  -9   8   1.200  11.769
  13   9   8  22.488  13.969
  26  10  -8  82.763  17.229
  26 -10  -8  95.602  18.009
  24  10  -8  76.544  16.129
  24 -10  -8  53.886  14.969
  22  10  -8  23.308  12.419
  22 -10  -8  35.237  12.329
  20  10  -8  13.529   9.909
  20 -10  -8  23.368  10.739
  18  10  -8  134.32   16.24
  18 -10  -8  169.60   18.34
 -18  10   8  193.99   27.14
  16  10  -8  389.40   27.39
 -16  10   8  395.29   38.55
  16 -10  -8  442.49   29.64
 -14 -10   8  323.76   23.96
  14  10  -8  381.03   25.48
  14 -10  -8  388.89   27.34
 -14  10   8  405.05   36.36
 -12 -10   8  21.038   7.939
  12  10  -8  28.338   8.239
  12 -10  -8  18.568   7.549
 -12  10   8  8.4493  8.2493
  10  10  -8  -3.830   6.159
 -10 -10   8  3.4897  6.1995
  10 -10  -8  -6.919   5.580
 -10  10   8  7.9793  6.9994
  -8 -10   8  2.5798  6.2395
   8  10  -8  -3.260   5.830
   8 -10  -8  -7.019   5.190
  -8  10   8  1.1699  5.6995
  -6 -10   8  102.84   12.88
   6  10  -8  90.013  12.409
   6  10  -8  95.002   9.859
   6 -10  -8  87.753  10.599
  -6  10   8  91.822  13.579
  -4 -10   8  57.335  10.089
  -4 -10   8  49.126   7.929
   4 -10  -8  57.655   8.869
  -2 -10   8  5.5295  5.1696
  -2 -10   8  4.8396  7.7294
   2 -10  -8  0.5800  5.0796
   0 -10   8  188.67   16.85
   0  10   8  169.46   12.37
   0  10   8  188.20   16.71
   2 -10   8  308.55   23.06
   2  10   8  288.08   22.05
   4 -10   8  50.546  12.009
   4  10   8  57.195  11.459
   6 -10   8  23.248  11.009
   8 -10   8  96.812  15.609
   8  10   8  127.90   19.11
  10 -10   8  20.728  12.159
  10  10   8  37.957  14.389
  12 -10   8  10.639  12.179
  12  10   8  16.789  12.749
  25  11  -8  37.617  14.769
  25 -11  -8  37.667  14.319
  23  11  -8  -7.409  11.689
  23 -11  -8  28.078  12.439
  21  11  -8   5.680  10.749
  21 -11  -8  20.178  11.529
  19  11  -8  51.856  13.059
  19 -11  -8  51.816  12.379
  17  11  -8  100.30   15.39
  17 -11  -8  91.782  14.149
 -15 -11   8  162.66   15.73
  15  11  -8  137.83   16.75
  15 -11  -8  156.80   16.57
 -15  11   8  148.91   23.58
 -13 -11   8  26.968   8.869
  13  11  -8  33.497   9.889
 -13  11   8  35.817  11.449
  13 -11  -8  33.887   9.329
 -11 -11   8  16.759   8.829
  11  11  -8  20.148   8.799
 -11  11   8  28.528   8.929
  11 -11  -8  27.768   8.129
   9  11  -8  0.1600  7.6394
  -9 -11   8 -0.9799  6.3395
   9 -11  -8  -1.250   6.060
  -9  11   8 -0.2700  5.8695
   7  11  -8  96.992  10.169
   7  11  -8  92.462  12.989
  -7  11   8  84.813  13.219
   7 -11  -8  95.052  11.099
   5  11  -8 -0.7199  6.6395
   5  11  -8 -0.4000  4.9896
  -5 -11   8  9.6592  7.7594
   5 -11  -8  10.459   6.159
  -5  11   8  7.2494  5.6395
  -3 -11   8  11.709   7.649
  -3 -11   8  4.3696  6.0795
   3 -11  -8  14.539   6.829
  -1 -11   8  10.579   7.809
  -1 -11   8  6.7194  5.8795
   1 -11   8  207.93   18.67
   1  11   8  193.89   18.00
   1  11   8  215.93   14.51
   3 -11   8  329.29   24.63
   3  11   8  324.79   25.11
   5 -11   8  -1.080   8.479
   5  11   8  1.6699  9.1093
   7 -11   8  82.113  14.769
   9 -11   8  42.357  12.479
   9  11   8  78.544  16.899
  11 -11   8   7.619  11.789
  11  11   8  -2.040  12.079
  24  12  -8  -3.950  12.179
  24 -12  -8   3.950  11.369
  22  12  -8   1.050  10.909
  22 -12  -8  18.878  11.119
  20  12  -8  -20.38   10.68
  20 -12  -8  -1.560   8.719
  18  12  -8  -2.550  10.769
  18 -12  -8  -9.709   8.269
  16  12  -8  -8.019   9.289
  16 -12  -8  3.5397  9.0093
  14  12  -8  -11.22    7.57
 -14 -12   8  0.6399  8.2393
  14 -12  -8  4.0197  7.7094
 -12 -12   8  12.679   8.589
  12  12  -8  2.2898  8.5793
  12 -12  -8  4.2696  7.6094
 -10 -12   8  96.102  13.489
  10  12  -8  77.534  12.859
  10 -12  -8  106.35   12.99
  -8 -12   8  -3.930   6.789
   8  12  -8  -4.470   6.849
   8  12  -8  -5.340   5.930
   8 -12  -8  -5.670   6.509
   6  12  -8  27.508   7.379
   6  12  -8  23.948   9.199
  -6 -12   8  15.539   9.429
   6 -12  -8  20.888   7.929
  -4 -12   8  0.5000  6.3395
  -4 -12   8  -6.869   7.809
   4 -12  -8  1.1599  5.9695
  -2 -12   8  22.228   7.689
  -2 -12   8  22.308   9.479
   2 -12  -8  29.538   7.779
   0 -12   8  5.5195  8.4093
   0  12   8  -1.840   5.460
   0  12   8  9.3792  7.4894
   2 -12   8  63.635  12.639
   2  12   8  67.244   9.359
   2  12   8  66.905  11.609
   4 -12   8 -0.5300  9.5192
   4  12   8  10.239   8.729
   6 -12   8  -5.670   9.469
   8 -12   8  -11.29   10.06
  10 -12   8  -12.70   10.44
  10  12   8  -10.63   11.37
  23  13  -8  52.596  15.959
  23 -13  -8  44.236  13.859
  21  13  -8  63.595  16.989
  21 -13  -8  58.725  13.649
  19  13  -8  81.313  17.169
  19 -13  -8  78.454  14.399
  17  13  -8  25.838  12.499
  17 -13  -8  24.878  10.659
  15  13  -8  15.599  11.139
  15 -13  -8  13.959   9.319
 -13 -13   8  6.0595  8.0293
  13  13  -8   3.710  10.209
  13 -13  -8  2.6698  7.4294
 -11 -13   8  62.205  11.369
  11  13  -8  54.126  12.159
  11 -13  -8  62.065  11.369
  -9 -13   8  24.378   8.649
   9  13  -8  25.358  10.599
   9 -13  -8  25.028   9.109
  -7 -13   8  74.314  12.649
   7  13  -8  100.00   11.60
   7  13  -8  86.563  13.749
   7 -13  -8  95.802  12.689
   5  13  -8  52.916  11.659
  -5 -13   8  27.348   9.629
   5  13  -8  36.157   8.089
   5 -13  -8  51.756   9.709
  -3 -13   8  -1.900   8.029
  -3 -13   8  1.6799  6.2695
   3 -13  -8  14.349   8.219
  -1 -13   8  68.474  13.009
   1 -13   8  56.345  13.289
   1  13   8  48.866   8.259
   1  13   8  36.297   9.589
   3 -13   8  66.435  13.099
   3  13   8  44.206  11.509
   5 -13   8 -0.3800  9.3992
   5  13   8  17.029   9.329
   7 -13   8  90.333  16.179
   9 -13   8  78.674  16.149
  22  14  -8  51.706  17.049
  22 -14  -8  36.287  13.219
  20 -14  -8  160.66   19.28
  18  14  -8  126.67   19.01
  18 -14  -8  135.32   17.76
  16  14  -8  118.30   19.04
  16 -14  -8  135.37   17.02
  14  14  -8  92.712  16.369
 -14 -14   8  103.98   15.19
  14 -14  -8  84.763  14.459
 -12 -14   8   9.809  10.209
  12  14  -8  16.709   9.989
  12 -14  -8  13.349   9.079
 -10 -14   8  1.9998  8.0693
  10  14  -8   3.000  10.399
  10 -14  -8  1.9898  8.2093
   8  14  -8  4.7396  7.4194
  -8 -14   8  -10.22    8.03
   8  14  -8  1.8199  8.7193
   8 -14  -8  -2.660   6.849
   6  14  -8  -7.239   7.059
  -6 -14   8  -5.480   7.399
   6  14  -8  1.0999  8.4193
   6 -14  -8  -3.180   6.799
  -4 -14   8  -1.160   9.109
  -4 -14   8  -9.609   5.900
   4 -14  -8  -8.649   7.289
  -2 -14   8  -1.480   6.979
  -2 -14   8  -1.280   9.339
   2 -14  -8  10.529   8.499
   0 -14   8  60.625  12.839
   0  14   8  62.135   8.719
   0  14   8  54.766  10.809
   2 -14   8  207.54   20.87
   2  14   8  131.99   11.70
   2  14   8  102.39   14.31
   4 -14   8  66.585  13.559
   4  14   8  53.236  11.389
   8 -14   8  70.294  15.979
  21  15  -8  17.109  15.069
  21 -15  -8  21.718  12.529
  19  15  -8  10.679  14.209
  19 -15  -8  16.709  11.109
  17  15  -8  17.229  13.579
  17 -15  -8  32.027  11.609
  15  15  -8  65.865  16.149
  15 -15  -8  64.945  13.729
  13  15  -8  15.409  13.339
 -13 -15   8  -6.409   8.249
  13 -15  -8  5.8195  9.1393
 -11 -15   8  -6.539   8.609
  11  15  -8  -3.110   9.069
  11 -15  -8  -3.570   7.929
   9  15  -8  1.5399  9.5592
  -9 -15   8  0.7999  8.4293
   9 -15  -8  -6.979   8.179
   7  15  -8   7.649  11.249
  -7 -15   8  11.489   9.419
   7  15  -8  7.3494  8.0393
   7 -15  -8  3.9797  7.7894
   5  15  -8  19.448   8.459
   5  15  -8  25.368  12.389
  -5 -15   8  23.438  10.039
   5 -15  -8  19.168   9.919
  -3 -15   8  0.4800  7.0594
  -3 -15   8  -1.360   8.729
   3 -15  -8 -0.4800  8.6293
  -1 -15   8  11.119  11.179
  -1  15   8  2.9698  5.7495
  -1  15   8  10.189   7.679
   1 -15   8  -9.479   9.989
   1  15   8 -0.0800  5.8595
   1  15   8  4.7296  8.0093
   3 -15   8   0.120  10.589
   3  15   8  8.0493  8.5993
   5 -15   8  -7.199  10.279
   5  15   8  6.5895  7.9094
   7 -15   8  -6.999  10.279
  20  16  -8  13.419  14.449
  20 -16  -8  20.758  11.339
  18  16  -8  -16.08   13.08
  18 -16  -8  4.1197  9.6292
  16  16  -8  -20.33   12.48
  16 -16  -8  -12.01    9.02
  14  16  -8  -17.95   13.42
  14 -16  -8   3.390  10.369
 -12 -16   8  -4.040  10.779
  12  16  -8  21.408  12.199
  12 -16  -8  8.2393  9.5192
  10  16  -8  25.398  12.739
 -10 -16   8  38.307  12.149
  10 -16  -8  25.398  10.419
  -8 -16   8  3.0098  9.0393
   8  16  -8  -8.859  11.179
   8  16  -8  6.4895  8.7693
   8 -16  -8  -3.500   7.699
  -6 -16   8  20.568  11.399
   6  16  -8  10.019   9.609
   6  16  -8  12.449  11.489
   6 -16  -8  3.5697  8.9393
   4  16  -8  11.069   9.089
  -4 -16   8  2.7998  9.4592
   4 -16  -8  13.789  10.449
  -2 -16   8  15.319  11.329
   2 -16  -8  5.7395  8.7793
   0 -16   8  -4.880  10.599
   0  16   8  10.019   8.159
   0  16   8  1.8298  5.9995
   2 -16   8   7.159  11.799
   2  16   8  16.099   8.139
   2  16   8  3.6097  6.6195
   4 -16   8  -9.939  11.119
   4  16   8  8.8593  9.1093
   6 -16   8  24.858  13.459
  17  17  -8  -20.22   13.19
  17 -17  -8   6.259  10.669
  15  17  -8  -3.580  14.189
  15 -17  -8  15.609  11.409
 -13 -17   8  -1.680  10.979
  13  17  -8   2.720  11.529
  13 -17  -8  -1.320  10.149
  11  17  -8  26.238  14.399
 -11 -17   8  24.958  11.909
  11 -17  -8  26.058  11.309
  -9 -17   8  14.649  10.779
   9  17  -8  19.958  14.009
   9 -17  -8  14.189  10.649
   7  17  -8   0.460  12.749
   7  17  -8  -14.51    9.38
  -7 -17   8  12.279  11.439
   7 -17  -8  -3.440  10.129
   5  17  -8  18.298  11.459
  -5 -17   8  21.358  10.889
   5  17  -8  26.508  14.059
   5 -17  -8  22.668  11.519
  -3 -17   8  26.288  12.229
   3 -17  -8  23.838  10.969
  -1 -17   8  -16.86    9.71
  -1  17   8  5.3196  7.0394
  -1  17   8  3.6197  7.9593
   1 -17   8   5.530  10.299
   1  17   8  8.7993  6.8094
   1  17   8  9.1293  8.3193
   3 -17   8  29.008  12.199
   3  17   8  20.268   9.809
   5 -17   8  61.285  16.399
   5  17   8  54.096  12.019
  16  18  -8  -28.03   13.44
  14  18  -8  -29.62   13.08
  14 -18  -8  -1.830  10.389
  12  18  -8  11.389  11.289
 -12 -18   8  -10.50   10.50
  12 -18  -8   3.280  10.069
 -10 -18   8  -8.149  11.189
  10  18  -8   7.109  12.539
  10 -18  -8   3.690  10.009
   8  18  -8  28.038  15.089
   8  18  -8   0.120  10.509
  -8 -18   8   7.669  11.299
   8 -18  -8  17.029  11.319
   6  18  -8   0.560  13.959
  -6 -18   8  -4.510  11.389
   6  18  -8  -12.45    9.02
   6 -18  -8  -2.550  10.619
  -4 -18   8  30.188  12.159
   4  18  -8  30.298  11.719
   4  18  -8  43.396  16.559
   4 -18  -8  38.417  12.299
  -2 -18   8  -8.129  10.599
   0 -18   8  20.438  11.579
   0  18   8  5.7695  7.4894
   0  18   8  16.389   9.719
   2 -18   8  -19.11   10.05
   2  18   8  13.109   9.339
   2  18   8  8.8593  7.2294
   4 -18   8   6.579  11.229
   4  18   8  10.209  10.189
  13  19  -8   4.470  13.619
  11  19  -8   4.880  12.379
 -11 -19   8  -6.269  11.719
  11 -19  -8  -15.37    9.38
   9  19  -8   6.529  13.129
  -9 -19   8  10.039  12.199
   9 -19  -8   0.460  11.839
  -7 -19   8   5.510  11.969
   7  19  -8  -6.409   9.789
   7  19  -8  14.089  15.939
   7 -19  -8  -5.720  10.909
  -5 -19   8  17.849  13.119
   5  19  -8  16.379  12.769
   5  19  -8  62.005  17.279
   5 -19  -8  20.728  11.609
  -3 -19   8   8.249  11.209
   3 -19  -8  -1.470  11.479
  -1 -19   8   1.120  11.879
  -1  19   8  12.389   9.899
  -1  19   8  -5.850   7.129
   1 -19   8  -4.900  11.889
   1  19   8  5.7095  9.8192
   1  19   8  -1.090   7.629
  10  20  -8   3.610  15.239
   8  20  -8  10.699  11.649
   8  20  -8  18.978  16.699
   6  20  -8   1.350  14.349
  -6 -20   8  -8.199  11.279
   6  20  -8  -17.99   11.19
  30   0  -9   6.369  11.239
  28   0  -9   1.230  10.449
  26   0  -9  7.7894  9.7192
  24   0  -9  8.3093  9.0693
  22   0  -9  0.9199  7.3494
  20   0  -9  -6.999   6.080
  18   0  -9  -3.320   4.740
 -18   0   9  -6.679   8.659
  16   0  -9  -2.500   4.740
 -16   0   9  -4.560   7.309
 -14   0   9  2.2398  2.6798
  14   0  -9  6.2795  4.8596
 -14   0   9  4.1397  7.0594
  12   0  -9  1.4599  3.8197
 -12   0   9  -1.030   5.950
 -12   0   9  -3.400   2.870
 -10   0   9 -0.8099  4.2097
 -10   0   9  -3.260   2.790
  10   0  -9  0.7599  2.9898
  -8   0   9 -0.8399  2.5898
   8   0  -9  0.1600  2.3098
  -8   0   9  -2.750   3.070
   6   0  -9  -1.360   1.520
  -6   0   9  -1.130   3.190
  -4   0   9 -0.8399  3.5297
  -2   0   9  -1.810   4.030
   0   0   9  -7.309   4.620
   2   0   9  -3.640   4.170
   4   0   9  -3.270   5.160
   6   0   9  -6.929   5.960
   8   0   9  -2.310   8.039
  10   0   9  1.5499  9.2492
  12   0   9  -11.09    7.73
  14   0   9  -4.170  10.649
  29   1  -9   9.319  11.199
  29  -1  -9   9.589  12.709
  27   1  -9 -0.2800  9.9992
  27  -1  -9  -0.950  11.499
  25   1  -9  -7.959   9.119
  25  -1  -9  -2.570   9.159
  23   1  -9  286.25   22.85
  23  -1  -9  311.18   25.38
  21   1  -9  253.36   20.41
  21  -1  -9  317.32   24.54
  19   1  -9  331.68   22.34
 -19  -1   9  283.07   32.12
  19  -1  -9  369.51   26.30
 -19   1   9  412.32   38.28
  17   1  -9  704.15   42.72
 -17  -1   9  797.21   59.41
 -17   1   9  759.97   57.85
  17  -1  -9  732.06   43.01
 -15  -1   9  5.7395  7.3794
 -15  -1   9  9.3792  3.4997
  15   1  -9  7.4994  4.6796
 -15   1   9  7.4094  7.9893
  15  -1  -9  7.2194  5.2096
 -13  -1   9  30.647   8.719
  13   1  -9  58.295   6.859
 -13  -1   9  42.926   5.650
  13  -1  -9  40.727   6.639
 -13   1   9  35.427   3.860
 -13   1   9  26.518   8.049
 -11  -1   9  92.552   7.969
  11   1  -9  90.093   8.609
 -11  -1   9  82.073  12.709
 -11   1   9  86.923   6.889
 -11   1   9  88.633  12.749
  11  -1  -9  77.124   8.599
   9   1  -9  553.01   29.64
  -9  -1   9  590.93   30.21
  -9  -1   9  498.04   39.60
   9  -1  -9  544.93   31.25
  -9   1   9  600.52   42.14
  -9   1   9  584.30   30.80
  -7  -1   9  3.2697  3.8097
   7   1  -9  4.6996  2.1498
  -7  -1   9  6.9394  3.9197
   7  -1  -9  4.1797  2.4198
  -7   1   9  6.9994  3.2297
  -7   1   9  2.5698  3.9497
  -5  -1   9  7.9593  4.2197
  -5   1   9  10.919   3.660
   5  -1  -9  11.639   1.850
  -3  -1   9  -1.760   3.270
  -3   1   9  0.8799  3.9197
  -1  -1   9  6.5795  5.1796
  -1   1   9  4.2696  4.4296
   1  -1   9  5.6395  5.5295
   1   1   9  4.7096  5.1596
   3  -1   9  4.3596  5.7195
   3   1   9  15.449   7.199
   5  -1   9  174.94   15.61
   5   1   9  207.61   17.68
   7  -1   9  63.925  11.039
   7   1   9  86.403  12.169
   9  -1   9  164.96   17.40
   9   1   9  131.98   15.16
  11  -1   9  94.992  15.089
  11   1   9  97.442  14.619
  13  -1   9  25.788  10.709
  13   1   9  26.428  12.829
  15  -1   9  14.899  12.259
  15   1   9  27.048  13.499
  28   2  -9   7.489  10.089
  28  -2  -9  -9.769  10.909
  26   2  -9  4.8796  9.0193
  26  -2  -9  -2.190   9.109
  24   2  -9  80.063  12.629
  24  -2  -9  120.62   16.27
  22   2  -9  386.80   27.15
  22  -2  -9  404.35   28.90
  20   2  -9  455.27   29.64
 -20   2   9  504.53   45.70
  20  -2  -9  521.07   33.40
  18   2  -9  372.63   23.68
 -18  -2   9  317.91   33.70
 -18   2   9  414.29   37.52
  18  -2  -9  378.39   26.38
  16   2  -9  110.51   12.13
 -16  -2   9  88.743  14.589
 -16   2   9  108.77   16.50
  16  -2  -9  141.85   13.79
 -14  -2   9  32.787  10.189
  14   2  -9  34.627   6.249
 -14  -2   9  40.677   5.430
  14  -2  -9  41.847   7.009
 -14   2   9  33.057   8.719
 -12  -2   9  27.478   7.539
 -12  -2   9  29.738   5.410
  12   2  -9  45.756   6.279
  12  -2  -9  33.417   5.760
 -12   2   9  24.558   7.229
 -12   2   9  33.327   3.580
 -10  -2   9  645.33   35.63
  10   2  -9  735.72   36.06
 -10  -2   9  601.21   47.05
 -10   2   9  659.40   36.25
 -10   2   9  741.83   50.47
  10  -2  -9  701.34   38.24
  -8  -2   9  359.85   21.80
   8   2  -9  353.32   20.47
  -8  -2   9  396.21   28.77
   8  -2  -9  322.25   19.47
  -8   2   9  338.81   26.74
  -8   2   9  349.47   19.21
   6   2  -9  3.9097  1.7599
  -6  -2   9 -0.5700  3.7097
  -6   2   9 -0.6399  2.8198
   6  -2  -9  4.4096  2.1398
  -4  -2   9  200.21   14.23
   4  -2  -9  190.70   10.97
  -4   2   9  189.58   13.09
  -2  -2   9  330.45   21.28
  -2   2   9  280.86   18.45
  -2   2   9  281.61   15.63
   0  -2   9  15.239   6.080
   0   2   9  8.5293  5.4696
   2  -2   9  1.0199  4.5196
   2   2   9  -4.740   5.140
   4  -2   9  46.536   8.999
   4   2   9  52.846   9.169
   6  -2   9  169.48   15.77
   6   2   9  204.84   17.84
   8  -2   9  85.683  12.489
   8   2   9  95.522  13.449
  10  -2   9  145.48   16.69
  10   2   9  149.66   17.41
  12  -2   9  123.85   17.17
  12   2   9  139.32   18.70
  14  -2   9  17.059  10.669
  14   2   9  23.318  12.739
  29   3  -9  -1.380   9.819
  29  -3  -9   2.370  12.829
  27   3  -9  -2.430   8.229
  27  -3  -9  -6.309  11.929
  25   3  -9  13.199  10.209
  25  -3  -9  19.638  12.649
  23   3  -9  7.2894  7.9993
  23  -3  -9  16.509  10.709
  21   3  -9  86.503  11.899
  21  -3  -9  89.803  13.559
  19   3  -9  51.436   9.489
 -19   3   9  47.936  15.189
  19  -3  -9  67.934  11.069
 -17  -3   9   9.059  10.639
  17   3  -9  0.1700  5.1796
 -17   3   9   9.849  10.799
  17  -3  -9  16.489   6.939
 -15  -3   9  32.857   9.699
  15   3  -9  42.467   7.539
 -15  -3   9  27.078   5.450
 -15   3   9  17.399   8.779
  15  -3  -9  29.108   7.279
  13   3  -9  126.38   11.51
 -13  -3   9  120.77   10.45
 -13  -3   9  134.55   18.27
 -13   3   9  111.99   16.27
  13  -3  -9  121.46   11.74
  11   3  -9  197.99   14.57
 -11  -3   9  248.22   21.38
 -11  -3   9  221.44   14.91
  11  -3  -9  194.22   14.50
 -11   3   9  204.99   11.87
 -11   3   9  228.73   20.73
  -9  -3   9  161.50   12.11
   9   3  -9  144.88   10.61
  -9  -3   9  168.42   16.14
   9  -3  -9  149.84   11.56
  -9   3   9  137.90    9.74
  -9   3   9  177.04   16.14
  -7  -3   9  3.7397  3.7897
   7   3  -9  4.9496  2.5798
  -7  -3   9  0.8899  3.8797
  -7   3   9  4.0097  3.8497
  -7   3   9  2.3898  2.8798
   7  -3  -9  3.4897  2.9398
  -5  -3   9  -2.970   3.700
   5   3  -9  0.8699  1.7599
  -5   3   9  1.7699  3.2197
   5  -3  -9  0.3000  1.9998
  -3  -3   9  28.908   6.809
  -3   3   9  44.286   6.659
  -1  -3   9  0.8599  4.4796
  -1   3   9  -3.530   3.970
  -1   3   9  -4.590   3.130
   1  -3   9  54.806   8.559
   1   3   9  55.995   9.889
   3  -3   9  103.50   12.21
   3   3   9  69.584  11.119
   5  -3   9  128.40   13.70
   5   3   9  155.04   15.50
   7  -3   9  45.016  10.819
   7   3   9  43.056  10.629
   9  -3   9  37.237   9.969
   9   3   9  54.646  11.959
  11  -3   9  3.4397  9.3992
  11   3   9   6.789  10.459
  13  -3   9   4.700  10.439
  13   3   9   9.459  12.079
  15  -3   9  13.289  10.839
  28   4  -9  38.927  12.329
  28  -4  -9  27.838  13.979
  26   4  -9  30.957  10.569
  26  -4  -9  43.966  14.149
  24   4  -9  64.845  12.359
  24  -4  -9  39.767  12.699
  22   4  -9  -3.570   7.379
  22  -4  -9  -4.030   8.649
  20   4  -9  2.8498  6.7194
  20  -4  -9  -4.430   7.489
 -20   4   9   3.160  10.869
  18   4  -9  51.676   9.159
  18  -4  -9  52.766  10.359
 -18   4   9  45.966  13.519
  16   4  -9  587.83   35.33
 -16  -4   9  631.08   49.77
 -16  -4   9  577.04   33.44
  16  -4  -9  582.97   37.65
 -16   4   9  689.93   52.03
 -14  -4   9  906.04   51.13
 -14  -4   9 1058.96   70.72
  14   4  -9  933.67   52.46
  14  -4  -9  839.56   51.59
 -14   4   9 1036.51   68.07
 -12  -4   9  13.489   7.119
 -12  -4   9  15.019   5.010
  12   4  -9  15.129   4.950
  12  -4  -9  11.169   4.930
 -12   4   9  22.168   7.609
  10   4  -9  126.51    9.59
 -10  -4   9  117.47   14.51
 -10  -4   9  105.89    9.93
  10  -4  -9  129.13   11.52
 -10   4   9  143.22   15.23
   8   4  -9  98.762   8.169
  -8  -4   9  110.78   12.63
  -8  -4   9  105.28   10.27
   8  -4  -9  116.15    9.45
  -8   4   9  118.55    8.47
  -8   4   9  109.91   13.09
   6   4  -9  19.298   3.310
  -6  -4   9  17.719   5.050
  -6  -4   9  18.838   5.450
   6  -4  -9  22.548   4.030
  -6   4   9  23.728   4.650
  -4  -4   9  27.898   6.789
   4   4  -9  20.998   3.140
   4  -4  -9  21.528   3.970
  -4   4   9  20.988   5.040
  -2  -4   9  13.989   5.570
  -2   4   9  7.2994  4.7196
  -2   4   9  15.609   3.660
  -2   4   9  9.1393  5.6395
   0  -4   9  53.936   8.499
   0   4   9  57.825   7.029
   0   4   9  56.325   8.949
   2  -4   9  249.67   18.70
   2   4   9  232.71   19.57
   4  -4   9  92.422  12.529
   4   4   9  122.24   14.95
   6  -4   9  -1.370   6.939
   6   4   9 -0.9199  7.2194
   8  -4   9  -8.359   8.049
   8   4   9  -2.070   7.339
  10  -4   9  53.486  12.269
  10   4   9  50.456  13.269
  12  -4   9  192.03   20.48
  12   4   9  200.22   21.56
  14  -4   9  44.536  13.789
  14   4   9  21.008  11.909
  29   5  -9  34.827  12.429
  29  -5  -9  17.239  13.619
  27   5  -9  82.353  15.209
  27  -5  -9  96.432  18.119
  25   5  -9  43.816  11.279
  25  -5  -9  75.524  15.109
  23   5  -9  19.268   8.749
  23  -5  -9  31.867  11.689
  21   5  -9  47.446  10.009
  21  -5  -9  56.525  12.379
  19   5  -9  100.04   12.69
 -19   5   9  73.604  16.319
  19  -5  -9  122.29   14.34
  17   5  -9  501.74   29.48
 -17  -5   9  413.78   39.81
 -17   5   9  606.37   48.84
  17  -5  -9  580.73   36.93
 -15  -5   9  762.05   58.23
  15   5  -9  798.26   43.38
 -15  -5   9  754.42   42.23
 -15   5   9  960.55   68.67
  15  -5  -9  920.79   52.82
 -13  -5   9  673.39   50.94
  13   5  -9  688.82   37.53
 -13  -5   9  638.36   36.91
 -13   5   9  741.95   51.32
  13  -5  -9  637.63   39.38
  11   5  -9  -1.560   3.460
 -11  -5   9 -0.9499  5.3396
 -11  -5   9  -3.510   4.380
 -11   5   9  -1.030   5.460
  11  -5  -9  -3.840   4.160
 -11   5   9  -1.260   1.780
  -9  -5   9  200.73   15.04
  -9  -5   9  190.72   18.16
   9   5  -9  196.03   13.03
  -9   5   9  223.03   20.46
   9  -5  -9  238.41   15.84
  -9   5   9  227.11   13.72
   7   5  -9  32.767   4.740
  -7  -5   9  32.977   6.369
  -7  -5   9  37.097   6.819
  -7   5   9  34.487   5.360
  -7   5   9  29.858   6.919
   7  -5  -9  36.627   5.270
  -5  -5   9  81.973   9.389
   5   5  -9  65.135   6.999
   5  -5  -9  60.935   6.609
  -5   5   9  65.995   7.769
  -3  -5   9  33.457   6.989
   3   5  -9  42.217   4.360
   3  -5  -9  40.237   5.530
  -3   5   9  56.725   7.919
  -1  -5   9  118.52   12.52
  -1   5   9  109.34   11.29
  -1   5   9  132.66   12.44
   1  -5   9  203.96   16.35
   1   5   9  195.12   16.38
   3  -5   9  280.49   20.65
   3   5   9  376.90   26.70
   5  -5   9  88.703  12.289
   5   5   9  98.762  14.029
   7  -5   9  -2.430   7.139
   7   5   9  -4.870   7.649
   9  -5   9  183.10   17.83
   9   5   9  226.61   22.05
  11  -5   9  214.87   21.29
  11   5   9  238.04   23.23
  13  -5   9  119.42   17.51
  13   5   9  146.17   21.25
  15  -5   9  36.017  13.699
  28   6  -9  16.079  11.799
  28  -6  -9  40.297  15.389
  26   6  -9  73.854  13.829
  26  -6  -9  83.263  16.939
  24   6  -9  38.687  10.859
  24  -6  -9  41.167  13.569
  22   6  -9  -1.920   8.419
  22  -6  -9   3.660  10.079
  20   6  -9  169.09   16.37
  20  -6  -9  222.12   20.49
 -20   6   9  208.34   29.53
  18   6  -9  79.953  11.489
 -18   6   9  67.904  14.859
  18  -6  -9  63.815  11.389
  16   6  -9  493.52   31.04
 -16  -6   9  538.36   30.51
 -16  -6   9  508.82   44.04
  16  -6  -9  580.97   37.47
 -16   6   9  638.76   50.34
 -14  -6   9  31.637   9.459
 -14  -6   9  54.486   8.309
  14   6  -9  40.647   7.199
  14  -6  -9  48.636   8.799
 -14   6   9  55.155  11.309
  12   6  -9  5.0296  4.7796
 -12  -6   9  6.5895  4.8296
 -12  -6   9  2.1998  6.8694
  12  -6  -9  -2.830   4.550
 -12   6   9  5.4796  5.9895
 -10  -6   9  31.827   7.439
  10   6  -9  49.356   6.339
 -10  -6   9  38.627   7.309
 -10   6   9  45.536   8.319
 -10   6   9  45.436   5.040
  10  -6  -9  50.806   6.949
  -8  -6   9  83.663   9.979
  -8  -6   9  78.194  11.189
   8   6  -9  94.102   8.569
  -8   6   9  88.053  13.039
  -8   6   9  83.153   7.719
   8  -6  -9  111.12    9.56
   6   6  -9  311.93   20.63
  -6  -6   9  357.31   22.82
  -6  -6   9  365.89   26.94
  -6   6   9  336.74   20.99
   6  -6  -9  367.12   21.12
   4   6  -9  124.04    8.28
  -4  -6   9  127.50   12.34
   4   6  -9  138.01   10.97
  -4   6   9  119.84   11.37
   4  -6  -9  131.59   10.10
  -2  -6   9  197.87   15.92
  -2   6   9  183.00   14.71
  -2   6   9  203.86   15.20
  -2   6   9  198.34   11.70
   0  -6   9  58.255   9.469
   0   6   9  68.604   9.539
   0   6   9  69.544  10.189
   2  -6   9  445.49   29.09
   2   6   9  407.57   27.58
   4  -6   9  116.08   14.12
   4   6   9  88.423  13.499
   6  -6   9  -2.590   6.409
   6   6   9  0.8599  8.3893
   8  -6   9  47.096  11.669
   8   6   9  28.638  11.599
  10  -6   9  103.39   14.97
  10   6   9  137.48   20.17
  12  -6   9  74.174  13.869
  12   6   9  80.993  16.519
  14  -6   9  46.426  13.899
  27   7  -9  26.608  11.819
  27  -7  -9  18.288  14.259
  25   7  -9  63.175  12.689
  25  -7  -9  92.722  17.889
  23   7  -9  -1.410   9.449
  23  -7  -9  -1.510  11.309
  21   7  -9  83.983  13.509
  21  -7  -9  128.92   16.50
  19   7  -9  73.044  11.279
  19  -7  -9  78.924  12.419
 -19   7   9  58.355  14.949
  17   7  -9  93.512  11.909
  17  -7  -9  93.552  13.289
 -17   7   9  80.783  15.109
 -15  -7   9  0.3600  8.6193
  15   7  -9  4.7996  6.5595
 -15  -7   9  1.4199  5.0896
 -15   7   9  0.7099  8.2393
  15  -7  -9  -2.080   6.219
  13   7  -9  27.608   6.329
 -13  -7   9  26.998   6.879
 -13  -7   9  11.729   8.389
  13  -7  -9  22.148   7.919
 -13   7   9  23.578   8.379
 -11  -7   9  19.798   7.849
  11   7  -9  18.808   5.820
 -11  -7   9  27.188   7.019
  11  -7  -9  14.439   6.030
 -11   7   9  20.158   7.769
  -9  -7   9  -1.750   4.930
   9   7  -9 -0.6899  4.2497
  -9  -7   9  -6.579   4.970
  -9   7   9  5.2696  5.5295
   9  -7  -9 -0.2700  3.8697
  -9   7   9  0.4000  2.8698
  -7  -7   9  36.017   6.929
  -7  -7   9  49.066   8.509
   7   7  -9  33.827   6.199
   7  -7  -9  44.596   6.479
  -7   7   9  38.357   5.840
  -7   7   9  32.897   7.559
   5   7  -9  344.26   17.58
  -5  -7   9  325.18   26.03
   5   7  -9  352.60   21.85
  -5  -7   9  333.59   22.62
   5  -7  -9  338.75   20.76
  -3  -7   9  101.24   11.83
  -3  -7   9  107.23    9.35
  -3   7   9  122.10   11.85
   3  -7  -9  105.87   10.07
  -1  -7   9  45.116   8.929
  -1   7   9  36.907   7.949
  -1   7   9  43.216   8.829
  -1   7   9  44.286   6.319
   1  -7   9  146.28   14.72
   1   7   9  110.11   13.48
   1   7   9  129.70   13.08
   3  -7   9  25.608   9.629
   3   7   9  31.587   9.509
   5  -7   9  -6.020   7.029
   5   7   9  2.9598  8.6593
   7  -7   9  7.0394  9.1592
   7   7   9  11.329  11.069
   9  -7   9  6.3795  9.5792
   9   7   9  -9.709   9.769
  11  -7   9  5.7595  9.7592
  11   7   9   4.220  12.999
  13  -7   9  43.826  12.469
  13   7   9  24.988  13.969
  28   8  -9  26.638  12.399
  28  -8  -9   9.079  15.459
  26   8  -9  26.018  11.969
  26  -8  -9  26.958  15.459
  24   8  -9   6.879  10.399
  24  -8  -9  38.937  13.889
  22   8  -9  121.99   15.70
  22  -8  -9  163.37   19.70
  20   8  -9  453.72   30.74
 -20   8   9  510.86   46.44
  20  -8  -9  503.81   34.84
  18   8  -9  39.547   9.299
  18  -8  -9  65.235  12.329
 -18   8   9  38.117  12.969
  16   8  -9  18.039   8.199
 -16  -8   9  14.989   6.889
  16  -8  -9  13.699   7.799
 -16   8   9   0.210  10.919
 -14  -8   9  51.856  12.379
  14   8  -9  87.853  10.259
 -14  -8   9  86.623  10.779
 -14   8   9  71.714  12.259
  14  -8  -9  74.704  10.879
 -12  -8   9  289.91   30.59
  12   8  -9  340.31   21.94
 -12  -8   9  367.59   23.20
 -12   8   9  357.47   30.67
  12  -8  -9  352.43   24.40
  10   8  -9  355.49   21.95
 -10  -8   9  282.66   21.63
 -10  -8   9  335.61   27.77
 -10   8   9  338.69   28.28
  10  -8  -9  324.03   22.05
   8   8  -9  176.62   15.20
  -8  -8   9  188.70   18.10
  -8  -8   9  224.50   17.26
   8  -8  -9  205.27   15.50
  -8   8   9  185.67   18.93
  -6  -8   9  41.657   6.919
  -6  -8   9  52.786   9.709
   6   8  -9  32.827   7.479
   6   8  -9  42.686   6.080
  -6   8   9  42.357   8.459
   6  -8  -9  47.706   7.169
  -4  -8   9  335.54   26.45
  -4  -8   9  351.82   23.98
   4  -8  -9  337.99   21.18
  -2  -8   9  74.594  11.539
   0  -8   9  174.67   16.89
   0   8   9  136.45   14.27
   0   8   9  153.90   11.03
   2  -8   9  1.5499  7.8694
   2   8   9  14.549   6.739
   2   8   9  -2.410   6.829
   4  -8   9  75.694  13.029
   4   8   9  83.193  13.889
   6  -8   9  157.02   17.39
   6   8   9  159.93   18.43
   8  -8   9  67.084  13.109
   8   8   9  85.073  16.359
  10  -8   9  25.238  10.979
  10   8   9  18.838  12.519
  12  -8   9  -6.000  10.689
  12   8   9   0.550  13.499
  14  -8   9  -10.66   10.07
  27   9  -9  22.328  13.589
  27  -9  -9  53.426  16.239
  25   9  -9   4.170  11.199
  25  -9  -9   5.250  11.619
  23   9  -9  154.65   18.50
  23  -9  -9  171.77   20.21
  21   9  -9  476.30   32.92
  21  -9  -9  544.67   37.38
  19   9  -9  241.06   20.65
 -19   9   9  281.49   32.53
  19  -9  -9  267.59   23.03
  17   9  -9  -3.980   6.859
  17  -9  -9  3.1997  8.4993
 -17   9   9  -6.119  10.539
  15   9  -9  3.5697  6.7494
 -15  -9   9  -1.740   6.080
  15  -9  -9  2.0098  6.6095
 -15   9   9  -3.510  10.069
 -13  -9   9  97.512  15.419
 -13  -9   9  144.52   14.31
  13   9  -9  127.33   13.28
  13  -9  -9  129.61   14.68
 -13   9   9  139.94   18.83
  11   9  -9  772.77   41.87
 -11  -9   9  654.02   41.06
  11  -9  -9  702.45   42.83
 -11   9   9  764.42   54.34
  -9  -9   9  801.39   43.08
   9   9  -9  650.21   41.55
   9  -9  -9  829.83   46.98
  -9   9   9  828.84   59.46
   7   9  -9  155.47   14.97
  -7  -9   9  163.02   14.94
   7   9  -9  159.75   11.43
   7  -9  -9  150.81   13.21
  -7   9   9  166.56   17.69
   5   9  -9  57.405   6.909
  -5  -9   9  66.745  10.239
   5   9  -9  51.026   8.979
   5  -9  -9  43.656   6.999
  -3  -9   9  159.89   16.04
   3  -9  -9  155.33   13.22
  -1  -9   9  6.0095  7.4294
  -1   9   9  -1.350   5.850
  -1   9   9  8.2593  4.2497
   1  -9   9  17.589   8.289
   1   9   9  14.469   7.739
   3  -9   9  40.067  10.239
   3   9   9  67.564  12.379
   5  -9   9  139.87   17.12
   5   9   9  138.79   17.94
   7  -9   9  81.393  14.699
   7   9   9  85.073  15.939
   9  -9   9  118.88   17.68
   9   9   9  123.99   19.95
  11  -9   9   2.810  11.349
  11   9   9  -5.990  12.549
  13  -9   9  -21.96   10.47
  26  10  -9  23.818  14.019
  26 -10  -9  44.716  15.849
  24  10  -9   4.290  10.419
  24 -10  -9  -1.710  11.469
  22  10  -9  159.59   19.40
  22 -10  -9  191.06   20.57
  20  10  -9  142.27   17.00
  20 -10  -9  163.16   18.61
 -20  10   9  163.05   25.10
  18  10  -9  4.1497  8.0393
  18 -10  -9  -4.380   7.709
 -18  10   9   3.240  11.549
 -16 -10   9  231.66   18.87
  16  10  -9  230.64   19.92
  16 -10  -9  236.93   20.93
 -16  10   9  235.91   28.63
 -14 -10   9  113.77   13.25
  14  10  -9  115.63   14.15
 -14  10   9  92.102  14.849
  14 -10  -9  119.37   14.31
 -12 -10   9  157.26   15.30
  12  10  -9  176.65   16.11
  12 -10  -9  187.42   17.08
 -12  10   9  169.89   20.44
 -10 -10   9  498.02   31.43
  10  10  -9  488.51   31.65
 -10  10   9  601.11   45.17
  10 -10  -9  588.46   36.04
   8  10  -9  50.056   9.689
  -8 -10   9  87.923  12.389
  -8  10   9  44.146   9.349
   8 -10  -9  50.866   9.379
  -6 -10   9  13.229   8.589
   6  10  -9  10.549   7.209
   6  10  -9  17.609   5.970
  -6  10   9  18.269   7.089
   6 -10  -9  19.788   6.379
  -4 -10   9  24.538   8.849
  -4 -10   9  26.788   6.409
   4 -10  -9  36.447   7.629
  -2 -10   9  53.266  10.459
   2 -10  -9  35.737   7.849
   0 -10   9  93.642  13.099
   0  10   9  98.112   9.749
   0  10   9  85.933  11.919
   2 -10   9  40.907  10.499
   2  10   9  31.227   9.469
   4 -10   9  -7.829   8.259
   6 -10   9  -3.240   9.949
   6  10   9  -14.24    9.50
   8 -10   9  99.932  15.689
   8  10   9  132.26   19.90
  10 -10   9  -6.989   9.629
  10  10   9  -8.629  11.479
  12 -10   9  28.648  13.929
  25  11  -9  60.185  16.259
  25 -11  -9  51.956  15.319
  23  11  -9  -11.27   10.95
  23 -11  -9  -4.870   8.719
  21  11  -9  -22.77   10.07
  21 -11  -9   1.130  10.089
  19  11  -9  10.309  10.049
  19 -11  -9  21.468  10.409
  17  11  -9  244.27   22.41
 -17  11   9  290.07   31.77
  17 -11  -9  259.28   22.63
  15  11  -9  404.92   28.88
 -15 -11   9  426.17   28.60
 -15  11   9  452.39   39.31
  15 -11  -9  406.02   29.31
  13  11  -9  7.8294  9.1093
 -13 -11   9  9.3492  7.7794
  13 -11  -9  9.2292  7.3194
 -13  11   9  9.6392  8.6993
  11  11  -9  32.717   8.559
 -11 -11   9  41.277   9.569
 -11  11   9  39.167   9.719
  11 -11  -9  38.237   9.539
  -9 -11   9  6.8894  8.3793
   9  11  -9  5.8095  7.2694
  -9  11   9  2.6798  6.9694
   9 -11  -9  3.6897  6.1095
   7  11  -9  -3.160   7.159
   7  11  -9  7.7694  5.8795
  -7 -11   9  -1.560   7.219
  -7  11   9 -0.3800  5.7895
   7 -11  -9  1.4499  6.5695
  -5 -11   9  68.434  12.529
   5  11  -9  76.784  12.189
   5  11  -9  83.403   9.309
   5 -11  -9  84.683  11.049
  -5  11   9  91.073  13.709
  -3 -11   9  15.059   8.579
   3 -11  -9  19.268   7.529
  -1 -11   9  152.53   16.14
  -1  11   9  125.04   13.64
  -1  11   9  133.11   10.83
   1 -11   9  447.60   30.63
   1  11   9  422.94   28.83
   1  11   9  398.19   22.84
   3 -11   9  56.675  12.839
   5 -11   9   1.700  10.209
   7 -11   9   7.029  11.239
   7  11   9  21.648  12.519
   9 -11   9  -13.49   10.47
   9  11   9   0.960  12.019
  11 -11   9  66.695  16.609
  24  12  -9  -0.880  13.449
  24 -12  -9   8.899  12.109
  22  12  -9  11.549  11.889
  22 -12  -9   9.169  10.769
  20  12  -9   3.610  10.559
  20 -12  -9  27.778  11.059
  18  12  -9  95.332  16.519
  18 -12  -9  118.38   15.82
  16  12  -9  488.18   32.83
 -16 -12   9  436.14   30.55
  16 -12  -9  524.92   35.33
 -14 -12   9  342.39   26.79
  14  12  -9  444.97   30.00
  14 -12  -9  408.37   28.88
  12  12  -9  -5.910   8.719
 -12 -12   9  0.7299  7.4094
  12 -12  -9  -3.440   6.549
 -10 -12   9  -5.560   6.759
  10  12  -9  0.3900  8.0693
  10 -12  -9  -1.070   6.319
   8  12  -9  -10.46    6.97
   8  12  -9  -1.970   5.970
  -8 -12   9  -10.49    6.45
   8 -12  -9  8.5093  6.9994
   6  12  -9  86.433  14.009
   6  12  -9  119.56   11.91
  -6 -12   9  103.17   14.11
   6 -12  -9  109.84   12.86
  -6  12   9  78.134  12.339
  -4 -12   9  269.95   22.42
  -4 -12   9  295.48   20.54
   4 -12  -9  304.31   22.00
  -2 -12   9  3.4197  8.3893
   2 -12  -9  -1.740   7.059
   0 -12   9  353.95   26.93
   0  12   9  277.35   22.15
   0  12   9  272.25   17.30
   2 -12   9  208.82   19.76
   2  12   9  214.88   19.81
   4 -12   9  125.51   16.81
   6 -12   9   0.320  10.969
   8 -12   9  -5.230  10.739
   8  12   9  17.769  13.109
  10 -12   9  42.846  15.349
  10  12   9  63.005  17.049
  23  13  -9  -10.09   12.56
  23 -13  -9   4.900  11.829
  21  13  -9   0.700  11.949
  21 -13  -9   6.649  11.019
  19  13  -9  -12.79    9.85
  19 -13  -9  3.1897  9.0793
  17  13  -9  136.22   18.21
  17 -13  -9  176.04   19.58
 -15 -13   9  476.65   32.98
  15  13  -9  498.71   34.48
  15 -13  -9  462.28   32.30
 -13 -13   9  173.68   18.01
  13  13  -9  216.60   21.85
  13 -13  -9  217.75   20.48
 -11 -13   9  88.213  13.979
  11  13  -9  73.354  13.379
  11 -13  -9  69.384  12.239
   9  13  -9  3.6297  8.9593
  -9 -13   9 -0.9599  8.0493
   9 -13  -9  0.4700  6.8894
   7  13  -9  93.662  14.799
   7  13  -9  96.432  11.619
  -7 -13   9  86.263  13.499
   7 -13  -9  96.502  12.699
  -5 -13   9  128.12   16.52
   5  13  -9  168.82   18.29
   5  13  -9  151.32   13.58
   5 -13  -9  144.39   15.15
  -3 -13   9  52.996  11.999
   3 -13  -9  70.264  11.319
  -1 -13   9  76.334  13.199
  -1  13   9  78.034   8.949
  -1  13   9  62.305  10.889
   1 -13   9  215.23   21.10
   1  13   9  164.36   13.26
   1  13   9  164.35   17.57
   3 -13   9  144.92   17.43
   5 -13   9   1.040  11.099
   7 -13   9  -5.460  11.689
   9 -13   9  -11.87   11.27
   9  13   9  -9.949  11.399
  22  14  -9  70.154  17.189
  22 -14  -9  94.782  16.729
  20  14  -9  89.663  18.558
  20 -14  -9  77.244  14.729
  18  14  -9  -23.96   12.11
  18 -14  -9  5.3196  9.3792
  16  14  -9  84.823  17.169
  16 -14  -9  74.734  13.569
 -14 -14   9  35.747  12.079
  14  14  -9  19.968  12.539
  14 -14  -9  29.458  10.329
 -12 -14   9 -0.8499  9.3392
  12  14  -9  13.399  10.019
  12 -14  -9  7.4294  8.4893
 -10 -14   9  189.05   19.26
  10  14  -9  172.12   20.81
  10 -14  -9  190.02   18.31
  -8 -14   9  4.1897  9.6192
   8  14  -9  13.749   8.019
   8  14  -9  5.8395  9.7492
   8 -14  -9  8.7593  7.8594
   6  14  -9  85.453  14.749
  -6 -14   9  65.565  13.119
   6  14  -9  74.204  11.209
   6 -14  -9  54.046  10.689
  -4 -14   9  34.417  10.839
   4 -14  -9  39.867  10.389
  -2 -14   9  2.5498  9.1093
   0 -14   9  40.247  11.989
   0  14   9  27.118   7.139
   0  14   9  25.278   9.599
   2 -14   9  105.76   16.75
   2  14   9  75.134  12.669
   4 -14   9  -0.090  11.029
   6 -14   9  65.325  14.909
   8 -14   9  56.355  16.169
  21  15  -9  182.00   23.74
  21 -15  -9  196.85   22.03
  19  15  -9  20.048  14.779
  19 -15  -9  34.587  12.179
  17  15  -9  -14.95   11.85
  17 -15  -9  -7.729   8.769
 -15 -15   9  -9.899   7.749
  15  15  -9  -14.64   11.47
  15 -15  -9  -6.070   8.619
  13  15  -9  92.402  17.979
 -13 -15   9  52.036  13.449
  13 -15  -9  63.835  13.689
 -11 -15   9  214.33   20.76
  11  15  -9  205.29   21.85
  11 -15  -9  217.26   20.42
  -9 -15   9  351.43   28.91
   9  15  -9  424.71   32.61
   9 -15  -9  319.73   24.77
  -7 -15   9  -5.590   9.569
   7  15  -9  -5.500   8.679
   7  15  -9  3.1397  9.6292
   7 -15  -9  -3.830   7.629
  -5 -15   9  79.613  15.129
   5  15  -9  77.044  15.749
   5  15  -9  92.732  12.799
   5 -15  -9  68.734  11.999
  -3 -15   9  32.377  11.659
   3 -15  -9  53.776  11.689
  -1 -15   9  -10.32    8.80
  -1  15   9  -3.820   5.850
  -1  15   9  7.9493  7.9893
   1 -15   9  20.468  12.209
   1  15   9  21.688   6.979
   1  15   9  22.428   9.099
   3 -15   9  18.368  12.399
   3  15   9  2.6298  9.1692
   5 -15   9  73.644  16.079
   7 -15   9  151.23   21.10
  20  16  -9  66.655  19.698
  20 -16  -9  82.663  16.669
  18  16  -9  -13.64   12.50
  18 -16  -9   0.270  11.249
  16  16  -9  -27.66   11.63
  16 -16  -9  -1.150   9.579
  14  16  -9  -10.28   12.10
 -14 -16   9  -9.889   9.279
  14 -16  -9  8.9093  9.9792
 -12 -16   9  137.88   18.76
  12  16  -9  128.75   19.21
  12 -16  -9  110.67   15.97
 -10 -16   9  470.76   33.16
  10  16  -9  388.51   34.29
  10 -16  -9  426.48   31.14
  -8 -16   9  143.10   18.23
   8  16  -9  135.31   20.14
   8  16  -9  180.73   16.89
   8 -16  -9  168.33   18.34
   6  16  -9  2.8098  8.9393
  -6 -16   9  10.409  11.339
   6  16  -9  -15.36   10.78
   6 -16  -9  9.5592  9.2692
  -4 -16   9  65.855  13.959
   4 -16  -9  68.224  12.569
  -2 -16   9  15.599  10.829
  -2  16   9  32.727   9.349
   0 -16   9  14.459  12.179
   0  16   9  10.379   7.909
   0  16   9  3.6897  7.0094
   2 -16   9  -6.459   9.829
   2  16   9  10.289   8.579
   4 -16   9  -0.060  11.889
   6 -16   9  98.652  18.259
  19  17  -9  -36.88   14.97
  17  17  -9  -21.08   12.93
  17 -17  -9  13.029  11.219
  15  17  -9  30.937  16.199
  15 -17  -9  57.065  13.409
 -13 -17   9   2.420  10.719
  13  17  -9  -3.670  12.289
  13 -17  -9   6.090  10.349
 -11 -17   9  63.695  14.469
  11  17  -9  56.655  15.809
  11 -17  -9  59.295  13.059
   9  17  -9  140.11   20.91
  -9 -17   9  143.40   19.10
   9 -17  -9  127.39   17.06
  -7 -17   9  24.238  11.379
   7  17  -9  35.387  15.899
   7  17  -9  26.668  11.599
   7 -17  -9  23.958  11.099
  -5 -17   9  33.657  12.589
   5 -17  -9  29.028  11.349
  -3 -17   9  11.469  11.479
   3 -17  -9  19.668  11.239
  -1 -17   9  -9.979   9.039
  -1  17   9  -3.870   5.870
  -1  17   9  5.9895  7.7994
   1 -17   9   2.020  10.759
   1  17   9  7.8894  7.3894
   1  17   9  3.6797  7.8094
   3 -17   9  -2.420  10.469
   5 -17   9  -13.25   12.21
  16  18  -9  68.664  19.358
  16 -18  -9  103.47   17.85
  14  18  -9  18.808  15.999
 -14 -18   9  16.989  12.219
  14 -18  -9  36.857  13.959
  12  18  -9   9.879  12.549
 -12 -18   9   2.920  11.209
  12 -18  -9  -2.770   9.569
  10  18  -9   7.179  14.729
 -10 -18   9  32.347  13.949
  10 -18  -9  30.058  12.829
   8  18  -9  -9.929  10.149
   8  18  -9  12.549  13.929
  -8 -18   9   1.790  10.739
   8 -18  -9  -4.370   9.369
  -6 -18   9  24.208  13.159
   6 -18  -9   4.300  11.309
  -4 -18   9  36.017  14.299
   4 -18  -9  20.018  12.199
  -2 -18   9   1.990  11.459
  -2  18   9  6.9494  8.3793
  -2  18   9  2.5998  7.1694
   0 -18   9  -7.539  11.269
   0  18   9  10.159   7.619
   0  18   9  8.2493  8.8793
   2 -18   9  44.306  15.519
   2  18   9  37.497  11.809
  13  19  -9  -13.12   13.77
  11  19  -9   5.180  14.179
 -11 -19   9  -3.740  12.349
  11 -19  -9   2.840  11.819
  -9 -19   9  -5.960  10.699
   9  19  -9  23.058  15.519
   9 -19  -9  -1.130  10.849
  -7 -19   9   8.369  12.149
   7 -19  -9   7.499  12.059
  -5 -19   9   8.829  12.009
   5 -19  -9   3.980  11.339
  -3 -19   9  -1.370  11.829
  -1 -19   9  -2.390  10.519
  -1  19   9  10.759   9.859
  -1  19   9  -13.08    7.35
  10  20  -9   3.150  16.619
  30   0 -10  85.553  16.549
  28   0 -10  270.38   24.67
  26   0 -10  86.693  14.219
  24   0 -10  401.84   28.96
  22   0 -10  719.34   43.65
  20   0 -10  189.34   17.31
 -20   0  10  206.29   27.39
 -18   0  10  359.12   35.10
  18   0 -10  311.50   22.89
 -16   0  10  -8.329   6.459
  16   0 -10  -4.170   4.520
  14   0 -10  15.379   5.400
 -14   0  10  14.529   3.760
 -14   0  10  11.429   8.099
 -12   0  10 4176.25  207.30
  10   0 -10  956.66   49.89
 -10   0  10  975.23   66.28
 -10   0  10  906.29   49.32
   8   0 -10  614.18   31.82
  -8   0  10  586.17   32.69
  -8   0  10  594.13   43.82
  -6   0  10  170.72   12.71
  -4   0  10  6.6295  4.3096
  -2   0  10  45.476   7.279
   0   0  10  234.75   17.58
   2   0  10  42.117   8.899
   4   0  10 -0.6000  6.2995
   6   0  10  63.215  11.339
   8   0  10  112.77   15.58
  10   0  10  37.867  12.289
  12   0  10  -9.479   8.639
  29   1 -10  94.762  15.979
  29  -1 -10  122.97   19.25
  27   1 -10  167.35   19.02
  27  -1 -10  208.21   21.54
  25   1 -10  34.277  11.029
  25  -1 -10  34.507  11.429
  23   1 -10  305.55   23.76
  23  -1 -10  341.87   26.06
  21   1 -10  184.69   17.52
 -21  -1  10  212.61   28.65
  21  -1 -10  209.33   19.03
 -21   1  10  181.21   27.61
  19   1 -10  13.819   7.369
 -19  -1  10  26.248  11.549
 -19   1  10  18.608  11.239
  19  -1 -10  38.527   8.619
 -17  -1  10  0.7499  9.7192
  17   1 -10  -4.670   5.050
 -17   1  10  -2.770   8.479
  17  -1 -10  -5.760   5.220
  15   1 -10  40.157   7.309
 -15  -1  10  54.995   5.770
 -15  -1  10  26.218   9.709
 -15   1  10  48.356  11.159
  15  -1 -10  62.935   8.499
 -13  -1  10  226.37   15.84
 -13  -1  10  280.72   25.09
  13   1 -10  275.14   17.50
  13  -1 -10  283.58   18.17
 -13   1  10  262.40   15.57
 -13   1  10  269.02   24.96
  11   1 -10 2908.94  146.44
 -11  -1  10 2839.84  189.14
 -11   1  10 2770.68  129.83
 -11   1  10 2549.69  171.32
  11  -1 -10 2463.71  132.59
  -9  -1  10  103.93   13.14
   9   1 -10  95.922   8.079
  -9  -1  10  119.45    9.52
  -9   1  10  109.31    8.76
   9  -1 -10  106.54    8.64
  -9   1  10  98.732  13.229
   7   1 -10  5.4196  2.0998
  -7  -1  10  -1.060   3.760
  -7  -1  10  5.3196  4.1697
  -7   1  10  6.5295  3.7097
   7  -1 -10  6.0395  2.3398
  -5  -1  10  29.698   5.830
  -5   1  10  30.697   5.990
  -3  -1  10  21.998   5.760
  -3   1  10  32.687   6.269
  -1  -1  10  220.56   16.85
  -1   1  10  182.34   14.58
   1  -1  10  201.38   16.08
   1   1  10  200.45   16.65
   3  -1  10  3.9697  6.5595
   3   1  10  -7.419   5.100
   5  -1  10  15.349   7.819
   5   1  10  12.699   7.549
   7  -1  10  103.98   14.16
   7   1  10  117.45   14.68
   9  -1  10  28.038  11.089
   9   1  10  20.578   9.839
  11  -1  10  -3.030   9.729
  11   1  10  -10.94    8.77
  13  -1  10  -3.870   9.029
  13   1  10  -3.130   9.749
  30   2 -10   9.069  11.039
  30  -2 -10  -5.860  13.179
  28   2 -10  48.826  12.879
  28  -2 -10  41.157  14.569
  26   2 -10  11.759   9.249
  26  -2 -10  15.839  10.779
  24   2 -10  63.325  11.559
  24  -2 -10  62.465  13.019
  22   2 -10  38.417   9.439
 -22   2  10  41.037  14.089
  22  -2 -10  39.487  10.639
 -20  -2  10  33.017  13.139
  20   2 -10  33.797   8.529
 -20   2  10  26.668  12.419
  20  -2 -10  34.217   9.229
 -18  -2  10  437.00   39.59
  18   2 -10  371.06   25.98
 -18   2  10  435.60   39.87
  18  -2 -10  398.77   27.35
 -16  -2  10  373.40   34.08
  16   2 -10  362.15   23.59
 -16  -2  10  342.32   20.90
  16  -2 -10  329.11   22.48
 -16   2  10  339.29   31.95
 -14  -2  10  1.0599  3.9597
 -14  -2  10  1.0899  6.6195
  14   2 -10  3.3497  4.4796
 -14   2  10 -0.4400  6.9994
  14  -2 -10  -1.750   4.820
  12   2 -10  258.60   16.98
 -12  -2  10  313.38   25.36
 -12  -2  10  225.27   16.37
 -12   2  10  275.65   15.26
  12  -2 -10  285.14   18.05
 -12   2  10  245.55   23.69
  10   2 -10  145.74   10.56
 -10  -2  10  156.95   11.51
 -10  -2  10  130.36   15.41
 -10   2  10  133.63   14.79
  10  -2 -10  116.97   10.40
 -10   2  10  130.86    9.15
  -8  -2  10  425.50   24.41
  -8  -2  10  394.11   31.35
   8   2 -10  404.27   22.21
  -8   2  10  409.04   22.69
   8  -2 -10  400.51   22.24
  -8   2  10  375.76   30.68
  -6  -2  10  571.50   32.37
   6  -2 -10  594.66   31.26
  -6   2  10  598.98   33.06
  -4  -2  10  628.42   35.77
  -4   2  10  589.43   33.14
  -2  -2  10  10.339   6.289
  -2   2  10  7.5194  4.9196
   0  -2  10  473.09   29.10
   0   2  10  523.52   31.80
   2   2  10  13.769   7.139
   4  -2  10  65.685  11.259
   4   2  10  73.604  11.129
   6  -2  10  16.479   8.099
   6   2  10  24.338   8.909
   8  -2  10  7.1694  8.0293
   8   2  10  3.2897  8.2493
  10  -2  10  57.135  13.399
  10   2  10  73.874  14.679
  12  -2  10  77.084  15.439
  29   3 -10   9.049  10.569
  29  -3 -10  29.378  14.219
  27   3 -10  11.039   9.269
  27  -3 -10   4.020  11.949
  25   3 -10  -4.210   8.539
  25  -3 -10  -1.070   9.869
  23   3 -10  55.615  11.119
  23  -3 -10  59.295  12.749
  21   3 -10  3.9297  7.6394
  21  -3 -10  -8.289   7.369
 -21   3  10  -0.850  10.099
  19   3 -10  665.13   38.51
 -19  -3  10  622.93   52.97
 -19   3  10  748.03   59.41
  19  -3 -10  751.67   44.61
 -17  -3  10 1049.80   52.99
 -17  -3  10  895.11   73.05
  17   3 -10 1066.32   55.80
  17  -3 -10  990.72   60.43
 -17   3  10 1204.54   81.00
 -15  -3  10  642.98   52.89
 -15  -3  10  714.84   37.77
  15   3 -10  719.91   39.50
  15  -3 -10  707.20   41.54
 -15   3  10  749.13   54.66
 -13  -3  10  3.6597  6.7794
 -13  -3  10  3.8497  4.6796
  13   3 -10  1.7399  4.1397
  13  -3 -10  -2.150   4.360
 -13   3  10  -2.640   6.279
 -11  -3  10  4.0997  4.6496
  11   3 -10  4.2597  3.6997
 -11  -3  10  3.5697  5.7495
 -11   3  10  4.6296  2.6298
  11  -3 -10  -2.250   4.190
 -11   3  10  1.0199  5.0496
  -9  -3  10  368.34   28.59
   9   3 -10  333.08   19.90
  -9  -3  10  344.52   21.54
  -9   3  10  380.52   20.95
   9  -3 -10  349.03   21.53
  -9   3  10  368.31   29.52
  -7  -3  10 1497.89   97.90
  -7  -3  10 1385.94   75.48
   7   3 -10 1469.42   74.04
  -7   3  10 1432.11   75.12
   7  -3 -10 1500.59   75.47
  -5  -3  10  607.16   34.90
  -5   3  10  544.23   31.13
   5  -3 -10  565.72   29.54
  -3  -3  10  243.36   17.32
  -3   3  10  212.27   15.26
  -1  -3  10  108.71   11.51
  -1   3  10  131.22   12.92
   1  -3  10  534.37   32.80
   1   3  10  483.76   30.52
   3  -3  10  7.2394  7.5394
   3   3  10  11.759   7.309
   5  -3  10  3.5697  7.2994
   5   3  10  11.309   7.879
   7  -3  10  -9.439   7.499
   7   3  10  -4.790   7.329
   9  -3  10  87.703  13.609
   9   3  10  80.273  14.759
  11  -3  10  337.80   27.41
  11   3  10  361.70   29.75
  13  -3  10  144.63   19.34
  13   3  10  186.32   22.11
  30  -4 -10   9.999  13.549
  28   4 -10  52.206  12.659
  28  -4 -10  56.685  15.939
  26   4 -10  -3.040   8.439
  26  -4 -10   2.780  10.989
  24   4 -10  44.006  10.759
  24  -4 -10  85.193  15.269
  22   4 -10  3.7397  7.1494
  22  -4 -10  7.5094  9.4192
 -22   4  10   6.269  13.439
  20   4 -10  19.928   7.959
 -20   4  10  29.158  12.709
  20  -4 -10  31.467   9.599
  18   4 -10 1319.59   78.75
 -18  -4  10 1631.30  106.05
 -18   4  10 1594.48  112.11
  18  -4 -10 1591.45   86.25
 -16  -4  10 1395.48   66.72
 -16  -4  10 1218.40   89.78
  16   4 -10 1195.23   68.00
  16  -4 -10 1515.33   80.76
 -16   4  10 1484.47  104.38
  14   4 -10  730.86   40.10
 -14  -4  10  714.63   39.24
 -14  -4  10  696.13   53.69
 -14   4  10  779.79   54.90
  14  -4 -10  685.85   41.52
 -12  -4  10  7.2694  6.4095
  12   4 -10  4.8596  4.0197
 -12  -4  10  11.969   5.280
  12  -4 -10  5.2596  4.8696
 -12   4  10  4.0297  5.4895
 -10  -4  10  32.147   6.879
  10   4 -10  36.787   5.300
 -10  -4  10  24.428   6.539
 -10   4  10  38.817   4.620
  10  -4 -10  31.017   5.460
 -10   4  10  31.757   7.329
  -8  -4  10  682.03   46.08
  -8  -4  10  574.82   35.47
   8   4 -10  631.25   33.63
  -8   4  10  603.75   44.63
  -8   4  10  625.11   32.84
   8  -4 -10  588.39   33.18
  -6  -4  10 1071.93   56.96
   6   4 -10 1035.71   54.11
  -6   4  10 1023.60   53.66
   6  -4 -10 1009.46   53.06
  -4  -4  10  446.75   27.71
  -4   4  10  431.55   25.15
   4  -4 -10  390.10   22.79
  -2  -4  10  35.987   7.629
  -2   4  10  49.776   7.859
   0  -4  10  282.15   20.19
   0   4  10  298.65   21.20
   2  -4  10  34.897   8.599
   2   4  10  33.567   9.039
   4  -4  10  -5.390   6.689
   4   4  10 -0.4800  7.1694
   6  -4  10  2.6798  7.7694
   6   4  10  -4.830   7.439
   8  -4  10  30.058  11.149
   8   4  10  28.128  11.059
  10  -4  10  217.61   21.35
  10   4  10  209.81   22.34
  12  -4  10  238.09   22.57
  12   4  10  242.01   24.86
  29   5 -10  41.787  13.359
  29  -5 -10  19.628  14.699
  27   5 -10  25.088  10.469
  27  -5 -10  27.138  13.799
  25   5 -10  25.788  10.109
  25  -5 -10  43.786  13.979
  23   5 -10  150.59   16.40
  23  -5 -10  172.86   19.72
  21   5 -10  14.069   8.939
 -21   5  10   9.059  11.919
  21  -5 -10  26.408  10.149
  19   5 -10  11.199   7.169
 -19   5  10  21.378  12.939
  19  -5 -10  15.499   8.339
  17   5 -10  538.48   31.55
 -17  -5  10  526.20   29.86
 -17  -5  10  449.97   42.81
  17  -5 -10  551.11   35.50
 -17   5  10  597.23   47.91
 -15  -5  10  406.58   36.25
  15   5 -10  393.55   24.81
 -15  -5  10  364.70   23.80
 -15   5  10  410.31   34.84
  15  -5 -10  383.16   26.08
 -13  -5  10  52.226   7.909
  13   5 -10  46.166   7.239
 -13  -5  10  40.647   9.869
  13  -5 -10  48.626   8.349
 -13   5  10  44.996   9.409
 -11  -5  10  47.626   7.459
 -11  -5  10  37.387   8.449
  11   5 -10  51.806   6.429
 -11   5  10  39.757   4.830
  11  -5 -10  61.365   7.659
 -11   5  10  45.586   8.589
  -9  -5  10  22.258   6.319
  -9  -5  10  21.158   6.299
   9   5 -10  25.918   4.690
  -9   5  10  23.928   4.360
  -9   5  10  23.858   7.169
   9  -5 -10  31.517   5.530
  -7  -5  10  179.67   17.18
   7   5 -10  160.04   11.25
  -7  -5  10  172.71   14.50
  -7   5  10  182.39   12.75
   7  -5 -10  178.83   12.60
  -5  -5  10  488.47   29.73
   5  -5 -10  502.50   27.53
  -5   5  10  485.63   28.81
  -3  -5  10  0.2200  5.7795
  -3   5  10  0.6499  4.5596
  -3   5  10  -1.530   3.990
  -3   5  10 -0.0700  3.0497
  -1  -5  10  209.11   17.28
  -1   5  10  209.61   17.30
   1  -5  10  31.147   8.369
   1   5  10  24.868   8.599
   3  -5  10  -2.620   6.419
   3   5  10  -4.850   7.069
   5  -5  10  334.80   25.01
   5   5  10  356.46   27.28
   7  -5  10  18.738  10.159
   7   5  10  14.509  10.189
   9  -5  10  6.1695  8.7793
   9   5  10   9.469  10.509
  11  -5  10  16.599  12.029
  11   5  10  33.557  12.689
  13  -5  10  19.828  11.189
  28   6 -10  52.026  12.999
  28  -6 -10  64.695  17.179
  26   6 -10  6.7194  9.1293
  26  -6 -10  13.549  12.519
  24   6 -10  95.702  13.919
  24  -6 -10  113.34   17.22
  22   6 -10  285.42   22.74
 -22   6  10  295.22   36.15
  22  -6 -10  349.95   26.75
  20   6 -10  83.653  11.839
 -20   6  10  93.682  17.329
  20  -6 -10  110.95   15.54
  18   6 -10  50.666   9.199
 -18  -6  10  43.486  14.219
  18  -6 -10  64.705  11.199
 -18   6  10  66.845  15.579
 -16  -6  10  152.93   12.88
  16   6 -10  128.28   13.11
 -16  -6  10  107.07   16.21
  16  -6 -10  138.25   15.16
 -16   6  10  156.00   22.00
 -14  -6  10  391.39   34.98
  14   6 -10  386.78   24.36
 -14  -6  10  379.42   24.18
 -14   6  10  439.51   35.94
  14  -6 -10  434.68   27.91
 -12  -6  10  581.60   35.51
 -12  -6  10  653.93   46.97
  12   6 -10  632.64   35.20
 -12   6  10  695.40   52.60
  12  -6 -10  740.51   41.27
  10   6 -10  177.73   13.21
 -10  -6  10  169.69   18.12
 -10  -6  10  179.12   14.96
  10  -6 -10  198.06   14.55
 -10   6  10  177.35   11.85
 -10   6  10  185.43   18.91
  -8  -6  10  153.09   15.44
  -8  -6  10  125.07   12.61
   8   6 -10  144.58   11.04
   8  -6 -10  166.52   12.26
  -8   6  10  162.36   16.85
  -8   6  10  142.47   11.41
   6   6 -10  1.9398  3.1997
  -6  -6  10  0.8399  4.2197
  -6  -6  10  3.9397  5.9095
  -6   6  10  -6.289   4.250
   6  -6 -10 -0.6699  3.5097
  -4  -6  10  119.56   12.52
  -4   6  10  101.96   10.77
  -2  -6  10  181.57   16.24
  -2   6  10  168.70   14.81
  -2   6  10  167.35   10.66
  -2   6  10  164.00   14.34
   0  -6  10  626.72   37.75
   0   6  10  701.54   41.52
   2  -6  10  233.18   19.03
   2   6  10  227.73   19.40
   4  -6  10  136.66   15.88
   4   6  10  131.85   15.87
   6  -6  10  315.87   24.12
   6   6  10  423.69   31.85
   8  -6  10  52.076  12.129
   8   6  10  98.472  17.199
  10  -6  10   9.239  10.189
  10   6  10  30.567  13.889
  12  -6  10  3.9297  9.9392
  12   6  10   6.060  12.319
  27   7 -10  55.405  13.319
  27  -7 -10  74.274  16.739
  25   7 -10  13.159   9.459
  25  -7 -10   8.209  13.139
  23   7 -10  154.18   17.78
  23  -7 -10  152.32   18.82
  21   7 -10  200.28   18.58
 -21   7  10  211.30   28.99
  21  -7 -10  247.65   22.15
  19   7 -10  483.45   31.50
  19  -7 -10  566.44   35.58
 -19   7  10  511.31   47.24
 -17  -7  10  34.437   8.149
  17   7 -10  28.428   7.859
 -17  -7  10  20.608  11.409
 -17   7  10  29.498  12.999
  17  -7 -10  26.688   9.469
 -15  -7  10  3.4997  5.9795
  15   7 -10  13.709   6.729
 -15  -7  10  0.4400  9.3892
 -15   7  10  6.4495  8.3193
  15  -7 -10 -0.6299  6.1295
 -13  -7  10  754.09   54.03
 -13  -7  10  668.58   40.18
  13   7 -10  702.53   39.92
  13  -7 -10  850.23   48.72
 -13   7  10  861.92   62.14
 -11  -7  10 1173.79   78.30
 -11  -7  10 1071.98   60.89
  11   7 -10 1138.41   60.38
  11  -7 -10 1211.63   67.83
 -11   7  10 1307.12   87.33
  -9  -7  10  334.40   23.92
  -9  -7  10  375.98   29.88
   9   7 -10  399.75   23.05
  -9   7  10  364.76   22.22
   9  -7 -10  430.12   24.58
  -9   7  10  370.81   31.26
  -7  -7  10  149.37   13.63
   7   7 -10  103.61   10.91
  -7  -7  10  144.43   14.70
  -7   7  10  125.81   15.92
   7  -7 -10  147.30   11.36
  -7   7  10  126.32   10.94
  -5  -7  10  0.2200  6.4995
  -5  -7  10  -1.240   3.940
   5  -7 -10 -0.0800  3.9597
  -5   7  10  -2.210   4.980
  -3  -7  10  12.409   7.639
  -3   7  10  10.999   6.549
  -1  -7  10  138.75   14.44
  -1   7  10  135.76   13.86
   1  -7  10  181.99   16.83
   1   7  10  219.99   19.63
   3  -7  10  -2.150   7.179
   3   7  10  -11.05    6.87
   5  -7  10  60.615  11.999
   5   7  10  72.504  14.089
   7  -7  10  244.96   21.97
   7   7  10  247.30   23.85
   9  -7  10  17.469  10.999
   9   7  10  34.117  13.549
  11  -7  10  29.408  12.819
  11   7  10  34.607  15.369
  13  -7  10   1.640  10.549
  28   8 -10  88.153  16.549
  28  -8 -10  102.93   19.51
  26   8 -10  0.8199  9.4492
  26  -8 -10   0.250  12.579
  24   8 -10  26.738  11.239
  24  -8 -10  48.666  13.829
  22   8 -10  48.156  11.449
  22  -8 -10  73.284  14.459
 -22   8  10  46.206  15.399
  20   8 -10  59.855  12.079
  20  -8 -10  71.834  13.139
 -20   8  10  67.464  16.059
  18   8 -10  10.689   7.669
  18  -8 -10  2.6598  7.5894
 -18   8  10   6.149  10.409
 -16  -8  10  571.23   32.50
  16   8 -10  502.08   32.37
 -16  -8  10  490.38   43.89
  16  -8 -10  561.11   35.26
 -16   8  10  556.13   45.71
 -14  -8  10  5.7895  9.7092
  14   8 -10  11.559   6.419
 -14  -8  10  11.349   6.749
 -14   8  10  13.259   8.269
  14  -8 -10  16.049   7.259
 -12  -8  10  517.35   32.18
 -12  -8  10  536.82   43.06
  12   8 -10  529.38   31.39
 -12   8  10  629.60   46.79
  12  -8 -10  573.26   35.82
 -10  -8  10  514.55   38.74
 -10  -8  10  491.75   31.71
  10   8 -10  515.27   30.34
  10  -8 -10  515.89   31.15
 -10   8  10  504.68   39.53
  -8  -8  10  128.79   13.50
   8   8 -10  132.20   12.06
  -8   8  10  137.48   11.22
   8  -8 -10  159.77   12.82
  -8   8  10  125.21   16.10
   6   8 -10  -4.020   3.260
  -6  -8  10 -0.9599  4.4996
   6   8 -10 -0.1100  4.2696
  -6  -8  10  -4.760   5.800
   6  -8 -10  -3.130   4.350
  -6   8  10  -7.339   4.260
  -4  -8  10  23.808   8.719
  -4   8  10  23.328   7.059
   4  -8 -10  18.059   5.600
  -2  -8  10  55.255  10.429
  -2   8  10  58.145   9.319
  -2   8  10  64.235   7.339
  -2   8  10  74.874  11.119
   0  -8  10  56.235  11.099
   0   8  10  77.414  12.039
   2  -8  10  -3.060   7.919
   2   8  10  -5.020   7.979
   4  -8  10  10.199   8.709
   4   8  10   9.249  10.429
   6  -8  10  52.666  11.869
   6   8  10  47.616  14.339
   8  -8  10   3.920  10.379
   8   8  10  -7.609  11.039
  10  -8  10  -6.719  10.979
  10   8  10  -3.940  12.729
  12  -8  10  -10.74   11.77
  27   9 -10  51.396  13.719
  27  -9 -10  49.556  16.729
  25   9 -10  -1.720  10.819
  25  -9 -10  -6.979  11.109
  23   9 -10  6.8794  9.6192
  23  -9 -10   7.909  10.589
  21   9 -10  6.2995  9.2992
 -21   9  10  -3.970  12.789
  21  -9 -10  8.4293  9.9292
  19   9 -10  92.622  13.879
 -19   9  10  57.035  15.309
  19  -9 -10  109.68   14.10
 -17  -9  10  95.752  11.759
  17   9 -10  113.66   13.23
  17  -9 -10  124.08   14.51
 -17   9  10  103.93   17.87
 -15  -9  10  343.67   23.93
  15   9 -10  349.21   24.19
 -15  -9  10  314.68   31.78
  15  -9 -10  369.85   25.98
 -15   9  10  364.97   33.45
  13   9 -10  -3.120   5.740
 -13  -9  10  -6.849   5.630
 -13   9  10  -1.890   7.029
  13  -9 -10  -7.029   5.430
 -11  -9  10  19.198   8.099
  11   9 -10  30.268   8.309
  11  -9 -10  21.098   7.319
 -11   9  10  35.077   9.309
  -9  -9  10  11.149   7.699
   9   9 -10  15.449   6.499
   9  -9 -10  8.0793  6.6195
  -9   9  10  10.239   6.559
  -7  -9  10  46.526   9.809
   7   9 -10  43.956   8.309
   7  -9 -10  38.447   6.959
  -7   9  10  38.057   8.829
  -5  -9  10  139.31   15.20
   5  -9 -10  128.39   12.07
  -3  -9  10  274.27   21.31
   3  -9 -10  284.19   19.32
  -1  -9  10  -2.790   7.299
  -1   9  10  8.7693  5.1796
  -1   9  10  16.869   7.459
  -1   9  10  5.6395  7.4794
   1  -9  10  10.939   8.319
   1   9  10  10.999   8.299
   3  -9  10  13.929   8.889
   3   9  10  9.1892  9.3292
   5  -9  10  2.1198  8.7093
   5   9  10  -10.28    9.99
   7  -9  10   4.770  11.119
   7   9  10   1.210  10.179
   9  -9  10  -3.400  11.029
   9   9  10   0.290  11.159
  11  -9  10  33.877  13.019
  26  10 -10   2.520  10.679
  26 -10 -10  19.768  12.969
  24  10 -10  -1.480  10.119
  24 -10 -10  -10.16    9.96
  22  10 -10  26.968  12.109
  22 -10 -10  36.397  12.059
  20  10 -10  136.53   17.25
 -20  10  10  117.68   20.45
  20 -10 -10  129.20   16.49
  18  10 -10  141.53   17.46
  18 -10 -10  162.13   17.82
 -18  10  10  155.28   24.20
 -16 -10  10  15.879   8.269
  16  10 -10  8.3493  8.7193
  16 -10 -10  13.139   8.949
 -16  10  10   7.949  11.279
  14  10 -10  113.98   13.09
 -14 -10  10  97.452  12.889
  14 -10 -10  120.09   13.58
 -14  10  10  85.373  14.479
 -12 -10  10  71.574  11.409
  12  10 -10  87.383  11.419
 -12  10  10  76.984  13.069
  12 -10 -10  84.153  11.899
  10  10 -10  220.33   19.29
 -10 -10  10  279.67   21.12
  10 -10 -10  261.79   20.02
 -10  10  10  272.59   25.57
   8  10 -10  367.86   26.55
  -8 -10  10  413.98   27.74
  -8  10  10  372.32   31.56
   8 -10 -10  373.04   24.47
   6  10 -10  364.07   24.93
   6  10 -10  355.41   19.57
  -6 -10  10  310.04   24.23
  -6  10  10  326.88   28.71
   6 -10 -10  336.23   22.04
  -4 -10  10  293.23   22.63
   4 -10 -10  347.30   22.95
  -2 -10  10  0.8199  7.3094
  -2  10  10  2.9898  5.6695
  -2  10  10  -2.730   4.390
   0 -10  10  92.752  13.439
   2 -10  10  6.5095  9.1792
   2  10  10  6.4295  8.8093
   4 -10  10  10.929   9.719
   4  10  10  4.4196  9.7092
   6 -10  10  15.139  10.369
   6  10  10  -4.530  11.469
   8 -10  10  20.988  12.659
   8  10  10   4.130  11.599
  10 -10  10  12.409  11.439
  10  10  10   2.480  12.569
  25  11 -10  -13.96   10.46
  25 -11 -10  -2.830  10.849
  23  11 -10  -13.87   10.66
  23 -11 -10  12.159  11.719
  21  11 -10  50.476  14.189
  21 -11 -10  82.633  13.859
  19  11 -10  106.26   15.43
  19 -11 -10  110.00   15.99
 -19  11  10  74.244  17.109
  17  11 -10  65.595  12.969
 -17 -11  10  79.523  12.809
 -17  11  10  46.806  14.199
  17 -11 -10  74.234  12.529
 -15 -11  10  47.046  10.389
  15  11 -10  62.145  12.299
 -15  11  10  50.626  13.109
  15 -11 -10  62.885  11.169
 -13 -11  10  31.937  10.189
  13  11 -10  31.077   9.579
  13 -11 -10  29.068   9.239
 -13  11  10  22.868   9.749
  11  11 -10  150.01   15.75
 -11 -11  10  164.34   16.86
  11 -11 -10  186.65   16.34
 -11  11  10  152.49   20.18
   9  11 -10  152.80   17.02
  -9 -11  10  182.54   17.73
   9 -11 -10  182.09   16.08
  -9  11  10  176.52   20.22
   7  11 -10  293.43   23.06
  -7 -11  10  260.96   22.01
   7  11 -10  294.39   18.31
  -7  11  10  295.42   26.38
   7 -11 -10  267.21   20.15
  -5 -11  10  369.30   27.08
   5 -11 -10  352.46   23.88
  -3 -11  10  5.0496  7.8094
   3 -11 -10  -5.250   6.279
  -1 -11  10  0.3300  8.0093
  -1  11  10  5.6695  7.0494
  -1  11  10  -9.339   5.240
   1 -11  10  5.0696  8.4993
   3 -11  10  -6.549   8.259
   3  11  10  -3.680   8.829
   5 -11  10  -4.860   8.739
   5  11  10  -7.529  10.479
   7 -11  10  -11.75    9.34
   7  11  10  -10.99   11.22
   9 -11  10  -3.180  10.479
   9  11  10  -1.790  11.989
  24  12 -10  -3.070  13.519
  24 -12 -10  32.427  12.639
  22  12 -10  -6.279  10.969
  22 -12 -10  15.989  11.029
  20  12 -10  -2.070  11.489
  20 -12 -10  -1.690  10.019
  18  12 -10  -8.409  10.589
  18 -12 -10  1.5399  8.6393
 -16 -12  10  2.2798  9.3192
  16  12 -10  -1.380  10.139
  16 -12 -10  11.339   8.709
  14  12 -10  15.399   9.749
 -14 -12  10  9.4292  9.3092
  14 -12 -10  13.389   8.439
  12  12 -10  2.4698  9.6592
 -12 -12  10  -5.860   6.959
  12 -12 -10  1.5299  6.7294
 -10 -12  10  -5.250   6.459
  10  12 -10  0.8199  7.5694
  10 -12 -10  3.3297  6.2895
  -8 -12  10  3.7597  8.3993
   8  12 -10  34.657  10.199
  -8  12  10  14.529   7.869
   8 -12 -10  15.159   8.019
  -6 -12  10  -5.760   8.799
  -6  12  10 -0.2200  6.4695
   6 -12 -10  -1.250   6.080
  -4 -12  10  -2.400   7.979
   4 -12 -10  -3.120   6.319
  -2 -12  10  -6.119   9.149
  -2  12  10  0.9099  5.7995
   0 -12  10  5.0296  9.6792
   0  12  10  7.9393  5.8995
   2 -12  10  -2.900   9.929
   4 -12  10  -12.29    9.69
   4  12  10  -5.800   9.209
   6 -12  10  -5.620  10.859
   6  12  10  -14.97   10.64
   8 -12  10  -5.430   9.449
   8  12  10   2.100  11.329
  23  13 -10  -2.780  12.119
  23 -13 -10   0.330  11.279
  21  13 -10  26.078  13.379
  21 -13 -10  38.767  11.659
  19  13 -10  12.139  13.469
  19 -13 -10  41.017  12.609
  17  13 -10  65.065  15.639
 -17 -13  10  67.284  12.599
  17 -13 -10  76.644  13.629
  15  13 -10  47.186  13.399
 -15 -13  10  26.398  11.059
  15 -13 -10  61.615  12.739
  13  13 -10  17.819  10.709
 -13 -13  10  40.937  11.049
  13 -13 -10  26.668   9.559
 -11 -13  10  136.00   16.44
  11  13 -10  142.04   16.55
  11 -13 -10  149.41   16.02
  -9 -13  10  34.587  11.999
   9  13 -10  48.606  11.959
   9 -13 -10  33.767   8.959
  -7 -13  10  28.528  11.199
   7  13 -10  45.516   9.199
   7  13 -10  36.647  11.349
   7 -13 -10  43.326  10.119
  -5 -13  10  82.793  14.239
   5 -13 -10  93.982  12.729
  -3 -13  10  6.7494  9.3092
   3 -13 -10  2.9198  7.1994
  -1 -13  10  10.939   9.759
  -1  13  10  -2.600   7.099
  -1  13  10  -11.64    5.02
   1 -13  10  -7.379  10.199
   3 -13  10  -13.79    9.39
   5 -13  10  -0.370  11.359
   5  13  10  -10.75    9.25
   7 -13  10  49.086  15.219
   7  13  10  43.876  15.549
   9 -13  10  -4.780  12.259
  22  14 -10   1.790  13.289
  22 -14 -10  11.559  10.739
  20  14 -10  21.238  14.619
  20 -14 -10  37.697  12.109
  18  14 -10  34.037  13.959
  18 -14 -10  30.128  11.929
 -16 -14  10  42.676  11.849
  16  14 -10  63.755  14.619
  16 -14 -10  50.596  12.979
 -14 -14  10  33.897  12.169
  14  14 -10  22.498  13.529
  14 -14 -10  37.747  11.139
 -12 -14  10  168.19   18.58
  12  14 -10  127.47   16.89
  12 -14 -10  147.92   17.28
 -10 -14  10  69.884  13.109
  10  14 -10  63.035  14.519
  10 -14 -10  90.273  13.889
  -8 -14  10  59.645  12.859
   8  14 -10  83.963  15.029
   8  14 -10  94.832  11.999
   8 -14 -10  75.274  12.519
  -6 -14  10  33.057  11.379
   6 -14 -10  40.787   9.799
  -4 -14  10   7.659  10.829
   4 -14 -10  3.5797  8.4593
  -2 -14  10  -7.409   9.599
  -2  14  10  0.0500  5.4696
  -2  14  10  3.2497  7.3394
   0 -14  10  -4.380  10.289
   0  14  10 -0.8299  7.6494
   0  14  10  -9.059   5.810
   2 -14  10  -9.029  10.619
   4 -14  10  -5.350  10.149
   6 -14  10  23.218  12.809
   6  14  10  34.617  12.989
  21  15 -10  -23.81   12.62
  21 -15 -10   5.280  10.949
  19  15 -10  -18.38   11.72
  19 -15 -10   3.550  10.129
  17  15 -10  -21.79   10.24
  17 -15 -10   2.170  10.039
 -15 -15  10  -7.889   9.269
  15  15 -10  -20.60   11.01
  15 -15 -10  -5.390   8.199
 -13 -15  10  1.1299  9.5092
  13  15 -10  -5.230  12.429
  13 -15 -10  12.009  11.039
 -11 -15  10  26.188  10.739
  11  15 -10  28.258  11.979
  11 -15 -10  22.268  10.159
   9  15 -10   8.559  11.279
  -9 -15  10   1.060  10.219
   9 -15 -10  4.7596  8.8493
  -7 -15  10  48.176  12.039
   7 -15 -10  50.116  11.279
  -5 -15  10  17.709  11.619
   5 -15 -10  11.899   8.839
  -3 -15  10  39.657  13.769
  -1 -15  10  15.719  12.139
  -1  15  10  4.9296  7.6594
  -1  15  10  5.5295  6.3995
   1 -15  10  -5.780  10.789
   3 -15  10  11.199  12.629
   5 -15  10  -1.540  12.379
  20  16 -10  -19.82   15.05
  20 -16 -10  12.639  12.319
  18 -16 -10  2.3098  9.4892
 -16 -16  10  56.555  13.369
  16  16 -10  29.798  15.539
  16 -16 -10  55.805  14.119
 -14 -16  10  125.09   18.48
  14  16 -10  126.72   20.22
  14 -16 -10  108.61   15.88
 -12 -16  10  41.157  12.679
  12  16 -10  25.838  12.529
  12 -16 -10  23.508  10.549
  10  16 -10  13.569  11.989
 -10 -16  10  13.659  10.999
  10 -16 -10  18.438  10.599
  -8 -16  10  1.7999  9.5592
   8 -16 -10  -1.740   8.829
  -6 -16  10   3.820  11.219
   6 -16 -10  -4.100   8.099
  -4 -16  10   0.340  10.989
   4 -16 -10  2.5698  9.7292
  -2 -16  10  29.928  14.179
  -2  16  10  27.558   9.609
  -2  16  10  29.958   8.129
   0 -16  10   0.100  10.069
   0  16  10  -7.959   6.549
   0  16  10  0.5000  8.0593
   2 -16  10  -8.099  11.779
   4 -16  10  -0.250  11.029
  19  17 -10  -37.59   15.34
  17  17 -10  -29.01   12.87
  17 -17 -10   7.219  11.879
  15  17 -10  72.934  18.888
 -15 -17  10  106.77   17.17
  15 -17 -10  104.16   16.46
 -13 -17  10  123.84   19.14
  13 -17 -10  84.433  14.929
  11  17 -10  103.93   19.25
 -11 -17  10  107.21   18.06
  11 -17 -10  84.293  14.759
  -9 -17  10  55.985  14.069
   9 -17 -10  58.195  13.239
  -7 -17  10  25.548  13.049
   7 -17 -10  34.357  11.529
  -5 -17  10   8.149  10.859
   5 -17 -10   1.210  10.199
  -3 -17  10   5.160  12.539
  -3  17  10  19.118   8.789
  -3  17  10  14.429   7.219
  -1 -17  10  -10.87   10.35
  -1  17  10  0.3100  7.2494
  -1  17  10  2.6898  8.6193
   1 -17  10  -2.830  11.149
  16  18 -10  -28.11   13.36
  16 -18 -10  18.139  12.249
 -14 -18  10  13.929  12.049
  14  18 -10  -33.25   15.59
  14 -18 -10  11.329  11.259
 -12 -18  10  40.207  14.149
  12  18 -10  44.096  14.109
  12 -18 -10  27.088  13.129
  10  18 -10  36.057  17.099
 -10 -18  10  61.545  16.019
  10 -18 -10  68.284  15.449
  -8 -18  10  85.753  16.689
   8 -18 -10  64.575  14.279
  -6 -18  10  -1.570  10.689
   6 -18 -10  -12.70    8.92
  -4 -18  10   1.490  10.969
   4 -18 -10   6.659  10.639
  -2 -18  10  11.869  12.979
  -2  18  10  8.6193  7.0794
  -2  18  10  31.067  10.219
   0 -18  10  -16.89   11.27
   0  18  10  -9.459   7.249
  13  19 -10  -33.38   14.76
  11  19 -10  13.779  13.739
  11 -19 -10  -5.570  10.519
  -9 -19  10  15.279  13.029
   9 -19 -10   6.050  11.109
  -7 -19  10  -17.00    9.64
   7 -19 -10  -15.58   10.81
   5 -19 -10   1.320  10.789
  -3  19  10  0.2000  8.8693
  -3  19  10  1.3299  7.3094
  30   0 -11  11.409  11.249
  28   0 -11  12.859  11.819
  26   0 -11  -1.160   9.159
  24   0 -11  -2.060   8.689
 -22   0  11  -16.03   10.44
  22   0 -11  -1.250   7.749
  20   0 -11  -4.810   6.060
 -20   0  11  -5.490  10.009
 -18   0  11  5.7995  9.3992
  18   0 -11  -4.780   5.280
 -16   0  11  -1.470   7.629
  16   0 -11  -5.010   4.230
  14   0 -11  -1.600   4.300
 -14   0  11  -3.530   3.280
 -14   0  11  -3.240   6.449
 -12   0  11  0.3400  5.5895
  12   0 -11  1.0999  3.9397
 -12   0  11  -3.890   3.540
  10   0 -11  -1.900   3.210
 -10   0  11  -2.540   5.030
 -10   0  11  -4.110   3.650
   8   0 -11  -1.100   2.130
  -8   0  11  1.3499  4.4296
  -8   0  11  -3.070   3.850
  -6   0  11  -2.990   3.590
  -4   0  11  -2.650   4.420
  -2   0  11 -0.7499  5.1896
   0   0  11  -2.810   5.310
   2   0  11  -7.489   6.199
   4   0  11  -4.770   6.149
   6   0  11  -3.210   6.959
   8   0  11  0.9899  8.2793
  10   0  11  -17.71    8.21
  12   0  11  -4.470   9.679
  29   1 -11   2.230  10.609
  29  -1 -11  23.398  13.029
  27   1 -11  31.787  11.569
  27  -1 -11  52.156  13.469
  25   1 -11  2.9398  8.5793
  25  -1 -11  1.0499  9.4492
  23   1 -11  150.83   16.18
  23  -1 -11  165.43   16.99
 -23   1  11  116.70   22.21
  21   1 -11  9.9492  7.9593
 -21  -1  11   9.879  12.059
 -21   1  11  14.169  11.669
  21  -1 -11  14.659   7.989
 -19  -1  11  41.267  12.949
  19   1 -11  74.954  10.799
  19  -1 -11  94.982  11.819
  17   1 -11  97.862  10.729
 -17  -1  11  87.953  14.589
 -17   1  11  97.172  15.959
  17  -1 -11  112.91   12.71
  15   1 -11  3.8897  4.9696
 -15  -1  11  -6.379   7.729
 -15  -1  11  -6.819   3.780
 -15   1  11  1.2499  7.1394
  15  -1 -11  -2.020   4.050
 -13  -1  11  218.02   21.69
 -13  -1  11  210.45   14.18
  13   1 -11  202.43   14.69
 -13   1  11  203.83   13.34
  13  -1 -11  210.91   15.63
 -13   1  11  226.20   22.71
 -11  -1  11  496.91   36.55
 -11  -1  11  424.60   26.02
  11   1 -11  447.64   25.75
 -11   1  11  480.78   24.88
  11  -1 -11  433.76   25.22
 -11   1  11  389.80   34.01
  -9  -1  11  609.19   35.23
   9   1 -11  631.13   33.78
  -9  -1  11  668.35   46.96
  -9   1  11  597.60   34.81
  -9   1  11  676.05   47.35
   9  -1 -11  643.84   34.37
  -7  -1  11  469.96   27.60
  -7   1  11  443.97   25.85
   7  -1 -11  435.14   23.16
  -5  -1  11  168.61   13.78
  -5   1  11  153.26   12.62
  -3  -1  11  69.864   9.699
  -3   1  11  74.774   9.729
  -1  -1  11  47.236   9.299
  -1   1  11  37.837   8.349
   1  -1  11  -3.790   4.850
   1   1  11  -6.149   5.710
   3  -1  11  7.6694  6.9194
   3   1  11  14.619   7.459
   5  -1  11  14.659   8.069
   5   1  11  27.688  10.069
   7  -1  11  9.5792  8.5193
   7   1  11  -5.550   7.729
   9  -1  11  25.128  11.789
   9   1  11  31.727  11.709
  11  -1  11  13.809  11.739
  11   1  11  10.099  12.399
  30   2 -11  33.157  12.689
  30  -2 -11  39.327  15.429
  28   2 -11  25.418  11.589
  28  -2 -11  41.077  13.829
  26   2 -11  12.529   9.139
  26  -2 -11   9.389  10.699
  24   2 -11  82.123  13.579
  24  -2 -11  94.012  15.259
  22   2 -11  11.889   7.509
 -22  -2  11  12.489  14.129
  22  -2 -11  17.979   9.769
 -22   2  11   9.369  13.659
 -20  -2  11   3.190  10.299
  20   2 -11  -2.100   6.060
  20  -2 -11  0.0100  6.8794
 -20   2  11   0.360  10.729
 -18  -2  11  11.639   9.629
  18   2 -11  7.0494  6.6595
  18  -2 -11  8.9793  6.5695
 -18   2  11  6.8094  9.8592
 -16  -2  11  7.8194  8.6493
  16   2 -11  3.6897  5.3196
 -16  -2  11  5.8795  4.2796
 -16   2  11  5.2996  7.9393
  16  -2 -11  8.2793  5.6895
 -14  -2  11  259.01   16.63
  14   2 -11  255.22   17.36
 -14  -2  11  231.98   23.88
 -14   2  11  268.39   25.55
  14  -2 -11  271.64   18.70
 -12  -2  11  504.03   27.98
 -12  -2  11  469.10   37.73
  12   2 -11  487.01   27.82
 -12   2  11  500.54   26.00
  12  -2 -11  481.49   27.76
 -12   2  11  441.98   36.72
 -10  -2  11  891.06   67.76
  10   2 -11 1053.37   51.23
 -10  -2  11  978.94   52.04
 -10   2  11 1047.46   73.03
  10  -2 -11 1059.14   55.25
 -10   2  11 1027.49   54.31
   8   2 -11  486.04   27.44
  -8  -2  11  546.04   39.69
  -8  -2  11  527.99   30.32
  -8   2  11  489.78   27.50
   8  -2 -11  512.51   26.27
  -8   2  11  437.83   36.52
  -6  -2  11  743.24   41.26
  -6   2  11  834.98   45.30
  -4  -2  11  160.46   13.47
  -4   2  11  149.95   12.42
  -2  -2  11  424.98   26.94
  -2   2  11  432.77   27.12
   0  -2  11  67.704  10.089
   0   2  11  48.496   9.129
   2  -2  11  31.757   8.419
   2   2  11  55.545  10.619
   4  -2  11  25.008   8.549
   4   2  11  27.838   8.679
   6  -2  11  -8.549   8.009
   6   2  11  5.3996  8.6993
   8  -2  11  7.0994  9.8492
   8   2  11   2.550  10.029
  10  -2  11   9.369  10.309
  10   2  11  26.238  11.869
  12  -2  11   7.579  10.579
  12   2  11  21.028  13.609
  29   3 -11  16.139  10.759
  29  -3 -11   7.109  11.449
  27   3 -11  20.018  11.219
  27  -3 -11  15.219  11.339
  25   3 -11  3.9697  8.3993
  25  -3 -11  20.698  11.469
  23   3 -11  53.766  10.699
  23  -3 -11  62.135  12.859
 -23   3  11  53.326  16.009
  21   3 -11  12.659   8.009
 -21  -3  11   4.930  11.579
 -21   3  11  10.119  11.639
  21  -3 -11  6.3695  7.7094
  19   3 -11  -4.470   4.980
 -19  -3  11  -5.450  11.089
 -19   3  11  -1.650  11.299
  19  -3 -11  1.6399  6.7894
 -17  -3  11  35.727  12.169
  17   3 -11  23.898   7.299
 -17  -3  11  30.497   5.730
  17  -3 -11  25.568   7.269
 -17   3  11  27.798  10.689
 -15  -3  11  12.269   8.259
 -15  -3  11  0.1000  4.2996
  15   3 -11 -0.7999  4.9696
  15  -3 -11  0.7599  5.5695
 -15   3  11  1.9498  8.1693
 -13  -3  11  447.64   26.80
 -13  -3  11  480.51   37.07
  13   3 -11  443.68   26.68
  13  -3 -11  445.13   27.51
 -13   3  11  469.52   36.71
 -11  -3  11  63.035   9.989
 -11  -3  11  73.084   8.859
  11   3 -11  82.793   8.169
 -11   3  11  67.614  10.939
 -11   3  11  82.813   7.029
  11  -3 -11  71.434   8.719
  -9  -3  11  251.26   17.51
   9   3 -11  277.00   15.75
  -9  -3  11  254.04   23.03
  -9   3  11  269.84   17.37
  -9   3  11  288.39   24.90
   9  -3 -11  290.75   17.38
  -7  -3  11  42.357   8.159
  -7  -3  11  48.866   7.849
   7  -3 -11  51.486   5.780
  -7   3  11  56.135   7.279
  -5  -3  11  5.7395  5.1996
  -5   3  11  2.9398  4.4896
  -3  -3  11  74.904  10.729
  -3   3  11  84.243  10.179
  -1  -3  11  350.90   23.75
  -1   3  11  342.27   23.08
   1  -3  11  13.989   7.009
   1   3  11  13.239   7.229
   3  -3  11  34.207   8.699
   3   3  11  46.026  10.309
   5  -3  11  24.928   9.889
   5   3  11  6.6595  7.9393
   7  -3  11  13.569   8.839
   7   3  11  -2.330   8.469
   9  -3  11  5.7295  9.0593
   9   3  11  12.759  10.429
  11  -3  11  3.5897  9.9592
  11   3  11  16.999  11.379
  30   4 -11  16.559  11.939
  30  -4 -11   5.600  12.969
  28   4 -11  1.1699  9.1792
  28  -4 -11  -7.499  10.349
  26   4 -11  5.3696  9.4692
  26  -4 -11  10.059  11.739
  24   4 -11  43.226  10.729
  24  -4 -11  43.516  12.729
  22   4 -11  17.209   8.659
  22  -4 -11  11.969  10.119
 -22   4  11  14.869  14.319
  20   4 -11  2.1898  6.3795
 -20  -4  11   1.940  11.979
  20  -4 -11  3.0497  7.4394
 -20   4  11  -3.570  10.789
 -18  -4  11  82.513   9.679
  18   4 -11  96.782  10.859
 -18  -4  11  59.815  14.499
  18  -4 -11  96.272  12.299
 -18   4  11  83.203  15.779
 -16  -4  11  88.533   9.309
 -16  -4  11  70.604  13.449
  16   4 -11  73.704   9.859
  16  -4 -11  72.474   9.949
 -16   4  11  73.354  12.879
  14   4 -11  197.14   15.95
 -14  -4  11  234.38   16.00
 -14  -4  11  232.77   23.99
 -14   4  11  251.83   24.78
  14  -4 -11  260.57   18.69
 -12  -4  11  154.82   13.17
 -12  -4  11  179.78   19.34
  12   4 -11  156.65   12.35
  12  -4 -11  141.26   12.77
 -12   4  11  164.43   17.71
  10   4 -11  58.675   7.209
 -10  -4  11  52.136   9.299
 -10  -4  11  62.695   8.779
 -10   4  11  56.355   9.499
  10  -4 -11  63.605   7.259
 -10   4  11  57.695   6.469
  -8  -4  11  103.46   10.89
   8   4 -11  97.732   8.329
  -8  -4  11  113.42   14.49
  -8   4  11  120.26   15.23
  -8   4  11  103.07    9.64
   8  -4 -11  110.06    9.12
  -6  -4  11  239.61   17.60
   6  -4 -11  231.11   14.12
  -6   4  11  225.20   15.84
  -4  -4  11  88.193  11.059
  -4   4  11  111.98   10.74
  -2  -4  11  95.902  11.499
  -2   4  11  96.072  11.719
   0  -4  11  129.22   13.32
   0   4  11  116.26   13.17
   2  -4  11  4.9196  6.6295
   2   4  11 -0.1800  7.4794
   4  -4  11  9.3492  7.8294
   4   4  11  17.739   9.189
   6  -4  11  8.2293  8.4793
   6   4  11  -9.139   8.069
   8  -4  11  2.5998  9.4792
   8   4  11  -1.210   8.449
  10  -4  11  41.127  12.639
  10   4  11  48.066  14.789
  12  -4  11  32.107  13.799
  29   5 -11   4.950  10.709
  29  -5 -11  -6.109  12.469
  27   5 -11  2.1298  9.8792
  27  -5 -11   6.429  11.739
  25   5 -11  63.755  12.859
  25  -5 -11  78.744  15.519
  23   5 -11  48.446  10.449
 -23   5  11  29.798  15.079
  23  -5 -11  53.816  12.669
  21   5 -11  2.7998  6.6295
 -21   5  11   0.700  11.689
  21  -5 -11  7.3794  9.4192
 -19  -5  11  36.277  12.789
  19   5 -11  41.647   8.949
  19  -5 -11  68.104  11.149
 -19   5  11  57.365  14.539
 -17  -5  11  762.88   39.72
  17   5 -11  672.28   40.35
 -17  -5  11  669.11   55.06
 -17   5  11  849.44   62.56
  17  -5 -11  787.21   47.28
 -15  -5  11  1.3799  5.1596
  15   5 -11 -0.6799  5.5895
 -15  -5  11  3.6897  9.2092
  15  -5 -11  0.9099  5.1396
 -15   5  11  6.2795  7.5594
 -13  -5  11 -0.4900  5.2196
  13   5 -11  -8.529   3.870
 -13  -5  11  -1.990   5.800
  13  -5 -11  -4.880   4.610
 -13   5  11  -5.720   5.730
  11   5 -11  27.528   5.480
 -11  -5  11  26.318   7.169
 -11  -5  11  17.639   7.369
  11  -5 -11  22.838   5.950
 -11   5  11  22.078   4.160
 -11   5  11  12.889   6.819
  -9  -5  11  526.95   31.23
  -9  -5  11  486.14   38.70
   9   5 -11  535.04   28.68
  -9   5  11  518.42   29.91
   9  -5 -11  552.68   30.82
  -9   5  11  560.68   41.58
  -7  -5  11  614.79   44.12
  -7  -5  11  576.02   34.86
  -7   5  11  623.19   35.19
   7  -5 -11  641.30   34.59
  -5  -5  11  552.97   33.71
   5  -5 -11  507.08   29.57
  -5   5  11  566.17   31.69
  -3  -5  11  21.698   7.759
  -3   5  11  36.897   8.179
  -1  -5  11  18.089   7.319
  -1   5  11  2.2098  7.3794
   1  -5  11  -1.990   6.070
   1   5  11 -0.3100  7.3694
   3  -5  11  6.8894  8.2193
   3   5  11  5.7195  8.6893
   5  -5  11  8.8693  8.3993
   5   5  11  13.199   9.699
   7  -5  11  -2.080   8.969
   7   5  11  4.8896  9.3292
   9  -5  11  155.90   17.94
   9   5  11  170.82   20.23
  11  -5  11  79.733  16.199
  11   5  11  96.112  17.509
  28   6 -11  -2.070   9.139
  28  -6 -11  -8.389  12.929
  26   6 -11  35.007  10.999
  26  -6 -11  58.985  16.149
  24   6 -11  145.29   16.68
  24  -6 -11  172.96   20.43
  22   6 -11  5.8195  8.6393
 -22   6  11  -1.350  13.899
  22  -6 -11  7.8794  9.9192
  20   6 -11  29.448   8.549
  20  -6 -11  10.589   8.649
 -20   6  11  15.379  12.259
  18   6 -11  110.72   12.37
 -18  -6  11  70.054  15.499
 -18  -6  11  88.843  10.859
 -18   6  11  133.17   18.92
  18  -6 -11  133.55   15.05
 -16  -6  11  416.12   24.88
  16   6 -11  377.38   25.05
 -16  -6  11  349.65   36.09
 -16   6  11  395.44   35.88
  16  -6 -11  440.16   28.33
 -14  -6  11  34.467  10.779
 -14  -6  11  52.566   8.879
  14   6 -11  45.856   8.039
  14  -6 -11  49.766   8.719
 -14   6  11  49.396  11.569
  12   6 -11  15.519   5.330
 -12  -6  11  12.829   6.969
 -12  -6  11  8.3193  7.1794
 -12   6  11  7.9993  7.0594
  12  -6 -11  7.6094  5.0996
 -10  -6  11  79.193  10.439
 -10  -6  11  59.985  10.119
 -10   6  11  85.443  13.389
  10  -6 -11  96.242   9.799
 -10   6  11  67.914   7.679
  -8  -6  11  209.15   16.36
  -8  -6  11  192.71   19.51
  -8   6  11  216.90   21.03
  -8   6  11  213.56   14.80
   8  -6 -11  225.42   15.05
  -6  -6  11  926.58   54.70
  -6  -6  11 1059.12   69.35
  -6   6  11 1003.49   54.11
  -4  -6  11  34.057   8.549
  -4   6  11  49.076   8.169
  -2  -6  11  26.298   8.129
  -2   6  11  14.119   8.019
   0  -6  11  -2.760   7.439
   0   6  11  -1.390   6.889
   2  -6  11  -6.020   6.389
   2   6  11  -4.980   7.349
   4  -6  11  21.618   9.109
   4   6  11  21.468  10.609
   6  -6  11  13.729  10.199
   6   6  11  13.679  11.039
   8  -6  11  45.806  12.619
   8   6  11  38.687  12.819
  10  -6  11  75.434  14.989
  10   6  11  74.884  16.209
  29   7 -11   9.589  11.309
  29  -7 -11  36.327  15.869
  27   7 -11  2.8798  9.5492
  27  -7 -11  -2.250  12.639
  25   7 -11  92.262  15.119
  25  -7 -11  112.03   18.93
  23   7 -11  120.44   15.42
  23  -7 -11  178.05   20.88
 -23   7  11  120.37   21.80
  21   7 -11  6.4595  7.8694
  21  -7 -11  17.529   9.769
 -21   7  11   2.710  12.569
 -19  -7  11  3.2597  6.2395
  19   7 -11 -0.7699  7.0794
 -19   7  11  -5.480  11.379
  19  -7 -11  5.0896  7.9993
 -17  -7  11  32.137   7.569
  17   7 -11  34.407   8.639
 -17  -7  11  18.998  11.829
 -17   7  11  27.268  11.199
  17  -7 -11  33.497   8.979
 -15  -7  11  20.608  11.099
 -15  -7  11  45.466   8.629
  15   7 -11  33.347   7.459
  15  -7 -11  44.946   8.899
 -15   7  11  27.358   9.999
 -13  -7  11  348.09   30.75
  13   7 -11  305.67   21.96
 -13  -7  11  360.89   23.62
 -13   7  11  377.11   32.04
  13  -7 -11  352.39   24.46
 -11  -7  11  165.42   15.42
  11   7 -11  148.42   12.91
 -11  -7  11  143.78   17.61
 -11   7  11  167.48   19.10
  11  -7 -11  175.06   14.65
   9   7 -11  3.9597  4.6496
  -9  -7  11  2.4998  5.8195
  -9  -7  11  4.0497  6.8094
  -9   7  11  5.9395  4.4096
  -9   7  11  2.4098  5.7695
   9  -7 -11  4.0997  5.1696
  -7  -7  11  63.535   9.829
  -7  -7  11  76.494  11.379
  -7   7  11  66.535   8.639
   7  -7 -11  77.854   8.479
  -5  -7  11  9.8592  7.0794
  -5   7  11  9.7092  5.8895
   5  -7 -11  9.7392  4.5996
  -3  -7  11  384.18   26.27
  -3   7  11  369.69   24.72
  -1  -7  11  600.76   37.51
  -1   7  11  618.72   38.31
   1  -7  11  28.988   9.319
   1   7  11  34.477  10.959
   3  -7  11  19.608   9.109
   3   7  11  13.429   9.989
   5  -7  11  21.708  10.129
   5   7  11  24.288  12.719
   7  -7  11  2.3898  9.3792
   7   7  11  -5.870  11.459
   9  -7  11  -16.69   10.42
   9   7  11  -11.15   11.70
  11  -7  11  -5.780  11.359
  28   8 -11  16.789  10.989
  28  -8 -11  29.358  14.549
  26   8 -11  0.7399  9.3192
  26  -8 -11   5.810  12.039
  24   8 -11  63.145  13.039
  24  -8 -11  101.86   16.92
  22   8 -11  139.90   16.31
  22  -8 -11  144.71   18.77
 -22   8  11  131.94   21.34
  20   8 -11  9.7692  8.6093
 -20   8  11  12.459  11.959
  20  -8 -11  20.938   9.569
  18   8 -11  1.0499  6.6295
 -18  -8  11  5.6095  6.4095
 -18   8  11   3.370  10.369
  18  -8 -11  8.9893  7.6894
 -16  -8  11  191.99   16.37
  16   8 -11  201.99   17.34
 -16  -8  11  194.13   26.47
 -16   8  11  220.34   24.34
  16  -8 -11  213.46   18.41
  14   8 -11  297.55   20.72
 -14  -8  11  265.96   20.32
 -14  -8  11  283.28   30.69
  14  -8 -11  304.29   22.67
 -14   8  11  339.72   29.88
 -12  -8  11  733.79   44.59
 -12  -8  11  787.87   57.03
  12   8 -11  814.55   44.06
  12  -8 -11  890.10   49.96
 -12   8  11  863.74   63.48
  10   8 -11  403.42   24.67
 -10  -8  11  358.26   25.94
 -10  -8  11  422.35   32.33
 -10   8  11  395.60   32.93
  10  -8 -11  401.86   25.32
  -8  -8  11  46.296   8.719
  -8  -8  11  65.425  11.089
  -8   8  11  47.866   7.429
   8  -8 -11  53.916   7.699
  -8   8  11  33.567   8.649
  -6  -8  11  49.826   8.369
  -6  -8  11  57.535  10.269
  -6   8  11  52.846   8.549
   6  -8 -11  64.955   8.129
  -4  -8  11  166.69   15.94
  -4   8  11  152.50   14.86
   4  -8 -11  179.29   13.62
  -2  -8  11  299.85   23.33
  -2   8  11  293.45   21.92
   0  -8  11  146.93   15.72
   0   8  11  170.47   17.04
   2  -8  11  43.126  11.079
   2   8  11  39.727  12.369
   4  -8  11  -8.049   8.789
   4   8  11  -3.120   9.509
   6  -8  11  22.098  10.599
   6   8  11  17.639  12.179
   8  -8  11  -1.080  11.579
   8   8  11   2.320  12.689
  10  -8  11  -8.549   9.999
  10   8  11  -21.41   11.41
  27   9 -11  12.859  11.209
  27  -9 -11   8.109  13.089
  25   9 -11  14.429  11.809
  25  -9 -11  26.248  12.699
  23   9 -11  84.363  15.189
  23  -9 -11  91.283  15.859
 -23   9  11  70.444  18.129
  21   9 -11  55.795  13.169
 -21   9  11  35.767  15.719
  21  -9 -11  44.806  12.909
  19   9 -11  22.708   9.289
 -19  -9  11  41.177   9.629
  19  -9 -11  31.657  10.849
 -19   9  11  25.068  13.639
  17   9 -11  17.639   8.519
 -17  -9  11  19.858   7.599
 -17   9  11   2.910  10.409
  17  -9 -11  13.099   8.659
  15   9 -11  57.315  10.179
 -15  -9  11  53.966   9.889
 -15   9  11  40.657  12.189
  15  -9 -11  50.876   9.709
 -13  -9  11  531.65   32.61
  13   9 -11  483.26   31.35
  13  -9 -11  518.94   32.48
 -13   9  11  492.14   40.83
  11   9 -11  820.44   44.86
 -11  -9  11  748.76   45.81
 -11   9  11  809.54   60.03
  11  -9 -11  836.55   47.37
   9   9 -11  171.83   15.12
  -9  -9  11  189.30   16.67
   9  -9 -11  216.75   16.46
  -9   9  11  209.27   22.25
  -7  -9  11  18.059   9.229
  -7   9  11  5.3496  6.4495
  -7   9  11  22.418   6.219
   7  -9 -11  16.049   6.449
  -5  -9  11  169.29   16.50
  -5   9  11  190.56   15.51
   5  -9 -11  168.05   14.29
  -3  -9  11  83.903  12.559
  -3   9  11  100.05   12.98
  -1  -9  11  29.998  10.699
  -1   9  11  25.398   9.009
   1  -9  11  89.373  13.899
   1   9  11  95.312  15.259
   3  -9  11  -7.129   9.029
   3   9  11  -3.130   9.069
   5  -9  11  -7.409   9.469
   5   9  11  -7.779   9.619
   7  -9  11  -14.08   10.72
   7   9  11  -3.850  12.279
   9  -9  11  -19.31   10.54
   9   9  11  -9.919  12.349
  26  10 -11  -11.99    9.96
  26 -10 -11  -3.330  11.129
  24  10 -11  56.655  13.769
  24 -10 -11  43.556  13.579
  22  10 -11  28.238  11.319
  22 -10 -11  32.947  12.169
 -22  10  11   7.179  14.779
  20  10 -11  -11.83    8.37
  20 -10 -11  -1.880   8.269
 -20  10  11  -17.37   11.62
 -18 -10  11  20.908   8.259
  18  10 -11  11.209   9.479
  18 -10 -11  20.908   9.289
 -18  10  11  20.078  13.229
 -16 -10  11  14.899   7.749
  16  10 -11  19.828   9.219
  16 -10 -11  14.129   7.879
 -16  10  11  18.139  10.849
 -14 -10  11  46.686  10.289
  14  10 -11  55.975  10.659
  14 -10 -11  50.026  10.439
 -14  10  11  34.067  10.359
 -12 -10  11  575.40   37.47
  12  10 -11  653.20   37.73
 -12  10  11  658.14   50.66
  12 -10 -11  653.21   39.85
 -10 -10  11  238.87   20.94
  10  10 -11  263.17   20.19
  10 -10 -11  272.17   20.26
 -10  10  11  255.16   25.75
  -8 -10  11  18.229   8.889
   8 -10 -11  33.387   7.939
  -8  10  11  14.149   8.649
  -6 -10  11  -2.320   7.679
   6 -10 -11  -3.690   5.920
  -4 -10  11  30.228   9.879
  -4  10  11  28.948   8.609
   4 -10 -11  26.308   7.269
  -2 -10  11  40.137  10.479
  -2  10  11  54.766  11.319
   0 -10  11  182.97   19.03
   0  10  11  229.47   21.26
   2 -10  11  -1.640   9.819
   2  10  11  -11.50    7.57
   4 -10  11  -8.349   9.829
   4  10  11  -3.670   9.919
   6 -10  11  -14.42   10.38
   6  10  11  -5.690  11.929
   8 -10  11  -18.42   10.80
   8  10  11  -15.40   10.29
  25  11 -11  14.639  12.149
  25 -11 -11  13.219  11.999
  23  11 -11  55.605  14.389
  23 -11 -11  86.843  16.279
  21  11 -11  -5.160   9.709
  21 -11 -11  2.0298  9.7392
 -21  11  11  -15.28   12.20
  19  11 -11  48.966  13.149
  19 -11 -11  75.134  13.499
 -19  11  11  32.617  14.989
  17  11 -11  163.14   17.95
 -17 -11  11  136.96   15.40
  17 -11 -11  138.88   16.09
 -17  11  11  127.71   20.02
  15  11 -11  -5.630   8.149
 -15 -11  11  -5.990   7.519
 -15  11  11  1.0599  8.9993
  15 -11 -11  0.5900  6.9594
  13  11 -11  62.555  11.139
 -13 -11  11  71.894  12.389
  13 -11 -11  60.345  10.599
 -13  11  11  41.817  11.739
 -11 -11  11  78.114  13.159
  11  11 -11  73.634  12.329
  11 -11 -11  78.384  11.519
 -11  11  11  59.575  12.169
   9  11 -11  78.414  12.139
  -9  11  11  89.433  13.699
   9 -11 -11  102.28   12.29
  -7 -11  11  242.18   20.80
   7 -11 -11  273.98   20.58
  -7  11  11  281.71   26.70
  -5 -11  11  109.41   14.99
   5 -11 -11  112.31   12.83
  -3 -11  11  -3.390   7.909
  -1 -11  11  78.014  13.629
  -1  11  11  89.103  14.299
   1 -11  11  28.898  11.139
   1  11  11  24.388  10.809
   3 -11  11  -5.400   8.869
   3  11  11  -5.770   9.819
   5 -11  11  -2.930   9.609
   5  11  11  22.858  13.519
   7 -11  11  -6.249  11.759
   7  11  11  -0.330  11.579
   9 -11  11  13.959  13.509
  26  12 -11  44.956  16.539
  24  12 -11  92.132  18.928
  24 -12 -11  94.292  16.639
  22  12 -11  61.525  14.879
  22 -12 -11  55.495  13.659
  20  12 -11  101.26   16.06
  20 -12 -11  88.633  14.969
  18  12 -11  326.07   27.20
 -18 -12  11  367.59   26.45
  18 -12 -11  362.81   28.18
 -16 -12  11  218.43   20.21
  16  12 -11  228.24   21.19
  16 -12 -11  243.09   21.32
 -14 -12  11  3.2997  8.5893
  14  12 -11  -5.080   8.279
  14 -12 -11 -0.7299  8.0093
  12  12 -11  2.3798  9.5392
 -12 -12  11  -3.340   7.779
  12 -12 -11  5.8795  8.3493
 -12  12  11  11.249   9.119
 -10 -12  11  73.814  12.779
  10  12 -11  77.774  12.599
  10 -12 -11  81.463  11.329
 -10  12  11  65.905  12.749
  -8 -12  11  178.04   18.32
   8 -12 -11  207.04   17.58
  -8  12  11  215.46   22.96
  -6 -12  11  448.04   31.93
  -6  12  11  423.82   35.52
   6 -12 -11  410.32   27.63
  -4 -12  11  42.846  11.529
   4 -12 -11  32.107   8.919
  -2 -12  11  32.007  12.039
   0 -12  11  32.437  11.669
   2 -12  11  -7.129   9.209
   2  12  11  -1.790  10.049
   4 -12  11  132.14   18.92
   4  12  11  159.92   20.37
   6 -12  11  22.298  12.469
   6  12  11  34.007  14.739
   8 -12  11  22.618  13.899
  25  13 -11  131.75   21.33
  23  13 -11  121.66   19.17
  23 -13 -11  123.52   19.13
  21  13 -11   1.680  12.939
  21 -13 -11  31.317  11.899
  19  13 -11  167.16   20.61
  19 -13 -11  153.18   18.46
 -17 -13  11  140.23   16.91
  17  13 -11  172.03   19.78
  17 -13 -11  160.68   18.19
 -15 -13  11  26.128  11.179
  15  13 -11  -0.480  10.079
  15 -13 -11  9.9192  8.3893
 -13 -13  11  54.486  12.039
  13  13 -11  31.477  12.689
  13 -13 -11  63.785  11.929
  11  13 -11  31.277   9.799
 -11 -13  11  33.427  10.929
  11 -13 -11  32.767  10.119
  -9 -13  11  44.486  12.519
   9 -13 -11  45.136   9.799
  -7 -13  11  154.14   17.74
   7 -13 -11  179.82   17.31
  -5 -13  11  100.59   15.36
   5 -13 -11  121.87   14.03
  -3 -13  11  -5.110   8.579
  -3  13  11  1.4499  5.0296
  -1 -13  11  43.416  12.369
   1 -13  11  -14.81    9.00
   3 -13  11  23.308  12.899
   3  13  11  33.237  13.289
   5 -13  11  69.304  16.799
   5  13  11  82.583  16.359
   7 -13  11  -9.549  10.949
  24  14 -11  94.312  20.778
  22  14 -11  54.756  16.049
  22 -14 -11  67.174  15.069
  20  14 -11  -25.29   10.10
  20 -14 -11  4.6096  9.6492
  18  14 -11  66.515  15.969
 -18 -14  11  70.284  13.459
  18 -14 -11  66.215  13.749
  16  14 -11  -24.82   11.33
 -16 -14  11  -3.690   8.979
  16 -14 -11  -8.869   9.079
  14  14 -11  165.33   20.58
 -14 -14  11  151.66   18.00
  14 -14 -11  175.15   18.59
  12  14 -11  217.46   21.59
 -12 -14  11  179.50   19.48
  12 -14 -11  209.47   19.78
 -10 -14  11  73.404  15.029
  10 -14 -11  62.585  12.359
  -8 -14  11  31.267  11.309
  -6 -14  11  100.25   16.61
  -4 -14  11  -11.76    8.78
   4 -14 -11  -14.99    6.87
  -2 -14  11  109.36   16.44
   0 -14  11  59.835  14.429
   2 -14  11  -0.820  10.229
   4 -14  11  26.628  13.579
   4  14  11  29.838  13.889
   6 -14  11  14.159  12.579
  21  15 -11  -12.21   12.62
  21 -15 -11  -0.170  11.629
  19  15 -11  -17.05   13.20
  19 -15 -11   4.740  11.659
 -17 -15  11  12.339  11.369
  17  15 -11  -26.85   13.30
  17 -15 -11 -0.5500  9.3992
 -15 -15  11  187.24   20.29
  15  15 -11  147.14   20.93
  15 -15 -11  182.91   20.45
  13  15 -11  372.34   30.34
 -13 -15  11  335.23   27.93
  13 -15 -11  319.27   25.83
 -11 -15  11  245.66   22.80
  11  15 -11  202.00   22.75
  11 -15 -11  254.32   22.56
  -9 -15  11  64.895  13.809
   9 -15 -11  79.453  12.959
  -7 -15  11  21.828  11.849
   7 -15 -11  5.0896  9.2692
  -5 -15  11  -9.829   9.189
   5 -15 -11  -12.35    7.62
  -3 -15  11  119.22   17.53
  -3  15  11  80.273   9.759
  -1 -15  11  227.97   23.67
   1 -15  11  16.239  13.409
   3 -15  11  14.839  13.539
  20  16 -11  -34.20   13.33
  20 -16 -11   0.590  10.779
  18  16 -11  -12.32   13.47
  18 -16 -11   5.900  10.169
 -16 -16  11   3.550  10.289
  16  16 -11  -10.90   14.31
  16 -16 -11   2.950  10.039
  14  16 -11  177.11   23.61
 -14 -16  11  145.92   19.90
  14 -16 -11  148.60   18.32
 -12 -16  11  181.37   20.32
  12  16 -11  177.96   20.79
  12 -16 -11  189.08   19.76
 -10 -16  11  142.76   18.68
  10 -16 -11  160.40   18.84
  -8 -16  11  -2.690  11.259
   8 -16 -11 -0.9199  8.3293
  -6 -16  11  -3.460  10.049
   6 -16 -11  -11.76    8.99
  -4 -16  11   7.349  11.409
  -2 -16  11  153.03   21.27
   0 -16  11  102.82   18.97
   2 -16  11  -8.729  11.409
  19  17 -11  -25.05   14.42
 -17 -17  11  -3.740   9.729
  17  17 -11  -27.65   12.30
  17 -17 -11  -1.890  10.299
 -15 -17  11  -1.850  11.819
  15  17 -11  -30.61   13.72
  15 -17 -11 -0.8599  9.9192
 -13 -17  11  83.913  16.939
  13  17 -11  88.643  19.628
  13 -17 -11  97.502  15.659
 -11 -17  11  32.267  13.759
  11 -17 -11  21.908  11.099
  -9 -17  11  -16.30    9.27
   9 -17 -11  -11.08   10.07
  -7 -17  11   6.719  12.129
   7 -17 -11   5.860  10.159
  -5 -17  11  10.599  12.669
   5 -17 -11  15.619  10.969
  -3 -17  11   8.839  12.169
  -3  17  11  2.4198  6.7894
  -1 -17  11  32.587  13.249
  16  18 -11   1.010  17.379
 -14 -18  11   4.860  11.059
  14  18 -11  -24.97   13.99
  14 -18 -11   7.329  10.509
 -12 -18  11   1.090  11.349
  12 -18 -11  -0.360  11.529
 -10 -18  11   3.500  12.939
  10 -18 -11   4.050  11.529
  -8 -18  11  15.589  12.129
   8 -18 -11  38.467  13.129
  -6 -18  11  63.915  16.649
   6 -18 -11  86.503  15.919
  -4 -18  11  15.719  13.669
  -4  18  11  21.028   8.219
  -4  18  11  39.597  10.899
  11 -19 -11  -6.579  10.889
   9 -19 -11  71.554  16.249
   7 -19 -11  87.563  16.459
  30   0 -12  284.96   26.95
  28   0 -12  133.15   17.86
  26   0 -12  21.798  11.759
  24   0 -12  8.7793  9.8192
 -24   0  12   0.820  12.969
 -22   0  12  44.026  14.529
  22   0 -12  64.825  10.739
  20   0 -12  201.99   17.88
 -20   0  12  195.46   27.47
  18   0 -12  8.8093  6.7794
 -18   0  12  11.329   9.349
  16   0 -12  0.6299  5.0496
 -16   0  12  2.1798  7.0994
 -14   0  12 1469.42   78.62
 -14   0  12 1555.02  106.06
  14   0 -12 1601.62   81.20
 -12   0  12 1723.74   92.99
 -12   0  12 1944.55  124.10
  12   0 -12 1816.18   94.41
 -10   0  12  56.375   7.299
  10   0 -12  59.165   5.960
 -10   0  12  36.867   9.059
  -8   0  12  324.22   20.36
  -8   0  12  301.55   26.91
  -6   0  12  78.924   9.199
  -4   0  12  793.84   44.78
  -2   0  12 1061.92   58.43
   0   0  12  740.53   43.64
   2   0  12  105.32   13.78
   4   0  12  -5.450   7.219
   6   0  12  18.568   9.629
   8   0  12  50.046  12.899
  10   0  12  15.419  11.669
  31   1 -12  138.41   20.22
  31  -1 -12  191.23   23.70
  27   1 -12  3.0597  9.3292
  27  -1 -12  1.5799  9.9092
  25   1 -12  103.26   14.60
  25  -1 -12  112.86   15.62
  23   1 -12  7.4494  8.0093
 -23  -1  12  -10.57   11.44
  23  -1 -12  0.7699  8.7893
 -23   1  12  -12.38   11.56
  21   1 -12  24.618   8.089
 -21  -1  12  12.589  12.489
  21  -1 -12  17.559   8.869
 -21   1  12   8.979  11.919
  19   1 -12  237.22   18.70
 -19  -1  12  214.69   27.85
  19  -1 -12  257.07   20.45
 -19   1  12  267.13   30.59
 -17  -1  12  53.636  11.659
  17   1 -12  56.275   8.759
  17  -1 -12  53.386   8.899
 -17   1  12  48.646  11.189
 -15  -1  12  222.55   14.37
 -15  -1  12  187.04   21.84
  15   1 -12  213.17   15.73
  15  -1 -12  230.45   17.00
 -15   1  12  257.09   24.91
  13   1 -12  967.21   49.96
 -13  -1  12  911.31   66.23
 -13  -1  12  897.88   49.07
  13  -1 -12  961.69   52.31
 -13   1  12 1006.73   69.42
 -13   1  12  943.80   50.57
  11   1 -12  217.50   14.25
 -11  -1  12  216.99   15.37
 -11  -1  12  228.17   22.31
  11  -1 -12  199.72   14.11
 -11   1  12  194.83   13.99
 -11   1  12  210.58   21.25
  -9  -1  12  6.6695  5.8595
  -9  -1  12  2.5798  4.6996
  -9   1  12  -3.670   5.140
  -9   1  12  6.2295  4.5996
  -7  -1  12  140.80   12.01
  -7   1  12  157.60   12.88
  -5  -1  12  122.45   12.47
  -5   1  12  110.61   11.28
  -3  -1  12  408.40   26.28
  -3   1  12  410.41   26.23
  -1  -1  12  691.55   40.97
  -1   1  12  596.05   36.13
   1  -1  12  87.593  12.059
   1   1  12  106.48   13.17
   3  -1  12  3.8497  7.1694
   3   1  12 -0.1700  8.1893
   5  -1  12  -8.829   8.049
   5   1  12  1.8298  7.6694
   7  -1  12  48.806  12.089
   7   1  12  40.427  12.979
   9  -1  12  46.806  14.189
   9   1  12  42.227  14.049
  30   2 -12  44.826  14.189
  30  -2 -12  32.597  14.529
  28   2 -12  -7.029   8.599
  28  -2 -12  -4.110  10.799
  26   2 -12  184.35   18.93
  26  -2 -12  204.89   21.51
  24   2 -12  194.00   19.39
 -24   2  12  207.72   31.26
  24  -2 -12  176.90   19.24
 -22  -2  12   8.349  12.769
  22   2 -12  27.658   8.569
 -22   2  12  12.309  11.999
  22  -2 -12  34.297   9.899
 -20  -2  12  51.896  15.509
  20   2 -12  70.884  10.849
 -20   2  12  58.035  14.789
  20  -2 -12  50.176  10.009
  18   2 -12  580.84   37.33
 -18  -2  12  694.30   53.78
  18  -2 -12  530.05   35.78
 -18   2  12  678.29   49.97
 -16  -2  12  -2.270   3.660
 -16  -2  12  2.2698  8.3793
  16   2 -12  5.1296  5.3596
  16  -2 -12 -0.7299  5.5395
 -16   2  12  3.4797  7.7894
 -14  -2  12  460.48   26.09
  14   2 -12  415.83   26.12
 -14  -2  12  447.72   36.41
 -14   2  12  401.64   33.65
  14  -2 -12  394.25   24.81
 -12  -2  12  96.622  14.459
 -12  -2  12  114.38   10.52
  12   2 -12  112.41    9.65
  12  -2 -12  85.583  10.759
 -12   2  12  122.76   15.84
 -12   2  12  122.58    9.50
 -10  -2  12  225.35   21.61
 -10  -2  12  188.04   15.13
 -10   2  12  192.97   13.87
 -10   2  12  203.10   20.36
  10  -2 -12  184.12   13.05
  -8  -2  12  343.50   28.37
  -8  -2  12  330.44   21.68
  -8   2  12  362.35   22.32
  -6  -2  12  71.694   9.469
  -6   2  12  76.864   9.369
  -4  -2  12  -1.160   5.180
  -4   2  12  3.6197  5.0496
  -2  -2  12  178.69   15.73
  -2   2  12  184.68   16.32
   0  -2  12  107.14   12.67
   0   2  12  117.74   14.03
   2  -2  12  72.584  11.509
   2   2  12  79.763  12.189
   4  -2  12  46.766  10.639
   4   2  12  51.286  11.199
   6  -2  12  0.9499  8.6793
   6   2  12  3.4697  8.7293
   8  -2  12  11.739  10.009
   8   2  12  14.739  10.989
  10  -2  12  11.129  10.819
  10   2  12  26.278  13.819
  29   3 -12  17.399  10.259
  29  -3 -12   1.120  12.409
  27   3 -12  82.013  13.999
  27  -3 -12  123.15   18.30
  25   3 -12  344.66   26.06
  25  -3 -12  366.19   28.71
 -25   3  12  357.54   39.39
 -23  -3  12  100.76   19.65
  23   3 -12  113.21   14.30
 -23   3  12  94.052  20.708
  23  -3 -12  141.94   16.37
 -21  -3  12  -11.05   10.76
  21   3 -12  0.4600  6.9194
 -21   3  12   5.120  12.739
  21  -3 -12  -1.070   7.789
  19   3 -12  59.985   9.349
 -19  -3  12  51.646  15.209
 -19   3  12  58.415  14.099
  19  -3 -12  72.434  10.799
 -17  -3  12  16.039   9.769
 -17  -3  12  20.558   5.430
  17   3 -12  20.758   6.759
  17  -3 -12  17.609   7.299
 -17   3  12  19.878   9.659
 -15  -3  12  105.22   10.05
 -15  -3  12  76.044  12.849
  15   3 -12  101.03   10.85
  15  -3 -12  110.74   11.78
 -15   3  12  76.874  13.119
 -13  -3  12  329.69   29.25
 -13  -3  12  317.02   20.58
 -13   3  12  305.47   26.62
  13  -3 -12  266.79   19.21
 -11  -3  12  127.93   12.35
 -11  -3  12  135.72   17.65
  11   3 -12  160.04   11.12
  11  -3 -12  130.10   10.95
 -11   3  12  139.73   10.48
 -11   3  12  135.76   17.13
  -9  -3  12 1272.85   82.87
  -9  -3  12 1103.65   63.26
  -9   3  12 1088.18   58.93
   9  -3 -12 1163.14   58.79
  -9   3  12 1119.62   78.58
  -7  -3  12  921.99   50.86
  -7   3  12  913.26   49.45
  -5  -3  12  239.92   17.93
  -5   3  12  267.34   18.65
  -3  -3  12  -2.920   6.429
  -3   3  12  5.3096  5.9695
  -1  -3  12  11.679   7.029
  -1   3  12  18.678   7.419
   1  -3  12  62.065  10.959
   1   3  12  74.234  12.019
   3  -3  12  211.63   19.51
   3   3  12  167.27   17.19
   5  -3  12  38.037  11.329
   5   3  12  44.176  12.619
   7  -3  12  14.569  11.159
   7   3  12  12.649  10.879
   9  -3  12  21.958  11.389
   9   3  12  18.508  11.699
  30   4 -12  6.7694  9.9092
  30  -4 -12   3.920  14.079
  28   4 -12  4.6296  9.4392
  28  -4 -12   0.980  11.789
  26   4 -12  249.96   22.63
  26  -4 -12  275.84   25.42
  24   4 -12  246.33   21.11
 -24   4  12  234.05   32.17
  24  -4 -12  274.63   23.70
 -22  -4  12  -18.33    9.97
  22   4 -12  0.6499  7.3894
 -22   4  12  -9.229  11.069
  22  -4 -12  0.5600  8.4693
  20   4 -12  38.937   8.569
 -20  -4  12  27.668  12.459
  20  -4 -12  45.336  10.139
 -20   4  12  35.577  13.499
 -18  -4  12  4.2696  5.6595
 -18  -4  12  -6.389  10.709
  18   4 -12  7.2094  5.8495
 -18   4  12  -3.520   9.089
  18  -4 -12  3.5697  6.4995
 -16  -4  12  25.638   6.459
 -16  -4  12  10.849   9.999
  16   4 -12  16.359   6.010
 -16   4  12  19.838   9.249
  16  -4 -12  23.928   7.499
 -14  -4  12  119.45   16.36
  14   4 -12  103.38   10.96
 -14  -4  12  90.343  10.709
 -14   4  12  106.68   16.35
  14  -4 -12  92.252  11.399
  12   4 -12  22.628   5.510
 -12  -4  12  27.318   7.059
 -12  -4  12  21.548   8.219
  12  -4 -12  34.727   6.749
 -12   4  12  18.368   7.799
 -10  -4  12  71.444  11.249
 -10  -4  12  107.32   11.34
 -10   4  12  110.14    9.57
  10  -4 -12  114.57   10.05
 -10   4  12  111.69   15.78
  -8  -4  12  902.81   66.07
  -8  -4  12  976.01   52.15
  -8   4  12 1101.09   58.38
  -6  -4  12  387.18   25.26
  -6   4  12  387.53   24.15
  -4  -4  12  40.317   8.969
  -4   4  12  50.896   8.369
  -2  -4  12  79.773  11.209
  -2   4  12  81.543  11.749
   0  -4  12  80.933  11.799
   0   4  12  81.483  11.839
   2  -4  12  194.50   17.85
   2   4  12  245.48   21.25
   4  -4  12  112.58   15.56
   4   4  12  95.562  14.719
   6  -4  12 -0.4000  8.5293
   6   4  12  0.4300  9.1293
   8  -4  12  16.939  10.979
   8   4  12  23.508  12.819
  10  -4  12  72.704  15.769
  10   4  12  71.774  16.449
  29   5 -12  34.827  12.729
  29  -5 -12  40.367  14.989
  27   5 -12  9.2292  9.3692
  27  -5 -12  19.868  13.969
  25   5 -12  168.90   17.95
 -25   5  12  149.72   24.61
  25  -5 -12  204.72   21.23
  23   5 -12  30.068   9.629
  23  -5 -12  30.977  11.269
 -23   5  12  10.429  13.869
 -21  -5  12  82.453  18.179
  21   5 -12  145.80   15.34
 -21   5  12  108.65   19.56
  21  -5 -12  145.67   17.26
  19   5 -12  139.34   15.04
 -19  -5  12  149.02   12.73
 -19  -5  12  109.04   19.67
 -19   5  12  137.81   20.05
  19  -5 -12  152.25   15.86
  17   5 -12  26.688   7.839
 -17  -5  12  27.328  12.549
 -17  -5  12  32.287   7.949
  17  -5 -12  30.687   8.249
 -17   5  12  26.518  10.329
 -15  -5  12  82.943  10.169
 -15  -5  12  67.184  13.239
  15   5 -12  56.905   8.549
  15  -5 -12  63.495   9.219
 -15   5  12  74.154  13.529
  13   5 -12  441.28   27.46
 -13  -5  12  459.27   28.63
 -13  -5  12  503.18   38.29
 -13   5  12  502.16   38.73
  13  -5 -12  455.51   28.95
  11   5 -12  29.718   5.920
 -11  -5  12  29.158   8.049
 -11  -5  12  29.608   7.329
  11  -5 -12  26.448   5.880
 -11   5  12  29.718   8.289
  -9  -5  12  13.049   6.279
  -9  -5  12  9.0493  6.6395
  -9   5  12  7.6694  7.0994
  -9   5  12  13.669   4.850
  -7  -5  12  235.14   18.27
  -7  -5  12  233.46   21.73
  -7   5  12  240.93   16.87
  -5  -5  12  -4.010   5.900
  -5   5  12  -3.650   4.850
  -3  -5  12  423.53   27.99
  -3   5  12  457.54   29.08
  -1  -5  12  84.793  12.439
  -1   5  12  90.343  12.279
   1  -5  12  4.8096  7.4894
   1   5  12  22.038   9.039
   3  -5  12  56.395  11.469
   3   5  12  39.677  11.009
   5  -5  12  8.5893  8.7393
   5   5  12  14.439  10.219
   7  -5  12  40.557  12.789
   7   5  12  25.338  11.379
   9  -5  12  78.634  16.089
   9   5  12  72.134  15.869
  30   6 -12  76.444  15.769
  30  -6 -12  90.743  19.248
  28   6 -12  36.547  12.809
  28  -6 -12  36.847  15.219
  26   6 -12  9.2792  9.9392
  26  -6 -12  12.539  11.859
  24   6 -12  84.313  12.899
 -24   6  12  67.894  20.038
  24  -6 -12  91.992  15.939
  22   6 -12  53.156  10.929
 -22   6  12  38.647  15.339
  22  -6 -12  67.444  12.979
 -20  -6  12  244.34   31.29
 -20  -6  12  265.52   19.00
  20   6 -12  283.27   20.90
 -20   6  12  297.70   32.84
  20  -6 -12  280.52   23.01
 -18  -6  12  208.36   29.57
 -18  -6  12  192.52   16.21
  18   6 -12  214.73   17.88
 -18   6  12  257.09   27.43
  18  -6 -12  228.25   19.68
 -16  -6  12  -2.650   8.469
  16   6 -12  5.5495  6.2495
 -16  -6  12  -2.810   6.030
  16  -6 -12 -0.5500  5.8195
 -16   6  12  -1.340   8.769
  14   6 -12  887.40   49.72
 -14  -6  12  878.30   65.80
 -14  -6  12  944.80   50.53
  14  -6 -12  977.55   53.73
 -14   6  12  941.24   69.46
 -12  -6  12  849.36   46.97
 -12  -6  12  798.62   60.08
  12   6 -12  839.54   45.38
 -12   6  12  906.82   65.55
  12  -6 -12  898.45   50.10
 -10  -6  12  47.756   9.279
 -10  -6  12  49.146   9.299
 -10   6  12  39.607   9.499
 -10   6  12  62.905   7.129
  10  -6 -12  63.715   7.729
  -8  -6  12  -2.710   5.070
  -8  -6  12  1.4299  6.0595
  -8   6  12  -3.890   3.900
  -8   6  12  -2.800   5.190
   8  -6 -12  0.8599  4.1997
  -6  -6  12  3.0398  6.6695
  -6   6  12  9.7092  5.6295
  -4  -6  12  336.80   24.49
  -4   6  12  342.91   23.60
  -2  -6  12  453.57   30.25
  -2   6  12  466.95   30.78
   0  -6  12  58.195  11.359
   0   6  12  82.083  13.269
   2  -6  12  1.7699  8.1193
   2   6  12  2.4798  8.8993
   4  -6  12  1.9098  7.7494
   4   6  12  11.879  11.099
   6  -6  12  5.3896  8.8593
   6   6  12  10.569  10.629
   8  -6  12  20.908  10.949
   8   6  12  43.056  13.629
  10  -6  12  19.638  11.729
  29   7 -12  173.69   20.85
  29  -7 -12  222.70   27.13
  27   7 -12  32.787  11.369
  27  -7 -12  26.188  14.039
  25   7 -12  7.2594  9.2992
  25  -7 -12  13.469  13.139
 -25   7  12  -5.800  13.849
  23   7 -12  -4.770   8.709
  23  -7 -12  -3.070   9.889
 -23   7  12  -14.38   13.67
  21   7 -12  144.06   16.07
 -21   7  12  144.11   22.59
  21  -7 -12  161.32   17.91
 -19  -7  12  110.72   12.72
 -19  -7  12  96.642  18.368
  19   7 -12  129.78   14.81
  19  -7 -12  126.80   15.06
 -19   7  12  117.67   19.90
 -17  -7  12  180.03   27.61
  17   7 -12  197.10   17.14
 -17  -7  12  198.46   16.56
 -17   7  12  180.66   23.01
  17  -7 -12  196.46   17.90
 -15  -7  12  460.36   39.56
  15   7 -12  409.36   26.71
 -15  -7  12  388.64   26.56
  15  -7 -12  501.43   31.08
 -15   7  12  466.43   39.86
  13   7 -12  425.84   26.26
[truncated: 154,419 more chars]
