# Supplementary material for: Crystal structure of tetra­kis­(μ3-2-{[1,1-bis­(hy­droxy­meth­yl)-2-oxidoeth­yl]imino­meth­yl}phenolato)tetra­copper(II) ethanol monosolvate 2.5-hydrate
Source: Acta Crystallogr E Crystallogr Commun. 2015 Apr 22;71(Pt 5):m116–7. doi: 10.1107/S2056989015007513 (PMC4420116; doi:10.1107/S2056989015007513)
Supplement: Supplementary file 2 [file e-71-0m116-Isup2.hkl]

# 
# h,k,l, Fc-squared, Fo-squared, sigma(Fo-squared) and status flag 
# 
data_I
_shelx_title ' 061112c in C2/c' 
_shelx_refln_list_code          4 
_shelx_F_calc_maximum      633.43 
_exptl_crystal_F_000      2576.00 
_reflns_d_resolution_high  0.8000 
 
loop_ 
 _symmetry_equiv_pos_as_xyz 
 'x, y, z' 
 '-x, y, -z+1/2' 
 'x+1/2, y+1/2, z' 
 '-x+1/2, y+1/2, -z+1/2' 
 '-x, -y, -z' 
 'x, -y, z-1/2' 
 '-x+1/2, -y+1/2, -z' 
 'x+1/2, -y+1/2, z-1/2' 
 
_cell_length_a    24.6510 
_cell_length_b    16.3949 
_cell_length_c    18.4229 
_cell_angle_alpha  90.000 
_cell_angle_beta  129.584 
_cell_angle_gamma  90.000 
 
_shelx_F_squared_multiplier     1.000 
 
loop_ 
 _refln_index_h 
 _refln_index_k 
 _refln_index_l 
 _refln_F_squared_calc 
 _refln_F_squared_meas 
 _refln_F_squared_sigma 
 _refln_observed_status 
   2   0   0   213088.64   306603.66  15441.43 o 
   4   0   0     1518.18       42.07     60.06 o 
   6   0   0    27160.17    22827.57    854.29 o 
   8   0   0     1545.06      998.65    106.48 o 
  10   0   0    21276.67    22400.43    869.53 o 
  12   0   0    62989.48    66518.59   2430.76 o 
  14   0   0     6174.43     6163.10    351.04 o 
  16   0   0      866.54      728.38    187.65 o 
  18   0   0    10364.66    10513.88    554.08 o 
  20   0   0     1328.49     1176.71    251.51 o 
  22   0   0      702.57      544.26    383.41 o 
   1   1   0   401233.28   296418.41  28641.02 o 
   3   1   0      538.01       43.56     25.00 o 
   5   1   0      717.91     3542.24    146.82 o 
   7   1   0      995.88     1525.18    118.61 o 
   9   1   0       81.38      -45.50     62.74 o 
  11   1   0    42627.07    44266.95   1162.90 o 
  13   1   0    19770.38    19001.46    555.87 o 
  15   1   0     4102.93     3757.03    202.37 o 
  17   1   0     7819.13     7149.97    304.24 o 
  19   1   0     2414.39     2461.86    203.90 o 
  21   1   0      506.71      376.67    180.32 o 
  23   1   0      888.54      993.50    303.77 o 
   0   2   0     5395.68      760.38     83.82 o 
   2   2   0      822.89     2433.96    506.10 o 
   4   2   0    33923.90    49960.71   3567.65 o 
   6   2   0     4664.96     4166.38    184.44 o 
   8   2   0     2449.42     3362.94    224.14 o 
  10   2   0    12196.50    11150.05    395.12 o 
  12   2   0    35878.77    36922.92   1146.01 o 
  14   2   0      426.17      368.60    100.69 o 
  16   2   0    16032.42    16369.82    515.27 o 
  18   2   0     1884.13     1985.59    181.89 o 
  20   2   0      333.76      405.66    199.10 o 
  22   2   0     3388.31     3120.40    359.53 o 
   1   3   0     6756.57    11822.22    317.77 o 
   3   3   0    20823.28    19635.00   1546.52 o 
   5   3   0    24827.51    29075.06   1698.54 o 
   7   3   0    31713.39    34413.41   1577.38 o 
   9   3   0      838.90     1747.24    124.55 o 
  11   3   0    16363.76    18289.25    610.11 o 
  13   3   0     6008.16     6329.48    388.90 o 
  15   3   0     2207.40     2201.44    193.67 o 
  17   3   0      343.10       94.16    124.04 o 
  19   3   0     1070.64      840.07    195.62 o 
  21   3   0     3347.74     3638.83    312.46 o 
  23   3   0     4253.37     4710.97    447.62 o 
   0   4   0    16144.06    12726.76    491.51 o 
   2   4   0      412.73      537.05     87.10 o 
   4   4   0    23017.97    20966.84   1851.66 o 
   6   4   0    43111.44    38643.95   1160.52 o 
   8   4   0       55.56       -4.72     60.19 o 
  10   4   0     2732.16     1871.60    143.61 o 
  12   4   0     6305.98     6149.83    286.54 o 
  14   4   0     1767.60     1660.10    182.23 o 
  16   4   0       16.67     -123.14    123.14 o 
  18   4   0      337.51      130.12    158.29 o 
  20   4   0     2765.31     2705.38    269.61 o 
  22   4   0     2468.92     2605.46    294.79 o 
   1   5   0    15609.94    13782.50    399.35 o 
   3   5   0     8141.90     7978.25    319.19 o 
   5   5   0     2939.77     3682.99    377.38 o 
   7   5   0     8223.09     7123.26    288.96 o 
   9   5   0     8071.87     9472.77    469.68 o 
  11   5   0    12040.33    12556.23    534.56 o 
  13   5   0     2123.43     2173.55    373.40 o 
  15   5   0      308.65      171.37    136.64 o 
  17   5   0     3077.59     3269.65    327.83 o 
  19   5   0       35.58     -164.02    175.04 o 
  21   5   0      317.73      336.55    209.30 o 
  23   5   0     1142.96      718.80    258.89 o 
   0   6   0    63474.34    64717.86   2590.80 o 
   2   6   0    40694.38    44194.93   1813.24 o 
   4   6   0     8764.18    11546.52    332.27 o 
   6   6   0     1491.25     1349.10    120.76 o 
   8   6   0     1080.03      447.79     92.77 o 
  10   6   0    14331.60    13496.19    481.94 o 
  12   6   0     7054.38     7809.82    341.74 o 
  14   6   0      116.77     -114.76    114.76 o 
  16   6   0     1652.10     1787.55    266.91 o 
  18   6   0     2424.75     2980.13    333.76 o 
  20   6   0     1221.11     1363.05    242.77 o 
  22   6   0      150.35       89.82    221.13 o 
   1   7   0    87099.95    87283.84   2243.32 o 
   3   7   0    73961.44    75107.20   2212.28 o 
   5   7   0      308.11      235.15     66.25 o 
   7   7   0     3918.44     5932.78    605.58 o 
   9   7   0     1003.48      953.88    149.42 o 
  11   7   0    18320.72    18518.29    637.90 o 
  13   7   0     5952.87     5907.23    306.44 o 
  15   7   0     1223.07     1035.87    228.31 o 
  17   7   0     2835.52     3288.03    337.15 o 
  19   7   0     3330.89     3688.85    377.65 o 
  21   7   0     1268.98     1156.68    248.42 o 
   0   8   0    75620.18    78456.99   2478.39 o 
   2   8   0    37656.47    43999.83   1149.59 o 
   4   8   0      256.08      193.72     75.47 o 
   6   8   0     4144.33     5425.63    273.20 o 
   8   8   0      142.07      261.55    102.00 o 
  10   8   0     3891.52     3671.45    241.28 o 
  12   8   0    11508.77    12672.48    492.51 o 
  14   8   0     3005.13     2384.18    280.50 o 
  16   8   0     4577.36     4551.14    382.85 o 
  18   8   0     4498.56     4435.09    413.13 o 
  20   8   0     1083.95      949.71    289.45 o 
   1   9   0     4443.10     4871.18    365.97 o 
   3   9   0    11481.83    15194.64    521.71 o 
   5   9   0     9320.27     9700.29    535.97 o 
   7   9   0     2139.24     1399.57    152.43 o 
   9   9   0      382.33      302.01    129.78 o 
  11   9   0      814.84      911.51    156.61 o 
  13   9   0     4871.35     5838.72    404.42 o 
  15   9   0      284.68      260.17    219.25 o 
  17   9   0     1698.87     1933.90    306.80 o 
  19   9   0       65.97     -217.83    217.83 o 
  21   9   0       37.00     -242.09    242.09 o 
   0  10   0     7196.90     6570.16    354.32 o 
   2  10   0    12223.45    12317.63    389.32 o 
   4  10   0    22335.13    20674.91   1218.30 o 
   6  10   0    10870.05    10279.69    584.07 o 
   8  10   0     7119.74     6701.70    652.13 o 
  10  10   0     1285.44     1295.23    172.58 o 
  12  10   0      322.61      714.98    202.92 o 
  14  10   0      132.24      154.08    195.75 o 
  16  10   0     1147.53     1190.48    270.98 o 
  18  10   0      229.69      231.69    262.26 o 
  20  10   0     1759.05     2191.34    364.80 o 
   1  11   0     6973.88     6776.41    264.81 o 
   3  11   0    19739.29    20513.14    727.35 o 
   5  11   0    10222.46     9734.57    604.55 o 
   7  11   0     7047.53     6328.40    398.93 o 
   9  11   0     1638.20     2060.84    265.46 o 
  11  11   0      903.19     1239.75    180.07 o 
  13  11   0      223.91      147.81    203.21 o 
  15  11   0      488.43      289.22    227.90 o 
  17  11   0        5.18     -221.30    221.30 o 
  19  11   0      953.36      704.82    286.47 o 
   0  12   0     5041.54     5072.98    336.42 o 
   2  12   0       63.75      -90.54     90.54 o 
   4  12   0     3024.39     2477.16    297.52 o 
   6  12   0       67.19      -35.49     99.87 o 
   8  12   0        0.49     -112.29    112.29 o 
  10  12   0      921.61      610.63    162.94 o 
  12  12   0      111.46      128.19    200.78 o 
  14  12   0        4.40     -190.87    190.87 o 
  16  12   0        2.42     -270.28    270.28 o 
  18  12   0      105.59     -266.86    330.17 o 
   1  13   0    20896.54    22247.36    658.20 o 
   3  13   0     4148.59     3983.87    258.93 o 
   5  13   0     6032.53     6626.75    520.20 o 
   7  13   0     2095.12     2213.20    273.06 o 
   9  13   0       29.56     -121.54    137.69 o 
  11  13   0     1672.69     1639.38    284.44 o 
  13  13   0     1134.88      732.00    252.38 o 
  15  13   0        4.33     -225.53    225.53 o 
  17  13   0      130.61     -250.36    250.36 o 
   0  14   0     5113.39     5014.62    371.54 o 
   2  14   0       48.03     -125.85    125.85 o 
   4  14   0     4641.59     4453.61    233.45 o 
   6  14   0     2782.86     2594.62    283.29 o 
   8  14   0      980.32      888.91    182.21 o 
  10  14   0     1388.70     1380.27    259.46 o 
  12  14   0      564.57      305.08    241.08 o 
  14  14   0        4.82     -420.04    448.60 o 
  16  14   0      512.94      367.83    271.72 o 
   1  15   0      204.98      -36.55    116.92 o 
   3  15   0     1791.45     1842.45    214.20 o 
   5  15   0        7.73     -113.37    113.37 o 
   7  15   0       51.47       12.26    126.43 o 
   9  15   0      152.93      -48.45    197.13 o 
  11  15   0      112.34        0.17    216.71 o 
  13  15   0       92.15     -171.99    395.83 o 
  15  15   0      405.35      -42.43    497.45 o 
   0  16   0      387.98      588.50    214.15 o 
   2  16   0     1552.77     1566.84    214.44 o 
   4  16   0     2070.20     1925.76    187.77 o 
   6  16   0       26.32      -96.88    128.64 o 
   8  16   0     3698.13     3397.74    362.51 o 
  10  16   0     1250.04     1102.68    522.36 o 
  12  16   0      165.94      -41.43    242.67 o 
  14  16   0       16.17     -466.61    500.52 o 
   1  17   0     6519.13     6751.65    477.30 o 
   3  17   0     2633.73     2134.60    208.08 o 
   5  17   0      520.27      356.67    159.55 o 
   7  17   0     2123.16     1698.00    230.22 o 
   9  17   0     4052.40     3416.81    388.49 o 
  11  17   0     1869.32     1894.22    629.08 o 
  13  17   0        4.39     -362.77    362.77 o 
   0  18   0     9522.11    11056.55    914.51 o 
   2  18   0     3701.73     3306.48    291.89 o 
   4  18   0      103.29      172.62    166.58 o 
   6  18   0       14.98      -47.05    191.64 o 
   8  18   0      280.22      211.29    251.01 o 
  10  18   0     2304.97     2123.33    333.36 o 
   1  19   0     1635.76     1683.45    318.05 o 
   3  19   0        3.52     -107.88    222.81 o 
   5  19   0     1604.61     1568.27    252.96 o 
   7  19   0      772.46      526.67    214.00 o 
   0  20   0       30.08     -312.49    377.31 o 
   2  20   0      464.42      793.40    245.38 o 
   4  20   0      811.27      649.30    218.76 o 
 -23   1   1     2075.50     1775.02    314.04 o 
 -21   1   1     1020.94     1035.35    368.84 o 
 -19   1   1     1264.21     1269.38    205.66 o 
 -17   1   1     4001.43     3534.25    209.81 o 
 -15   1   1     2128.99     1937.83    148.10 o 
 -13   1   1        3.48      -75.03     78.51 o 
 -11   1   1        8.10       46.38     74.05 o 
  -9   1   1     4318.33     4233.46    187.50 o 
  -7   1   1      155.02      580.35     65.84 o 
  -5   1   1      651.33     2166.55    175.89 o 
  -3   1   1    11884.60    11028.62    607.09 o 
  -1   1   1    53393.86    38506.26    882.89 o 
   1   1   1    75126.09    76617.45   8539.51 o 
   3   1   1     7486.06     3737.73    139.39 o 
   5   1   1    23104.06    29472.15    885.12 o 
   7   1   1      669.84      853.32     85.67 o 
   9   1   1      127.81       50.24     63.00 o 
  11   1   1     2558.75     2519.54    151.55 o 
  13   1   1     8876.76     8324.74    301.84 o 
  15   1   1     4334.86     3864.75    215.73 o 
  17   1   1       96.82     -115.96    115.96 o 
  19   1   1     2361.83     1908.23    188.41 o 
  21   1   1      341.81      419.76    200.42 o 
 -24   2   1     1153.08      914.87    291.55 o 
 -22   2   1     3766.47     3761.59    460.27 o 
 -20   2   1     3185.79     3068.54    267.86 o 
 -18   2   1     6997.08     7299.78    312.80 o 
 -16   2   1    14593.85    14819.79    471.98 o 
 -14   2   1       71.22       85.92     99.77 o 
 -12   2   1       12.77      -32.32     81.56 o 
 -10   2   1     6512.29     6837.22    410.64 o 
  -8   2   1      239.41      -45.07     49.72 o 
  -6   2   1     2104.85      538.81     59.04 o 
  -4   2   1    12131.77    15951.11    690.50 o 
  -2   2   1    16019.59    33135.92   1592.62 o 
   0   2   1    15254.75    34182.69   1339.97 o 
   2   2   1   173910.17   166463.42  16954.03 o 
   4   2   1     6886.49    18134.24   1046.37 o 
   6   2   1    10236.37     8443.41    458.84 o 
   8   2   1    15711.11    17004.81    551.04 o 
  10   2   1    14153.91    14929.48    510.44 o 
  12   2   1    17318.38    16922.74    503.63 o 
  14   2   1     6799.68     6599.89    273.51 o 
  16   2   1      917.22      690.11    141.51 o 
  18   2   1      501.24      433.75    148.49 o 
  20   2   1     1674.74     1380.53    221.34 o 
  22   2   1      461.53      586.11    264.82 o 
 -23   3   1      964.76      844.91    288.12 o 
 -21   3   1     1497.82     1675.14    233.31 o 
 -19   3   1       31.87      151.29    162.20 o 
 -17   3   1     3477.35     3039.69    198.05 o 
 -15   3   1       34.01      -70.46    136.82 o 
 -13   3   1     7989.30     8676.69    353.35 o 
 -11   3   1     1149.20     1428.22    123.72 o 
  -9   3   1        0.90      -26.32     57.56 o 
  -7   3   1    15510.76    22828.19   1265.13 o 
  -5   3   1    24482.09    37630.77   2263.60 o 
  -3   3   1      397.44      358.12     38.69 o 
  -1   3   1      978.72      531.46     41.85 o 
   1   3   1    26701.53    27854.36    828.09 o 
   3   3   1    45612.31    72451.50   6485.07 o 
   5   3   1     2175.63     4248.40    181.67 o 
   7   3   1    10295.79    12276.71    437.52 o 
   9   3   1    24616.93    27748.80    867.00 o 
  11   3   1     9005.93     9018.67    367.08 o 
  13   3   1       27.40     -104.73    104.73 o 
  15   3   1      748.56      720.32    152.41 o 
  17   3   1      470.66      235.88    162.35 o 
  19   3   1       24.00      -50.81    170.88 o 
  21   3   1      174.40      302.60    213.48 o 
 -24   4   1     2418.56     2744.76    543.90 o 
 -22   4   1       15.74      -45.11    183.07 o 
 -20   4   1     2322.53     2291.05    260.36 o 
 -18   4   1     2066.58     1624.34    260.97 o 
 -16   4   1       76.01        0.74    125.08 o 
 -14   4   1    12348.05    12654.67    472.90 o 
 -12   4   1    24647.28    25623.01    824.95 o 
 -10   4   1       71.92       48.97     70.53 o 
  -8   4   1      874.90      636.65     81.10 o 
  -6   4   1    10321.13    13567.86    534.22 o 
  -4   4   1    16569.23    22732.12   1272.84 o 
  -2   4   1      380.83      677.46     92.81 o 
   0   4   1      284.90     1077.86     65.20 o 
   2   4   1     2207.97     4456.81    206.54 o 
   4   4   1      601.28      520.81     76.21 o 
   6   4   1     1627.58     1193.47    125.43 o 
   8   4   1      719.96      404.72     84.84 o 
  10   4   1      114.78      170.36    160.52 o 
  12   4   1      297.18      168.89    109.29 o 
  14   4   1     2480.40     2044.19    223.73 o 
  16   4   1     2827.61     3001.38    207.41 o 
  18   4   1       28.29      -80.79    166.46 o 
  20   4   1       44.99      -24.61    178.51 o 
  22   4   1     2231.99     2003.69    396.65 o 
 -23   5   1     5961.80     6116.04    416.26 o 
 -21   5   1     2016.14     2188.79    271.23 o 
 -19   5   1     1298.24     1226.56    264.59 o 
 -17   5   1      105.96      -81.16    174.96 o 
 -15   5   1     5067.54     3853.07    251.86 o 
 -13   5   1    14398.00    14297.44    683.07 o 
 -11   5   1      157.97       33.46     86.77 o 
  -9   5   1     4123.48     5509.58    236.17 o 
  -7   5   1     2562.14     2912.90    155.83 o 
  -5   5   1    77999.82    80213.29   6485.03 o 
  -3   5   1     2160.26     3946.74    231.63 o 
  -1   5   1     6054.84     7368.21    204.25 o 
   1   5   1    19336.82    17659.76    552.48 o 
   3   5   1    35544.45    32259.61   1641.62 o 
   5   5   1    56712.80    59967.19   5273.71 o 
   7   5   1     2787.76     3055.75    171.39 o 
   9   5   1     2466.74     2558.40    170.47 o 
  11   5   1      201.36      -15.00    100.99 o 
  13   5   1     1899.35     2222.85    200.09 o 
  15   5   1     1000.58      925.60    168.76 o 
  17   5   1      590.95      350.38    173.03 o 
  19   5   1        1.58      -89.92    184.58 o 
  21   5   1     3171.02     3538.08    390.65 o 
 -22   6   1     5253.84     5852.78    407.18 o 
 -20   6   1      225.79     -100.28    219.76 o 
 -18   6   1       87.46      -76.56    367.49 o 
 -16   6   1      739.39     1222.58    229.51 o 
 -14   6   1     3260.97     3259.99    221.49 o 
 -12   6   1      599.21      367.24    115.09 o 
 -10   6   1     1712.31     1179.41    145.00 o 
  -8   6   1      239.45       -1.87     68.49 o 
  -6   6   1     9221.31     7773.52    749.90 o 
  -4   6   1     4576.04     6747.07    184.98 o 
  -2   6   1     5597.25     5611.63    317.71 o 
   0   6   1     2047.05     1742.21     99.77 o 
   2   6   1    78447.14    88189.27   2581.13 o 
   4   6   1    66261.89    68139.52   2547.29 o 
   6   6   1    21264.06    19792.66   2046.75 o 
   8   6   1     5886.94     7436.23    304.96 o 
  10   6   1     3436.33     3241.82    208.35 o 
  12   6   1     2752.82     2372.40    201.68 o 
  14   6   1     1938.92     2002.00    203.80 o 
  16   6   1      841.04      940.12    232.97 o 
  18   6   1      240.36      199.61    195.21 o 
  20   6   1     2562.12     2744.60    295.17 o 
 -23   7   1     2361.47     2163.17    298.40 o 
 -21   7   1      165.05      266.94    274.85 o 
 -19   7   1     1439.05     1407.49    290.62 o 
 -17   7   1      287.46      603.81    226.91 o 
 -15   7   1        0.49     -160.05    160.05 o 
 -13   7   1     1248.21      848.23    141.90 o 
 -11   7   1     7099.35     7117.25    314.76 o 
  -9   7   1     2294.74     2592.74    242.70 o 
  -7   7   1     3823.04     3699.13    415.79 o 
  -5   7   1      158.97      484.23     75.10 o 
  -3   7   1    28153.52    34624.13    842.16 o 
  -1   7   1    45756.43    49780.21   1335.51 o 
   1   7   1     1508.44     1952.83    130.99 o 
   3   7   1       39.39      396.37     70.48 o 
   5   7   1      439.98      386.82     74.31 o 
   7   7   1     2535.95     2948.64    271.74 o 
   9   7   1    10928.10    11760.41    442.66 o 
  11   7   1     8754.49     8941.09    383.38 o 
  13   7   1      608.84      556.02    152.76 o 
  15   7   1     2050.70     2408.01    289.45 o 
  17   7   1       22.47     -191.57    191.57 o 
  19   7   1     1104.04      926.16    223.02 o 
  21   7   1     2590.31     2566.49    388.44 o 
 -22   8   1        7.48     -255.86    274.40 o 
 -20   8   1     2962.90     3826.38    494.72 o 
 -18   8   1     9935.69    10016.73    598.37 o 
 -16   8   1     2943.07     2875.76    316.54 o 
 -14   8   1      188.74      427.57    257.02 o 
 -12   8   1     5130.73     5297.83    289.29 o 
 -10   8   1     4333.89     4300.09    239.87 o 
  -8   8   1     3742.51     3928.22    321.73 o 
  -6   8   1     1361.28     1312.73    115.83 o 
  -4   8   1    39657.68    40621.79   1640.68 o 
  -2   8   1    92494.78    99524.51   2840.17 o 
   0   8   1    47748.33    50436.52   1336.82 o 
   2   8   1    16172.01    14730.56    497.27 o 
   4   8   1      462.78      192.24     72.71 o 
   6   8   1     1441.41     1700.76    152.82 o 
   8   8   1    18759.32    20363.54    687.62 o 
  10   8   1    26268.16    31010.49   1003.99 o 
  12   8   1    10248.14    11729.10    471.20 o 
  14   8   1      222.49      -19.62    145.90 o 
  16   8   1      393.59      516.94    228.04 o 
  18   8   1      371.27      157.02    273.49 o 
  20   8   1      729.39      528.12    241.31 o 
 -21   9   1      749.79      442.25    291.61 o 
 -19   9   1     9944.67    11018.94    652.56 o 
 -17   9   1    16241.50    18066.54    863.61 o 
 -15   9   1     1262.29     1305.03    247.76 o 
 -13   9   1     2475.01     3028.20    297.87 o 
 -11   9   1     4851.69     5412.97    299.75 o 
  -9   9   1        6.05      -93.84     93.84 o 
  -7   9   1    27349.31    29229.35   2075.28 o 
  -5   9   1       16.70       33.03     69.80 o 
  -3   9   1    27421.48    27114.35    857.32 o 
  -1   9   1    60250.42    56261.09   1680.48 o 
   1   9   1    31851.70    30641.55    957.90 o 
   3   9   1      535.55      607.88    103.77 o 
   5   9   1      585.59      750.12    104.90 o 
   7   9   1     1256.64     1236.74    231.93 o 
   9   9   1    22979.95    26614.15    882.34 o 
  11   9   1    18617.28    18556.06    662.00 o 
  13   9   1    10617.95    10050.92    438.84 o 
  15   9   1      489.72      680.32    226.30 o 
  17   9   1     1009.23      714.23    254.83 o 
  19   9   1      126.40      -65.87    249.66 o 
 -20  10   1     3455.75     3808.56    448.40 o 
 -18  10   1     3053.18     3250.44    371.29 o 
 -16  10   1     2102.90     2066.26    316.66 o 
 -14  10   1     2106.91     1925.65    273.38 o 
 -12  10   1    13392.12    13897.96    682.15 o 
 -10  10   1      162.43       73.44    122.49 o 
  -8  10   1    15561.95    16419.28   1113.22 o 
  -6  10   1    20558.79    20071.19   1073.81 o 
  -4  10   1      364.79      243.88    144.54 o 
  -2  10   1    18133.93    17145.74    533.23 o 
   0  10   1    29883.15    30501.84    975.46 o 
   2  10   1     3368.01     3209.88    227.20 o 
   4  10   1     5897.70     5741.58    284.81 o 
   6  10   1       69.15      -95.55     95.55 o 
   8  10   1     3159.12     2908.79    222.71 o 
  10  10   1    10175.38    12334.92    491.24 o 
  12  10   1    11036.99    12634.38    511.33 o 
  14  10   1      784.59      871.73    241.17 o 
  16  10   1     3872.55     3998.96    392.65 o 
  18  10   1      163.71     -185.69    264.34 o 
 -19  11   1     1080.42      733.09    303.57 o 
 -17  11   1     1234.23      920.84    290.58 o 
 -15  11   1     2208.23     2090.20    428.21 o 
 -13  11   1     8232.30     8405.59    516.98 o 
 -11  11   1    11002.81    10868.17    581.45 o 
  -9  11   1     1223.02     1300.06    167.50 o 
  -7  11   1    10006.32     9859.81    438.70 o 
  -5  11   1     4525.66     3435.53    188.41 o 
  -3  11   1      926.62      943.66    114.57 o 
  -1  11   1     7287.52     7238.51    276.89 o 
   1  11   1      730.38      853.08    139.39 o 
   3  11   1    19780.28    17808.88    756.13 o 
   5  11   1    11132.81    10032.96    426.51 o 
   7  11   1      197.17       12.24    126.97 o 
   9  11   1     1003.95      676.60    159.07 o 
  11  11   1     1890.41     1461.76    205.01 o 
  13  11   1     2188.08     2484.47    310.24 o 
  15  11   1     5367.48     5930.52    469.41 o 
  17  11   1     1976.43     2330.02    337.18 o 
  19  11   1       99.57      174.71    272.48 o 
 -20  12   1      309.14      417.34    294.50 o 
 -18  12   1      110.61      -93.78    341.18 o 
 -16  12   1     1406.18     1416.31    308.51 o 
 -14  12   1     1703.30     1914.82    296.72 o 
 -12  12   1     8489.24     9760.99    561.22 o 
 -10  12   1     2250.88     2252.65    275.44 o 
  -8  12   1     7336.60     6860.86    510.48 o 
  -6  12   1     6709.10     7628.90    295.36 o 
  -4  12   1     2471.63     2707.17    300.19 o 
  -2  12   1      971.23      936.78    124.42 o 
   0  12   1     2417.57     2150.32    160.39 o 
   2  12   1    21400.17    22791.04    770.13 o 
   4  12   1    21350.76    20045.37   1180.88 o 
   6  12   1    10445.57     9972.37    430.96 o 
   8  12   1      105.30     -133.37    133.37 o 
  10  12   1      952.42      608.26    194.61 o 
  12  12   1        0.43     -175.30    175.30 o 
  14  12   1      699.09      658.43    266.86 o 
  16  12   1     2082.85     2175.97    341.30 o 
  18  12   1      422.15      356.40    276.90 o 
 -19  13   1        6.66     -181.80    260.47 o 
 -17  13   1        9.37     -278.76    278.76 o 
 -15  13   1      306.95       60.63    225.10 o 
 -13  13   1     3498.78     3495.94    753.43 o 
 -11  13   1     2468.09     2446.30    376.29 o 
  -9  13   1     2369.24     1907.52    275.28 o 
  -7  13   1     5562.28     4470.94    230.46 o 
  -5  13   1     1978.57     1759.30    158.48 o 
  -3  13   1        3.17      -96.04     96.04 o 
  -1  13   1     4252.58     3873.14    260.65 o 
   1  13   1     2907.44     2707.84    267.06 o 
   3  13   1    20825.54    21299.49    738.39 o 
   5  13   1    15894.46    15220.61   1032.62 o 
   7  13   1     1675.31     2028.21    213.03 o 
   9  13   1        3.33     -143.11    143.11 o 
  11  13   1     1088.69      891.79    259.67 o 
  13  13   1       51.24     -213.97    213.97 o 
  15  13   1      557.65      376.17    252.56 o 
  17  13   1      835.90      944.09    314.16 o 
 -18  14   1     1529.25     1587.49    340.57 o 
 -16  14   1      181.52     -159.35    249.36 o 
 -14  14   1     1613.37     1400.24    310.46 o 
 -12  14   1     1971.59     2119.87    309.93 o 
 -10  14   1       24.33     -133.58    185.15 o 
  -8  14   1     2889.80     3035.60    462.95 o 
  -6  14   1      761.08      868.58    145.42 o 
  -4  14   1        6.47      -93.48    115.93 o 
  -2  14   1     3108.51     3535.64    285.86 o 
   0  14   1     3618.70     3320.44    246.28 o 
   2  14   1      732.64      390.20    143.48 o 
   4  14   1     4720.32     4968.95    300.83 o 
   6  14   1     3227.35     2663.65    259.91 o 
   8  14   1      344.21      461.76    173.48 o 
  10  14   1     4523.34     4443.66    395.00 o 
  12  14   1      323.47       12.70    234.49 o 
  14  14   1      117.00     -405.32    410.26 o 
  16  14   1      605.68      474.34    412.60 o 
 -17  15   1     5097.11     5296.87    488.13 o 
 -15  15   1      323.78      399.81    437.88 o 
 -13  15   1      764.53      591.45    265.37 o 
 -11  15   1      151.28      190.16    208.91 o 
  -9  15   1      120.31     -136.47    207.32 o 
  -7  15   1     2091.85     1726.94    219.36 o 
  -5  15   1      531.92      375.85    138.35 o 
  -3  15   1     6471.44     6438.14    298.24 o 
  -1  15   1     2828.46     3333.67    258.10 o 
   1  15   1     9250.27     9872.66    438.53 o 
   3  15   1     3465.66     4061.01    351.28 o 
   5  15   1       51.93      -97.35    111.36 o 
   7  15   1     1457.32     1267.19    175.81 o 
   9  15   1    11727.73    11203.88   1553.48 o 
  11  15   1     5179.82     5456.06    460.99 o 
  13  15   1      561.63      205.22    418.87 o 
  15  15   1      333.97     -173.37    252.52 o 
 -14  16   1        7.58     -242.67    300.31 o 
 -12  16   1     1581.98     1568.73    509.46 o 
 -10  16   1       78.86      -31.46    201.16 o 
  -8  16   1      844.50      535.72    258.19 o 
  -6  16   1     1289.05     1218.88    174.61 o 
  -4  16   1     2300.36     2596.70    211.60 o 
  -2  16   1    11902.70    12782.70    728.96 o 
   0  16   1     4253.20     4650.74    313.95 o 
   2  16   1     5373.42     5174.85    329.07 o 
   4  16   1      130.24       58.39    131.12 o 
   6  16   1      160.02      -42.84    132.66 o 
   8  16   1     3801.94     3494.24    365.30 o 
  10  16   1     8096.95     7978.34   1070.94 o 
  12  16   1     2764.71     2994.94    801.42 o 
 -13  17   1      608.31      627.58    383.26 o 
 -11  17   1      546.42      441.90    251.91 o 
  -9  17   1      386.71      304.24    236.72 o 
  -7  17   1     3554.97     4337.01    312.31 o 
  -5  17   1     1470.02     1324.99    216.69 o 
  -3  17   1      852.64     1128.44    268.39 o 
  -1  17   1    10047.00    11216.52    819.22 o 
   1  17   1     2230.48     2486.93    268.68 o 
   3  17   1      213.75      165.76    144.57 o 
   5  17   1     1282.27     1159.36    233.81 o 
   7  17   1      608.15      415.82    235.88 o 
   9  17   1      767.42     1149.33    281.29 o 
  11  17   1     1794.59     1908.60    421.42 o 
 -12  18   1      216.25     -166.03    404.47 o 
 -10  18   1      285.20      532.82    260.32 o 
  -8  18   1     1963.06     1772.51    460.44 o 
  -6  18   1     5602.95     5232.66    417.53 o 
  -4  18   1     1287.71     1251.13    233.06 o 
  -2  18   1      937.27      645.98    307.42 o 
   0  18   1      729.84      607.16    216.26 o 
   2  18   1     2625.26     2792.06    373.06 o 
   4  18   1     8137.18     8850.87    766.76 o 
   6  18   1     5925.67     5685.78    659.90 o 
   8  18   1      529.21       58.00    253.67 o 
  10  18   1       90.92      388.51    236.03 o 
  -9  19   1      684.02      469.00    288.66 o 
  -7  19   1     1163.15     1069.59    231.07 o 
  -5  19   1     2558.15     2901.95    304.90 o 
  -3  19   1        4.22     -102.24    187.85 o 
  -1  19   1        6.39     -211.95    211.95 o 
   1  19   1     2428.45     2822.06    298.94 o 
   3  19   1     8444.46     9643.26    436.01 o 
   5  19   1     6326.81     6485.85    843.68 o 
   7  19   1     2415.65     2298.80    351.26 o 
  -4  20   1      191.75      122.63    213.08 o 
  -2  20   1      166.98      -38.21    252.87 o 
   0  20   1       21.52     -238.24    238.24 o 
   2  20   1     1363.72     1336.20    222.50 o 
   4  20   1     1830.13     1666.74    333.44 o 
 -24   0   2      742.14     1107.49    430.58 o 
 -22   0   2     5186.20     5581.38    614.20 o 
 -20   0   2    26477.60    27244.52   1633.90 o 
 -18   0   2    30313.56    32665.19   1295.43 o 
 -16   0   2     1052.25      748.91    163.76 o 
 -14   0   2     3488.34     3732.15    256.91 o 
 -12   0   2    20368.29    22815.25    886.67 o 
 -10   0   2    11156.55    12360.27    744.84 o 
  -6   0   2    11377.54     9041.23    593.16 o 
  -4   0   2     3640.04    12622.50    547.21 o 
  -2   0   2   119436.89   256237.70   9966.05 o 
   2   0   2   143867.02   220677.77   7768.46 o 
   4   0   2    35445.02    33607.21   2477.82 o 
   6   0   2     4992.52     4694.94    240.77 o 
   8   0   2    64811.45    66149.48   5581.89 o 
  10   0   2    84498.72    88971.75   3214.96 o 
  12   0   2     8323.60     8121.04    479.82 o 
  14   0   2      369.54      -38.62    152.67 o 
  16   0   2      264.87       91.46    166.61 o 
  18   0   2      181.16      166.98    190.36 o 
  20   0   2     3753.81     3491.88    359.79 o 
 -25   1   2     1798.93     2115.50    359.60 o 
 -23   1   2        1.90     -209.32    307.43 o 
 -21   1   2     8155.77     8376.23    727.87 o 
 -19   1   2    16573.33    16506.71    528.90 o 
 -17   1   2     4438.83     4437.83    224.54 o 
 -15   1   2      283.96        8.45     87.33 o 
 -13   1   2    17825.41    19759.03    650.98 o 
 -11   1   2      217.50       83.28     70.89 o 
  -9   1   2    29113.36    27916.04    851.21 o 
  -7   1   2    25327.78    22440.06    682.11 o 
  -5   1   2    27203.59    32480.24    945.46 o 
  -3   1   2   101248.91    53092.32   2971.21 o 
  -1   1   2   150634.70   108685.55   4098.83 o 
   1   1   2    10341.08     5296.48    328.48 o 
   3   1   2    14242.30    10433.05    290.00 o 
   5   1   2     8422.25     8974.50    448.79 o 
   7   1   2    36751.62    39487.34   1052.57 o 
   9   1   2    66284.45    68093.55   2068.89 o 
  11   1   2    23120.85    22819.12    645.13 o 
  13   1   2       66.66      -95.68     98.87 o 
  15   1   2      680.19      471.28    133.08 o 
  17   1   2      106.34        7.01    116.52 o 
  19   1   2     1274.45     1297.76    177.36 o 
  21   1   2     1299.63     1271.73    407.17 o 
 -24   2   2     1937.11     1806.79    328.80 o 
 -22   2   2      653.08      487.75    247.10 o 
 -20   2   2       97.70      108.35    165.90 o 
 -18   2   2      361.75      101.98    118.30 o 
 -16   2   2     1124.15     1013.39    149.64 o 
 -14   2   2    29197.09    29818.23    946.72 o 
 -12   2   2    12517.44    11161.71    401.84 o 
 -10   2   2     3073.85     3538.29    172.09 o 
  -8   2   2    29283.03    30389.88    917.07 o 
  -6   2   2    18387.57    22480.06   1145.39 o 
  -4   2   2    75863.49    93213.03   4054.59 o 
  -2   2   2    79094.68   128426.97   2734.42 o 
   0   2   2      881.43      714.21     68.46 o 
   2   2   2    29473.79    35291.39   4260.35 o 
   4   2   2    59777.90    58483.14   1895.61 o 
   6   2   2     8516.99     9485.45    358.55 o 
   8   2   2     7799.78     7375.09    325.36 o 
  10   2   2     5695.25     5546.51    225.09 o 
  12   2   2     2418.01     2710.71    252.31 o 
  14   2   2    15707.45    15239.42    487.13 o 
  16   2   2     2995.39     2968.16    211.78 o 
  18   2   2      133.11      -48.16    133.93 o 
  20   2   2     1141.53     1237.91    281.78 o 
 -25   3   2     5607.49     6783.50    534.56 o 
 -23   3   2     6675.86     7209.29    531.44 o 
 -21   3   2     7077.38     7256.55    391.42 o 
 -19   3   2     2172.84     2079.36    227.68 o 
 -17   3   2     3400.94     3066.74    283.32 o 
 -15   3   2    54579.42    56626.50   1722.31 o 
 -13   3   2    77181.15    85254.95   4006.11 o 
 -11   3   2     4648.36     5343.89    384.62 o 
  -9   3   2    12326.08    12565.42    596.94 o 
  -7   3   2     6001.69     7032.11    231.52 o 
  -5   3   2     7820.41     7415.85    318.36 o 
  -3   3   2     2742.13     5426.78    213.03 o 
  -1   3   2     8104.58    11636.85    363.14 o 
   1   3   2     2583.80     2388.51    143.27 o 
   3   3   2    90562.73   102446.67  10368.04 o 
   5   3   2    71167.90    81014.64   2701.10 o 
   7   3   2    44453.17    44459.33   1336.24 o 
   9   3   2      202.28       69.06     84.45 o 
  11   3   2    15335.69    15317.83    469.49 o 
  13   3   2    42846.73    43156.00   1167.51 o 
  15   3   2    30563.79    32111.30    914.15 o 
  17   3   2     2161.63     2204.08    199.32 o 
  19   3   2       86.01       89.21    178.24 o 
  21   3   2      204.47     -340.01    340.01 o 
 -24   4   2     6862.72     6715.81    512.23 o 
 -22   4   2     6936.93     6885.80    567.39 o 
 -20   4   2     1798.98     1666.90    286.00 o 
 -18   4   2        3.13      -25.28    174.35 o 
 -16   4   2    16381.95    19185.75    846.11 o 
 -14   4   2    74397.08    80277.80   2754.50 o 
 -12   4   2    33594.51    31219.32   1677.34 o 
 -10   4   2     4674.52     3868.94    183.97 o 
  -8   4   2      814.08     1350.28     99.15 o 
  -6   4   2     8398.33     8906.09    377.68 o 
  -4   4   2       12.36       18.96     35.67 o 
  -2   4   2    51157.09    58038.91   1430.11 o 
   0   4   2      217.53      313.36     52.82 o 
   2   4   2    13013.03     8533.19    265.02 o 
   4   4   2    56767.21    47119.26   3742.30 o 
   6   4   2    16817.24    18520.36    611.91 o 
   8   4   2     5118.67     5859.50    259.72 o 
  10   4   2     4597.37     4320.29    234.70 o 
  12   4   2     3978.95     4123.45    244.81 o 
  14   4   2    25364.52    27936.56    807.42 o 
  16   4   2    14317.81    14514.30    492.62 o 
  18   4   2      956.58      829.40    192.41 o 
  20   4   2      139.04      257.48    255.06 o 
 -23   5   2      487.52      534.65    211.15 o 
 -21   5   2      509.46      462.71    240.94 o 
 -19   5   2     1387.69     1019.13    264.03 o 
 -17   5   2       10.16     -163.87    163.87 o 
 -15   5   2    10290.87    10791.22    428.38 o 
 -13   5   2     4403.17     3995.37    230.00 o 
 -11   5   2     2165.80     3089.23    181.73 o 
  -9   5   2     3880.81     5894.83    238.15 o 
  -7   5   2      346.83      313.49     62.58 o 
  -5   5   2     1601.98     1976.99     87.19 o 
  -3   5   2     4769.62     4041.27    166.77 o 
  -1   5   2    51335.29    50504.85   1492.43 o 
   1   5   2    18795.93    21579.02    666.61 o 
   3   5   2    31777.43    35431.83   1008.57 o 
   5   5   2       36.70       23.55     64.95 o 
   7   5   2     2186.02     3134.26    192.96 o 
   9   5   2      712.40      590.86    113.82 o 
  11   5   2     3635.65     3771.32    230.84 o 
  13   5   2      223.66      -58.13    136.85 o 
  15   5   2     2465.73     2567.99    199.99 o 
  17   5   2     1370.16     1379.55    218.29 o 
  19   5   2      250.68      599.48    257.99 o 
  21   5   2      682.93      612.93    290.41 o 
 -24   6   2       27.51      -78.84    225.91 o 
 -22   6   2     5415.91     5347.37    457.97 o 
 -20   6   2     4338.58     4218.90    400.17 o 
 -18   6   2     4310.12     4474.91    369.23 o 
 -16   6   2     1438.31     1678.89    238.77 o 
 -14   6   2       15.39     -109.02    109.02 o 
 -12   6   2      635.48      545.21    118.17 o 
 -10   6   2    20321.71    26423.88   1132.18 o 
  -8   6   2     8429.18     9928.63    359.25 o 
  -6   6   2     8675.25     8752.28    569.93 o 
  -4   6   2      224.63      159.00     43.94 o 
  -2   6   2    54377.55    59334.23   1419.90 o 
   0   6   2    19097.57    22143.52   1332.55 o 
   2   6   2    24435.48    24392.64   1295.92 o 
   4   6   2      210.15      -21.02     55.70 o 
   6   6   2    16045.03    14546.44    652.61 o 
   8   6   2     7339.88     7010.77    305.99 o 
  10   6   2    40375.58    46588.16   1707.81 o 
  12   6   2     6567.33     5936.38    307.66 o 
  14   6   2      739.27      413.09    169.50 o 
  16   6   2      267.88      150.66    168.57 o 
  18   6   2      405.38      214.09    210.09 o 
  20   6   2      519.36      532.88    296.52 o 
 -23   7   2      923.56      918.17    333.36 o 
 -21   7   2    14431.97    15973.95    821.98 o 
 -19   7   2     5358.42     5975.86    461.34 o 
 -17   7   2     7660.40     6271.07    435.94 o 
 -15   7   2     2146.75     1788.66    268.91 o 
 -13   7   2      646.49      391.02    125.74 o 
 -11   7   2    14105.63    14437.00    555.08 o 
  -9   7   2    27593.74    28329.91    894.56 o 
  -7   7   2     1171.65      662.90    120.62 o 
  -5   7   2    14350.06    17880.52    924.87 o 
  -3   7   2    33076.39    33469.61    819.82 o 
  -1   7   2    28186.20    25543.87    795.00 o 
   1   7   2     8496.01     6900.02    271.15 o 
   3   7   2      190.69       39.59     59.91 o 
   5   7   2    16260.91    20521.56   1514.87 o 
   7   7   2    20096.76    22979.65    754.60 o 
   9   7   2    15055.41    15145.18    544.22 o 
  11   7   2    34076.65    38089.33   1208.81 o 
  13   7   2     2534.65     2202.46    222.24 o 
  15   7   2      527.28      392.48    161.02 o 
  17   7   2      374.86      260.93    238.24 o 
  19   7   2      525.71      893.60    292.32 o 
 -22   8   2     1139.23      429.24    300.23 o 
 -20   8   2     3550.71     4186.72    628.11 o 
 -18   8   2     4446.45     4764.11    405.30 o 
 -16   8   2      767.26      704.39    227.03 o 
 -14   8   2     3316.06     3401.07    306.67 o 
 -12   8   2      636.46      890.98    140.57 o 
 -10   8   2    11468.09    12618.95    462.39 o 
  -8   8   2     4664.25     4561.07    296.64 o 
  -6   8   2       20.12      -25.30     51.64 o 
  -4   8   2      493.70      780.08    334.72 o 
  -2   8   2    15230.15    16051.55    427.47 o 
   0   8   2    17904.39    20006.36    647.34 o 
   2   8   2     1466.12     1361.86    120.30 o 
   4   8   2     1713.85     2850.28    214.11 o 
   6   8   2     5202.96     4205.50    245.17 o 
   8   8   2     2457.22     2581.30    329.14 o 
  10   8   2    10207.49    11226.48    455.40 o 
  12   8   2     7421.31     8000.31    378.21 o 
  14   8   2        0.50        9.98    153.63 o 
  16   8   2      995.99      586.95    236.57 o 
  18   8   2      706.19      201.56    400.72 o 
  20   8   2      343.62     -178.68    261.81 o 
 -21   9   2        0.06       36.11    264.59 o 
 -19   9   2      205.43      555.53    261.70 o 
 -17   9   2       72.49      -95.03    197.31 o 
 -15   9   2     4638.98     4609.24    374.72 o 
 -13   9   2    16786.13    16771.14    767.95 o 
 -11   9   2      325.08      186.83    115.35 o 
  -9   9   2     7182.27     5807.17    548.80 o 
  -7   9   2       24.77      -13.76     74.97 o 
  -5   9   2      683.77      428.17     68.68 o 
  -3   9   2     1198.48     1115.28    162.11 o 
  -1   9   2    19758.25    20126.16    993.65 o 
   1   9   2       12.44      -15.92     79.28 o 
   3   9   2    21111.47    20299.07    790.88 o 
   5   9   2     8176.83     7215.42    434.25 o 
   7   9   2      624.05      615.51    137.60 o 
   9   9   2      246.68      346.61    145.98 o 
  11   9   2        8.33      105.39    146.69 o 
  13   9   2     2100.24     2103.57    326.43 o 
  15   9   2     6170.99     6368.53    467.94 o 
  17   9   2      234.22      -14.91    277.72 o 
  19   9   2       50.64     -181.52    268.59 o 
 -22  10   2      691.12      536.33    299.65 o 
 -20  10   2     1382.15     1062.92    314.40 o 
 -18  10   2     4094.05     4681.69    429.38 o 
 -16  10   2     3977.91     3777.69    357.98 o 
 -14  10   2     7958.11     9428.84    600.79 o 
 -12  10   2    10663.04    11765.74    803.21 o 
 -10  10   2      412.18      266.55    123.03 o 
  -8  10   2     3752.57     4564.96    260.85 o 
  -6  10   2        1.89      -73.05     73.05 o 
  -4  10   2      505.23      261.37     87.47 o 
  -2  10   2      487.15      600.69     77.32 o 
   0  10   2     5634.86     5082.59    253.00 o 
   2  10   2    26659.49    28558.04    928.12 o 
   4  10   2    35150.98    34770.28   1724.69 o 
   6  10   2    11024.18    10068.13    705.51 o 
   8  10   2     6032.67     5769.41    417.90 o 
  10  10   2     5642.13     6322.94    332.49 o 
  12  10   2     7342.47     8194.81    400.07 o 
  14  10   2    10642.84    11874.27    642.12 o 
  16  10   2     1132.68     1311.55    299.18 o 
  18  10   2      198.62      197.15    407.85 o 
 -21  11   2      456.43      228.36    281.09 o 
 -19  11   2      130.04     -191.59    399.40 o 
 -17  11   2      265.88      311.81    254.15 o 
 -15  11   2     3298.19     3870.54    375.52 o 
 -13  11   2     2732.03     2654.90    305.84 o 
 -11  11   2     3727.61     3716.22    329.39 o 
  -9  11   2        5.29      -31.85    113.23 o 
  -7  11   2      527.79      387.67    135.95 o 
  -5  11   2     1767.96     1406.11    123.47 o 
  -3  11   2       65.50      -83.01     83.01 o 
  -1  11   2     2964.66     2885.73    201.51 o 
   1  11   2    10235.12    10872.45    427.14 o 
   3  11   2    25856.27    25463.48   1753.59 o 
   5  11   2     9216.29     9357.21    328.03 o 
   7  11   2     7280.61     8352.72    442.62 o 
   9  11   2      106.75      -51.13    135.33 o 
  11  11   2     1115.51      698.72    185.09 o 
  13  11   2     2413.72     2484.14    332.34 o 
  15  11   2     1379.53     1826.40    315.05 o 
  17  11   2      128.56      -85.85    404.79 o 
 -20  12   2      832.90      497.03    299.21 o 
 -18  12   2     1166.76     1047.40    291.39 o 
 -16  12   2     1203.00     1256.28    275.20 o 
 -14  12   2     1755.71     2342.51    532.87 o 
 -12  12   2      175.66      190.58    205.92 o 
 -10  12   2       87.51      -33.02    165.50 o 
  -8  12   2      622.60      488.18    140.90 o 
  -6  12   2       80.63      -43.69     88.31 o 
  -4  12   2     1134.05     1232.65    134.11 o 
  -2  12   2       95.45      -65.36     88.05 o 
   0  12   2      306.74      -40.98    117.45 o 
   2  12   2      227.63       98.43    120.87 o 
   4  12   2      132.75       75.00     99.40 o 
   6  12   2      645.54      365.03    120.93 o 
   8  12   2      538.45      554.07    161.98 o 
  10  12   2     1957.25     2050.69    223.52 o 
  12  12   2      486.65      491.86    249.12 o 
  14  12   2       80.96      -57.32    218.68 o 
  16  12   2      132.17        4.02    250.56 o 
 -19  13   2     2318.81     2930.31    393.03 o 
 -17  13   2     1364.10     1387.65    319.27 o 
 -15  13   2     1494.23     1457.61    292.44 o 
 -13  13   2      104.24       83.49    209.85 o 
 -11  13   2     2753.47     2451.83    662.16 o 
  -9  13   2      475.21      252.05    186.39 o 
  -7  13   2      726.37      844.49    129.92 o 
  -5  13   2     1323.04     1187.03    125.32 o 
  -3  13   2      152.14      118.39    101.28 o 
  -1  13   2     2736.19     2957.34    270.48 o 
   1  13   2       52.84     -120.89    120.89 o 
   3  13   2     7088.61     6859.47    619.19 o 
   5  13   2     3320.37     2830.35    266.72 o 
   7  13   2     2850.59     2603.57    232.13 o 
   9  13   2     3717.92     3998.12    287.26 o 
  11  13   2     2141.21     2199.54    452.64 o 
  13  13   2      267.63      318.05    245.18 o 
  15  13   2     1193.38     1337.41    317.52 o 
 -18  14   2     1252.25     1634.43    351.04 o 
 -16  14   2      708.35      291.95    459.76 o 
 -14  14   2     3759.54     3662.75    387.19 o 
 -12  14   2     5791.52     6047.31    466.92 o 
 -10  14   2     3470.19     2808.19    330.16 o 
  -8  14   2     2879.58     2595.38    238.24 o 
  -6  14   2     1559.32     1398.13    159.27 o 
  -4  14   2      288.14      129.73    130.25 o 
  -2  14   2     5336.07     5293.61    307.09 o 
   0  14   2     2090.67     2279.45    212.85 o 
   2  14   2     2559.55     2459.56    218.19 o 
   4  14   2    12169.55    11421.03    937.75 o 
   6  14   2     2686.35     2997.36    211.59 o 
   8  14   2     5289.07     5613.04    342.59 o 
  10  14   2     3330.42     3572.72    370.08 o 
  12  14   2     1199.10     1282.83    469.27 o 
  14  14   2     1784.51     1733.27    332.76 o 
 -17  15   2        8.79     -233.05    443.33 o 
 -15  15   2      492.29       69.29    413.97 o 
 -13  15   2     1827.04     1393.18    303.41 o 
 -11  15   2     3506.23     3164.86    391.88 o 
  -9  15   2     1153.63      960.89    262.30 o 
  -7  15   2        7.41     -144.21    144.21 o 
  -5  15   2      364.27      212.01    134.22 o 
  -3  15   2        0.25      -23.65    143.31 o 
  -1  15   2      274.48       43.43    155.11 o 
   1  15   2      178.98      118.20    141.89 o 
   3  15   2     2938.36     2207.25    186.62 o 
   5  15   2     1161.14     1133.65    156.94 o 
   7  15   2        3.24     -109.66    155.20 o 
   9  15   2      199.19      401.81    220.61 o 
  11  15   2      894.97      412.30    389.69 o 
  13  15   2      323.71      -97.89    558.19 o 
 -16  16   2      541.08      145.94    314.89 o 
 -14  16   2       74.36     -118.23    564.30 o 
 -12  16   2        0.30     -259.25    259.25 o 
 -10  16   2        5.12       56.83    385.28 o 
  -8  16   2      154.12      298.85    169.38 o 
  -6  16   2       32.69     -154.95    154.95 o 
  -4  16   2     4117.53     4416.91    259.60 o 
  -2  16   2     1354.39     1276.64    205.90 o 
   0  16   2      163.08      -93.75    151.47 o 
   2  16   2     1003.45     1112.97    235.50 o 
   4  16   2      236.17      196.22    140.55 o 
   6  16   2      742.36      592.55    164.24 o 
   8  16   2     4617.47     4690.73    762.15 o 
  10  16   2     1096.49     1566.53    313.94 o 
  12  16   2      290.31      260.89    282.50 o 
 -13  17   2      230.08     -232.42    232.42 o 
 -11  17   2      413.58      383.99    245.12 o 
  -9  17   2     2282.05     2261.75    353.39 o 
  -7  17   2     1539.45     1567.59    233.77 o 
  -5  17   2      243.08     -167.29    167.29 o 
  -3  17   2     2617.29     2590.37    267.83 o 
  -1  17   2      831.58     1005.91    208.81 o 
   1  17   2       91.56       -8.97    172.24 o 
   3  17   2     1936.32     1971.41    203.36 o 
   5  17   2     1258.60      994.13    177.62 o 
   7  17   2     2651.46     2696.00    344.44 o 
   9  17   2     4133.14     4449.97    730.25 o 
  11  17   2     1493.84     1089.59    299.35 o 
 -12  18   2       20.88     -246.49    246.49 o 
 -10  18   2      261.47        2.42    226.69 o 
  -8  18   2     3069.47     3050.20    286.85 o 
  -6  18   2     1229.58     1032.30    242.13 o 
  -4  18   2      669.64      522.80    252.62 o 
  -2  18   2     2252.88     1909.27    265.69 o 
   0  18   2      748.18      483.99    207.71 o 
   2  18   2       19.00      -37.08    151.21 o 
   4  18   2      576.62      641.89    175.46 o 
   6  18   2      746.71      527.77    201.26 o 
   8  18   2     1822.73     1334.07    398.51 o 
  -9  19   2        4.09      -44.30    254.31 o 
  -7  19   2      732.85      466.64    212.22 o 
  -5  19   2        0.24      168.47    193.78 o 
  -3  19   2     1091.05     1185.94    250.57 o 
  -1  19   2      391.25      150.31    201.65 o 
   1  19   2        1.08      -35.11    265.16 o 
   3  19   2      591.47      685.49    184.07 o 
   5  19   2      158.28      262.19    197.87 o 
  -6  20   2        8.67     -191.95    191.95 o 
  -4  20   2      261.54      328.06    218.54 o 
  -2  20   2      153.88     -363.43    383.45 o 
   0  20   2       76.12     -219.90    219.90 o 
   2  20   2     1602.46     1535.96    299.24 o 
 -25   1   3       83.69      110.68    252.98 o 
 -23   1   3     1709.87     2057.69    318.51 o 
 -21   1   3    10622.53    10484.18    586.79 o 
 -19   1   3    12402.71    13159.51    518.40 o 
 -17   1   3     3944.36     4304.57    245.73 o 
 -15   1   3      741.03      385.22    109.44 o 
 -13   1   3    13901.28    15568.38    525.90 o 
 -11   1   3       46.36      137.36     63.54 o 
  -9   1   3    30946.96    33869.13   2217.55 o 
  -7   1   3    40134.01    42816.04   1364.12 o 
  -5   1   3   113992.74   124392.43   3610.26 o 
  -3   1   3    32113.93    38734.07    947.89 o 
  -1   1   3    25470.41    25838.26   1812.22 o 
   1   1   3    25960.07    34159.61    871.18 o 
   3   1   3    20809.85    21567.59    569.16 o 
   5   1   3    51628.13    52970.89   1357.21 o 
   7   1   3    12180.88    11489.59    349.19 o 
   9   1   3    16762.02    16197.10    479.53 o 
  11   1   3     5178.85     5097.09    225.11 o 
  13   1   3     3804.74     3331.63    198.09 o 
  15   1   3     1376.44     1365.06    161.75 o 
  17   1   3      264.92      251.50    129.10 o 
  19   1   3     1019.44     1217.12    365.77 o 
 -24   2   3      591.97      369.54    258.38 o 
 -22   2   3     1749.81     1797.77    290.98 o 
 -20   2   3     7977.65     8471.61    401.71 o 
 -18   2   3     2819.47     2804.20    283.93 o 
 -16   2   3     1536.48     1424.61    155.62 o 
 -14   2   3     7517.77     7058.99    298.89 o 
 -12   2   3     6068.15     6263.53    255.42 o 
 -10   2   3    13568.22    13789.89    452.28 o 
  -8   2   3    59178.84    66301.66   1771.04 o 
  -6   2   3      590.11      184.50     54.47 o 
  -4   2   3    60035.89    72909.98   2890.10 o 
  -2   2   3     5374.57     2608.39    134.32 o 
   0   2   3    18027.24    12993.56    492.14 o 
   2   2   3       95.85      272.56     53.98 o 
   4   2   3     5685.25     5716.55    218.23 o 
   6   2   3    39978.33    41922.38   1430.82 o 
   8   2   3    14591.06    14388.40    428.94 o 
  10   2   3    12821.00    13072.65    424.45 o 
  12   2   3    16491.11    16943.09    520.30 o 
  14   2   3       86.35     -112.11    112.11 o 
  16   2   3      505.38      319.31    141.54 o 
  18   2   3     2043.63     2491.47    257.14 o 
  20   2   3     1135.80      576.50    374.25 o 
 -25   3   3      389.83      295.83    271.46 o 
 -23   3   3       73.55     -215.16    236.68 o 
 -21   3   3       13.63     -133.61    154.77 o 
 -19   3   3      512.30      339.65    239.73 o 
 -17   3   3      500.32      209.74    167.41 o 
 -15   3   3     1186.36     1285.68    143.62 o 
 -13   3   3     3238.13     3346.97    192.34 o 
 -11   3   3       70.97      -29.61     61.16 o 
  -9   3   3    50034.79    53177.32   2018.96 o 
  -7   3   3    10980.33     9328.59    300.96 o 
  -5   3   3    66284.34    81273.78   4229.92 o 
  -3   3   3    32120.22    24259.65    534.10 o 
  -1   3   3     5947.63     5518.99    303.54 o 
   1   3   3    22513.04    37390.72   2389.56 o 
   3   3   3     6910.25     6246.27    232.65 o 
   5   3   3     6690.55     8605.41    450.57 o 
   7   3   3     5394.66     4779.59    218.03 o 
   9   3   3     5815.03     5221.74    216.59 o 
  11   3   3    11219.93    11585.88    413.23 o 
  13   3   3      636.87      554.46    133.95 o 
  15   3   3      763.77      526.95    142.48 o 
  17   3   3      663.78      637.71    187.66 o 
  19   3   3      343.47      230.05    317.25 o 
 -24   4   3     2498.60     2658.57    361.79 o 
 -22   4   3       78.91      122.67    179.81 o 
 -20   4   3      746.33      561.66    225.23 o 
 -18   4   3     1193.70     1296.65    225.65 o 
 -16   4   3     5340.46     5420.42    369.20 o 
 -14   4   3     1304.57      674.50    119.71 o 
 -12   4   3     4145.78     3514.05    255.30 o 
 -10   4   3      192.70      135.08     60.26 o 
  -8   4   3      878.06      842.64     72.53 o 
  -6   4   3       28.27      651.46     53.12 o 
  -4   4   3     9313.97     8015.28    265.50 o 
  -2   4   3     2632.26     4565.04    156.93 o 
   0   4   3     5009.91     7919.12    271.38 o 
   2   4   3      216.47      524.32     62.03 o 
   4   4   3    17417.00    18575.55    594.05 o 
   6   4   3     2409.09     2400.91    166.18 o 
   8   4   3     2295.89     2215.28    157.22 o 
  10   4   3     1657.32     1166.60    145.94 o 
  12   4   3     6382.07     5924.12    272.07 o 
  14   4   3     7998.70     8857.94    354.23 o 
  16   4   3     1566.75     1608.46    183.00 o 
  18   4   3      293.14      273.41    270.43 o 
  20   4   3      153.07     -362.75    364.79 o 
 -25   5   3     1980.71     2345.88    371.73 o 
 -23   5   3     3050.88     3237.45    311.45 o 
 -21   5   3      144.07     -171.50    208.45 o 
 -19   5   3     2109.86     1845.67    268.79 o 
 -17   5   3     5405.48     4470.23    363.04 o 
 -15   5   3    18128.01    18397.96   2004.45 o 
 -13   5   3    20786.46    22639.61   1007.08 o 
 -11   5   3    17384.20    18040.83    693.26 o 
  -9   5   3    20241.46    20583.71    806.83 o 
  -7   5   3      399.13      439.89     56.88 o 
  -5   5   3     6524.02     8689.18    771.17 o 
  -3   5   3    14135.27    12577.97    342.58 o 
  -1   5   3     4614.83     4809.44    192.31 o 
   1   5   3     6143.64     9526.90    674.34 o 
   3   5   3     5274.38     5718.71    195.79 o 
   5   5   3     4137.89     4158.85    233.48 o 
   7   5   3     2376.11     1674.25    135.71 o 
   9   5   3    13524.08    14872.33    527.95 o 
  11   5   3    14885.50    15065.21    605.01 o 
  13   5   3    15820.77    17295.16    554.34 o 
  15   5   3     8167.50     8827.03    368.65 o 
  17   5   3      130.51      -52.19    224.63 o 
  19   5   3       16.69     -235.46    326.75 o 
 -24   6   3     1312.28     1412.10    316.34 o 
 -22   6   3      415.12      424.68    260.87 o 
 -20   6   3      203.62      210.81    209.45 o 
 -18   6   3      361.86      634.73    306.74 o 
 -16   6   3    12361.86    11655.68    831.20 o 
 -14   6   3    15173.26    13155.24    740.53 o 
 -12   6   3    12428.75    12645.88    452.04 o 
 -10   6   3     8781.31     9781.39    357.64 o 
  -8   6   3       35.12      306.63     62.78 o 
  -6   6   3      278.77      -45.23     45.23 o 
  -4   6   3    20440.70    19178.78    476.02 o 
  -2   6   3     4518.21     5314.84    186.99 o 
   0   6   3      910.82     1179.05     98.05 o 
   2   6   3    25114.02    25021.80    652.23 o 
   4   6   3       52.44      407.14     91.56 o 
   6   6   3      425.70      437.51    100.96 o 
   8   6   3     1476.86     1703.42    152.40 o 
  10   6   3     1543.95     1554.59    171.41 o 
  12   6   3     8968.33     8852.52    397.64 o 
  14   6   3     3347.64     3224.48    226.69 o 
  16   6   3     2092.16     2216.17    252.82 o 
  18   6   3      110.62     -104.20    250.72 o 
 -23   7   3      263.65      473.53    284.07 o 
 -21   7   3     2126.69     2164.37    335.08 o 
 -19   7   3      649.55      890.95    249.88 o 
 -17   7   3      362.01      143.34    260.76 o 
 -15   7   3     6231.06     6340.74    408.30 o 
 -13   7   3     3767.69     3369.48    209.27 o 
 -11   7   3      448.22      360.32    104.14 o 
  -9   7   3     1741.30     2092.67    138.07 o 
  -7   7   3     1129.39     1401.39     97.75 o 
  -5   7   3     9717.09    10579.64    306.06 o 
  -3   7   3    15503.47    14482.57    436.54 o 
  -1   7   3     1750.27     2100.37    196.35 o 
   1   7   3    46921.03    53126.07   2485.15 o 
   3   7   3     7865.68     7975.72    261.61 o 
   5   7   3     2162.83     2720.62    181.21 o 
   7   7   3    10496.18    11673.19    441.73 o 
   9   7   3     7451.05     7264.14    344.98 o 
  11   7   3      582.47      563.91    158.99 o 
  13   7   3     3627.41     3856.01    271.68 o 
  15   7   3      420.13      344.78    177.20 o 
  17   7   3       55.09      -91.15    241.77 o 
  19   7   3       34.04     -384.47    384.47 o 
 -24   8   3      363.03     -110.98    265.82 o 
 -22   8   3     2588.53     2924.93    395.28 o 
 -20   8   3    12297.84    12888.74    729.40 o 
 -18   8   3     4441.34     4208.52    381.12 o 
 -16   8   3      148.06      -65.50    186.33 o 
 -14   8   3     5002.89     5028.79    362.80 o 
 -12   8   3     3540.59     2681.21    192.13 o 
 -10   8   3    29399.06    31811.64   1003.62 o 
  -8   8   3    20651.86    21015.01   1274.61 o 
  -6   8   3      901.31      920.71     90.21 o 
  -4   8   3     4333.09     4287.18    194.57 o 
  -2   8   3     8326.65     9409.54    328.39 o 
   0   8   3     4176.76     5267.60    232.49 o 
   2   8   3     4150.58     4195.67    257.43 o 
   4   8   3     1822.70     1861.28    127.92 o 
   6   8   3    15936.09    15185.78   1393.16 o 
   8   8   3    45815.62    55476.36   1700.27 o 
  10   8   3    11703.43    13929.90    533.38 o 
  12   8   3      522.27      652.77    172.89 o 
  14   8   3      105.58      -47.79    156.75 o 
  16   8   3     1095.43      949.73    428.89 o 
  18   8   3     1387.07     1644.91    360.68 o 
 -23   9   3     1049.17     1514.05    345.74 o 
 -21   9   3     6111.69     6648.58    515.63 o 
 -19   9   3    14177.42    15398.06   1028.02 o 
 -17   9   3     1758.19     1961.80    287.77 o 
 -15   9   3     5213.52     4694.85    526.65 o 
 -13   9   3       21.93      140.65    174.87 o 
 -11   9   3    27079.27    29550.98    950.22 o 
  -9   9   3    44234.71    43939.15   2655.57 o 
  -7   9   3     4434.37     3721.58    154.44 o 
  -5   9   3     2730.11     2572.55    123.34 o 
  -3   9   3     7394.95     5694.98    226.96 o 
  -1   9   3    17056.42    19028.96    631.38 o 
   1   9   3       94.21      -11.81     75.46 o 
   3   9   3     5209.95     4117.43    188.54 o 
   5   9   3     1878.57     1946.51    181.01 o 
   7   9   3    34449.57    36004.95   2671.44 o 
   9   9   3    25498.80    28216.82    964.69 o 
  11   9   3     1988.74     1746.81    206.19 o 
  13   9   3      526.22      510.05    175.01 o 
  15   9   3      857.15      328.78    412.26 o 
  17   9   3     3291.69     3756.78    629.13 o 
 -22  10   3     1774.27     1783.65    350.84 o 
 -20  10   3     4253.62     4011.10    418.62 o 
 -18  10   3      484.25      467.96    264.15 o 
 -16  10   3      400.68      124.40    195.66 o 
 -14  10   3    11843.04    13112.93    655.46 o 
 -12  10   3     1993.15     1631.73    320.30 o 
 -10  10   3    35509.18    36792.67   3873.62 o 
  -8  10   3     6751.31     7016.69    359.97 o 
  -6  10   3        0.91      -63.48     63.48 o 
  -4  10   3    10454.19    11420.66    334.16 o 
  -2  10   3    19678.16    19439.04    587.96 o 
   0  10   3      231.59      137.79     95.11 o 
   2  10   3    19863.75    22462.77    993.49 o 
   4  10   3     2780.07     3132.71    194.72 o 
   6  10   3     4477.22     3626.76    253.28 o 
   8  10   3    11318.04    14086.46    544.63 o 
  10  10   3      793.80     1223.56    222.18 o 
  12  10   3      589.97      424.65    179.77 o 
  14  10   3      853.58      671.24    237.90 o 
  16  10   3      114.53     -364.45    391.93 o 
 -21  11   3      332.84      268.72    293.24 o 
 -19  11   3      273.36      171.71    252.09 o 
 -17  11   3     3054.11     3826.82    378.76 o 
 -15  11   3     5016.70     4966.12    402.79 o 
 -13  11   3    12210.19    11292.52    597.76 o 
 -11  11   3      482.59      297.87    196.17 o 
  -9  11   3    13441.12    12627.27    604.36 o 
  -7  11   3      408.31      108.88     85.96 o 
  -5  11   3    15488.60    14408.44    594.35 o 
  -3  11   3    20635.66    18619.49    641.66 o 
  -1  11   3     2820.68     2608.80    188.90 o 
   1  11   3    16692.29    16271.65    576.38 o 
   3  11   3     9403.66     8416.18    509.38 o 
   5  11   3     1498.49     1233.41    138.70 o 
   7  11   3       29.66     -130.71    130.71 o 
   9  11   3      839.58      489.78    170.18 o 
  11  11   3      780.00     1029.04    193.02 o 
  13  11   3     7044.25     8387.35    542.48 o 
  15  11   3     2637.52     3396.06    587.73 o 
  17  11   3     1025.95      744.43    482.50 o 
 -20  12   3      242.81      249.33    275.75 o 
 -18  12   3     4209.56     3732.52    401.21 o 
 -16  12   3    10709.79    11750.61    654.69 o 
 -14  12   3     9742.33    11326.49    621.52 o 
 -12  12   3     9711.92    11338.68    856.31 o 
 -10  12   3     1024.76      582.60    189.44 o 
  -8  12   3       26.99      -92.42     92.42 o 
  -6  12   3    10645.19    11295.76    388.20 o 
  -4  12   3    18650.06    20865.98    742.54 o 
  -2  12   3    18268.53    17799.22    631.31 o 
   0  12   3     1670.05     1906.42    224.45 o 
   2  12   3    12319.84    11758.61    529.57 o 
   4  12   3     2625.70     2231.16    170.55 o 
   6  12   3     1991.44     1649.76    201.63 o 
   8  12   3       20.56      -96.56    137.26 o 
  10  12   3      554.59      377.22    176.42 o 
  12  12   3    11192.47    12558.35    688.06 o 
  14  12   3     7302.42     8129.11    831.37 o 
  16  12   3     3109.03     3548.09    658.65 o 
 -19  13   3        2.42        0.34    260.47 o 
 -17  13   3     2312.98     2771.89    371.42 o 
 -15  13   3     5729.74     6749.74    495.97 o 
 -13  13   3    10801.89    10748.80    607.86 o 
 -11  13   3     1628.92     1894.94    509.63 o 
  -9  13   3      388.00      544.82    201.01 o 
  -7  13   3       38.46      -72.95     93.50 o 
  -5  13   3       61.14      -40.50     92.49 o 
  -3  13   3     7781.18     8243.31    377.97 o 
  -1  13   3     1322.23     1314.41    171.92 o 
   1  13   3     5165.96     4855.86    285.66 o 
   3  13   3      395.58      308.97    117.62 o 
   5  13   3      575.81      510.58    133.14 o 
   7  13   3      177.95       78.47    149.95 o 
   9  13   3       25.44     -149.36    149.36 o 
  11  13   3     1995.83     2312.39    321.99 o 
  13  13   3     7156.82     8546.55    622.68 o 
  15  13   3     2442.63     2011.07    541.21 o 
 -18  14   3     1778.79     1500.66    339.38 o 
 -16  14   3      409.73      424.02    281.07 o 
 -14  14   3     1689.06     2021.96    325.13 o 
 -12  14   3      133.71      -30.86    215.27 o 
 -10  14   3     2861.37     3193.71    573.24 o 
  -8  14   3     2930.65     3109.02    358.59 o 
  -6  14   3      932.66      795.31    123.34 o 
  -4  14   3     1200.77     1183.34    175.32 o 
  -2  14   3     1622.09      724.18    162.71 o 
   0  14   3      481.06      345.46    143.75 o 
   2  14   3      532.10      492.55    191.22 o 
   4  14   3        9.47      -78.59    110.06 o 
   6  14   3     1429.16     1298.99    195.28 o 
   8  14   3     4508.84     4897.84    330.78 o 
  10  14   3     1482.53     1385.59    433.64 o 
  12  14   3      580.50      577.10    265.28 o 
  14  14   3      819.35     -133.02    431.94 o 
 -17  15   3      902.95      455.82    421.08 o 
 -15  15   3      225.64     -217.10    217.10 o 
 -13  15   3     1048.44      808.21    339.64 o 
 -11  15   3     4105.62     4127.80    631.67 o 
  -9  15   3     7491.31     6904.69    633.03 o 
  -7  15   3     2190.20     2196.35    232.20 o 
  -5  15   3     3773.56     3927.35    244.80 o 
  -3  15   3     9288.10    10663.18    464.32 o 
  -1  15   3        6.70     -144.15    144.15 o 
   1  15   3        8.74       -0.35    140.64 o 
   3  15   3     1591.72     1803.50    174.29 o 
   5  15   3      333.47      -35.80    123.77 o 
   7  15   3     5279.10     5451.10    554.75 o 
   9  15   3     9544.24     9826.36   1382.45 o 
  11  15   3     1871.64     2126.17    730.03 o 
  13  15   3       40.83     -364.45    364.45 o 
 -16  16   3        9.93     -455.05    455.05 o 
 -14  16   3       24.07     -383.92    522.74 o 
 -12  16   3     3080.86     2575.41    363.07 o 
 -10  16   3     8311.26     8572.96   1010.20 o 
  -8  16   3     7497.12     7442.44    386.63 o 
  -6  16   3      321.02       23.43    136.06 o 
  -4  16   3     6171.29     6815.62    469.04 o 
  -2  16   3     4240.58     4257.13    305.54 o 
   0  16   3      239.53      385.40    184.26 o 
   2  16   3     1760.89     1720.18    179.69 o 
   4  16   3     1464.58     1275.99    217.98 o 
   6  16   3     2769.40     2596.02    212.74 o 
   8  16   3     8544.27     9066.36   1725.35 o 
  10  16   3     6364.20     7426.44    599.94 o 
 -15  17   3     1094.52      662.76    607.87 o 
 -13  17   3      143.29     -272.67    507.46 o 
 -11  17   3      307.76      650.32    274.92 o 
  -9  17   3     5522.75     5258.10    523.93 o 
  -7  17   3     2040.96     2017.72    255.52 o 
  -5  17   3      594.17      410.65    169.31 o 
  -3  17   3     1864.26     1640.13    232.43 o 
  -1  17   3      573.29      395.57    185.61 o 
   1  17   3     1608.86     1719.48    241.39 o 
   3  17   3     2127.38     1884.49    262.45 o 
   5  17   3       83.92      -96.62    143.92 o 
   7  17   3     2879.27     2875.18    347.02 o 
   9  17   3     2368.29     2076.44    393.59 o 
 -12  18   3     1710.35     1332.94    307.68 o 
 -10  18   3        1.52     -111.30    379.87 o 
  -8  18   3      538.58      521.22    210.86 o 
  -6  18   3      381.18      393.81    201.57 o 
  -4  18   3     2853.49     2931.98    262.15 o 
  -2  18   3      788.88      577.51    217.74 o 
   0  18   3      171.65     -115.10    178.97 o 
   2  18   3     2360.84     2407.90    267.30 o 
   4  18   3     1615.91     1651.90    205.85 o 
   6  18   3      445.65      319.80    258.03 o 
   8  18   3      242.86       84.21    229.29 o 
  -9  19   3       29.63      -24.97    282.80 o 
  -7  19   3      424.21     1052.90    302.33 o 
  -5  19   3     3129.03     3328.46    314.63 o 
  -3  19   3     2744.71     3377.72    280.10 o 
  -1  19   3        5.45     -199.28    199.28 o 
   1  19   3     1044.17     1165.59    204.84 o 
   3  19   3     3272.64     3335.59    260.16 o 
   5  19   3      377.75      214.20    233.26 o 
  -6  20   3     1055.19     1070.29    264.18 o 
  -4  20   3     1592.59     2195.01    303.42 o 
  -2  20   3       91.83      -82.68    277.97 o 
   0  20   3      112.01     -233.74    256.52 o 
 -26   0   4     2368.79     3159.62    539.17 o 
 -24   0   4     3309.27     2691.37    512.70 o 
 -22   0   4    17828.24    18109.62   1206.00 o 
 -20   0   4    14104.94    14704.74   1013.59 o 
 -18   0   4      120.24      -98.40    131.43 o 
 -16   0   4      369.45     -119.43    119.43 o 
 -14   0   4       25.31     -149.65    152.36 o 
 -12   0   4    41868.48    45019.56   2384.51 o 
 -10   0   4   248877.67   292201.84  11654.23 o 
  -8   0   4   205369.92   251041.83   9965.18 o 
  -6   0   4    24612.97    26872.68    864.11 o 
  -4   0   4    44077.33    36088.95   1812.05 o 
  -2   0   4    36787.99    35867.36   1817.48 o 
   0   0   4   285622.25   306159.91  13587.48 o 
   2   0   4    41613.18    36298.91   2277.11 o 
   4   0   4    38259.71    43173.32   2670.57 o 
   6   0   4    34851.34    37156.80   2816.14 o 
   8   0   4     7678.10     7374.59    371.73 o 
  10   0   4     7309.30     6603.43    362.65 o 
  12   0   4       33.98     -139.10    139.10 o 
  14   0   4      235.93        9.25    172.69 o 
  16   0   4     1591.94     1528.57    346.09 o 
  18   0   4     9414.39    10479.00    844.94 o 
 -25   1   4      235.36      211.63    246.62 o 
 -23   1   4     3367.27     3153.03    358.44 o 
 -21   1   4    15504.14    14432.04    717.37 o 
 -19   1   4      819.34      850.95    155.81 o 
 -17   1   4     4051.62     3863.27    233.77 o 
 -15   1   4     2177.78     2450.18    170.67 o 
 -13   1   4     2663.41     2748.73    204.81 o 
 -11   1   4   139965.06   159598.31   5025.00 o 
  -9   1   4   102766.45   115307.03   3641.66 o 
  -7   1   4    51028.25    60621.00   1513.91 o 
  -5   1   4    20839.05    32451.90    808.45 o 
  -3   1   4     5103.07     7179.40    198.18 o 
  -1   1   4    10139.20     7084.86    587.56 o 
   1   1   4   167143.80   166598.16   4153.52 o 
   3   1   4    13927.37    14246.23    492.58 o 
   5   1   4     6057.10     6075.95    211.61 o 
   7   1   4    12192.12    10873.46    398.74 o 
   9   1   4     1000.59      847.44    106.81 o 
  11   1   4      159.86      -49.53     92.35 o 
  13   1   4     1431.28     1387.04    152.90 o 
  15   1   4       19.59      -28.65    139.94 o 
  17   1   4     4193.91     4495.88    728.38 o 
  19   1   4     3299.42     2810.44    358.78 o 
 -26   2   4     1016.20      966.20    317.65 o 
 -24   2   4       75.72     -226.92    252.46 o 
 -22   2   4     3991.66     4323.46    382.02 o 
 -20   2   4     2014.07     2273.35    326.59 o 
 -18   2   4     3824.01     3970.71    450.81 o 
 -16   2   4    17520.30    16189.46    562.95 o 
 -14   2   4    12534.80    10783.13    393.72 o 
 -12   2   4    25028.23    29736.58    949.55 o 
 -10   2   4    47954.50    53759.75   1454.06 o 
  -8   2   4     9764.85    13108.74    436.41 o 
  -6   2   4    72693.30    78675.95   3754.38 o 
  -4   2   4    62420.86    73883.25   1623.20 o 
  -2   2   4      427.03      396.45     47.27 o 
   0   2   4    15266.48    16193.91    374.50 o 
   2   2   4    76949.98    76957.33   1940.76 o 
   4   2   4      516.83      653.46     68.99 o 
   6   2   4     1550.49     1210.05    100.58 o 
   8   2   4    12118.33    12079.26    414.21 o 
  10   2   4       30.47      -59.70     83.50 o 
  12   2   4     9639.00     9238.44    343.33 o 
  14   2   4    10116.66     9510.79    368.28 o 
  16   2   4       52.18      216.55    336.26 o 
  18   2   4      404.08      301.80    235.74 o 
 -25   3   4      227.19      312.73    268.90 o 
 -23   3   4      432.87      157.90    230.61 o 
 -21   3   4     1368.98     1198.43    262.47 o 
 -19   3   4      382.45      266.18    189.48 o 
 -17   3   4     7412.17     7180.44    680.54 o 
 -15   3   4    33864.41    37676.82   2096.46 o 
 -13   3   4     3386.08     3734.41    190.22 o 
 -11   3   4       20.73       81.98     57.32 o 
  -9   3   4    14708.01    16732.01    577.83 o 
  -7   3   4   106940.82   109358.93   6527.93 o 
  -5   3   4    52574.37    50598.32   1337.34 o 
  -3   3   4    65740.57    64444.84   1849.44 o 
  -1   3   4      488.22      336.97     46.94 o 
   1   3   4    72933.91    79410.88   2333.74 o 
   3   3   4     4155.82     4081.18    179.37 o 
   5   3   4     6357.28     7556.22    286.71 o 
   7   3   4      454.02      442.42    110.29 o 
   9   3   4      212.84       55.81     86.69 o 
  11   3   4    19437.25    19486.72    587.65 o 
  13   3   4    20106.54    22064.60    780.47 o 
  15   3   4     3464.54     3803.86    281.75 o 
  17   3   4      150.90     -137.95    211.47 o 
  19   3   4      374.66      426.17    351.86 o 
 -26   4   4      526.71      312.95    277.80 o 
 -24   4   4      191.74      245.45    265.58 o 
 -22   4   4       59.82     -199.93    199.93 o 
 -20   4   4      404.58      -28.15    194.92 o 
 -18   4   4     2022.53     2048.96    482.67 o 
 -16   4   4    19847.12    19171.80   1629.66 o 
 -14   4   4    31967.79    30168.80    947.28 o 
 -12   4   4      356.78       28.90     63.06 o 
 -10   4   4     3322.74     2802.82    133.00 o 
  -8   4   4    23853.70    22945.85   1173.72 o 
  -6   4   4     6090.45     5176.29    280.23 o 
  -4   4   4    32891.71    30428.21    790.85 o 
  -2   4   4    11188.99    11884.76    384.84 o 
   0   4   4    18455.43    15964.69    503.46 o 
   2   4   4    15246.12    15494.20    503.87 o 
   4   4   4     3310.00     3435.68    208.43 o 
   6   4   4     1872.29     2028.76    147.53 o 
   8   4   4     4668.11     5295.57    496.31 o 
  10   4   4    20084.16    21426.79    630.66 o 
  12   4   4    28461.32    27326.66    789.21 o 
  14   4   4     9290.43    10609.98    470.16 o 
  16   4   4       15.94     -198.22    198.99 o 
  18   4   4       32.26     -144.56    358.98 o 
 -25   5   4        0.89     -223.44    242.62 o 
 -23   5   4     1976.93     1886.18    319.33 o 
 -21   5   4       59.28     -306.83    362.75 o 
 -19   5   4     2338.45     2418.26    351.86 o 
 -17   5   4     5778.12     6064.44    676.97 o 
 -15   5   4     7792.29     8194.61    511.55 o 
 -13   5   4     1742.05     1420.79    126.56 o 
 -11   5   4     7229.51     6081.92    250.32 o 
  -9   5   4    10906.24     9594.67    492.58 o 
  -7   5   4      676.63      667.57     72.91 o 
  -5   5   4    14480.11    12875.85    530.97 o 
  -3   5   4    24825.54    25195.58    700.72 o 
  -1   5   4      378.38      401.58     60.73 o 
   1   5   4    16910.71    18515.00    490.87 o 
   3   5   4     3361.64     2868.70    167.27 o 
   5   5   4      340.39      449.70     93.01 o 
   7   5   4      804.44      872.24    129.21 o 
   9   5   4       20.44      -78.08    107.02 o 
  11   5   4     7143.61     6361.93    283.48 o 
  13   5   4    10976.75    11946.64    433.30 o 
  15   5   4      299.63      227.03    172.46 o 
  17   5   4      443.85      301.00    242.52 o 
  19   5   4      705.34      323.35    413.28 o 
 -24   6   4     1818.49     1374.92    313.82 o 
 -22   6   4     7100.56     7010.76    512.66 o 
 -20   6   4      359.88      243.66    219.92 o 
 -18   6   4     6829.05     6374.20    585.52 o 
 -16   6   4       17.18      -29.91    146.90 o 
 -14   6   4     2751.89     2466.53    248.20 o 
 -12   6   4    25625.62    29802.69   1537.19 o 
 -10   6   4    62882.95    71282.14   2658.39 o 
  -8   6   4    51073.05    57018.38   1972.57 o 
  -6   6   4    12063.80    12409.14    642.16 o 
  -4   6   4     6541.44     7804.15    281.58 o 
  -2   6   4    11064.51    11161.50    341.44 o 
   0   6   4    39139.64    38811.63   1172.48 o 
   2   6   4     5496.74     5153.04    189.82 o 
   4   6   4        0.64       24.56     81.05 o 
   6   6   4      389.64      276.34    107.52 o 
   8   6   4    24446.78    25667.30    839.25 o 
  10   6   4    13588.96    13470.61    743.18 o 
  12   6   4     1077.91      780.94    154.34 o 
  14   6   4        2.72     -103.32    152.57 o 
  16   6   4     1410.11     1481.99    235.99 o 
  18   6   4     3381.24     3000.16    561.23 o 
 -25   7   4      192.20       10.63    272.98 o 
 -23   7   4     3692.73     3900.51    546.80 o 
 -21   7   4     4841.22     4964.60    438.90 o 
 -19   7   4     2363.29     1672.35    276.96 o 
 -17   7   4     5397.85     5696.65    856.48 o 
 -15   7   4        8.01     -173.06    173.06 o 
 -13   7   4     8993.76     8003.06    457.42 o 
 -11   7   4    78282.49    83776.59   3282.19 o 
  -9   7   4    49118.07    49844.39   1613.09 o 
  -7   7   4    66493.67    69870.92   3947.26 o 
  -5   7   4      166.03      243.97     59.03 o 
  -3   7   4      958.93      945.72     70.42 o 
  -1   7   4    26131.85    28949.51    898.11 o 
   1   7   4     5109.36     4453.64    207.30 o 
   3   7   4     9462.68     8854.40    287.30 o 
   5   7   4      112.65      148.69     95.80 o 
   7   7   4    18586.35    20843.94    732.39 o 
   9   7   4    25522.22    29421.14    961.33 o 
  11   7   4     2548.46     2644.67    229.75 o 
  13   7   4      150.56      -47.18    203.82 o 
  15   7   4     1429.97     1613.95    239.69 o 
  17   7   4     4021.18     3762.88    610.12 o 
 -24   8   4      146.86      -76.04    273.76 o 
 -22   8   4      966.25      803.88    312.23 o 
 -20   8   4      711.89      942.37    286.89 o 
 -18   8   4     1377.75     1375.74    258.01 o 
 -16   8   4     2965.48     3021.34    427.66 o 
 -14   8   4       20.15      -34.64    146.71 o 
 -12   8   4    16428.07    18225.00    788.09 o 
 -10   8   4    25511.28    30346.76    878.65 o 
  -8   8   4    16373.72    15929.68   1142.00 o 
  -6   8   4     2897.31     2623.42    132.92 o 
  -4   8   4     3596.98     4586.36    266.67 o 
  -2   8   4      289.70      753.11    101.93 o 
   0   8   4      849.21      669.93    103.63 o 
   2   8   4     9337.55     9445.48    495.62 o 
   4   8   4     5685.70     6284.07    401.09 o 
   6   8   4     3069.83     3343.71    268.19 o 
   8   8   4     5605.58     6033.86    318.50 o 
  10   8   4       34.52     -137.55    137.55 o 
  12   8   4        0.65     -145.78    145.78 o 
  14   8   4      314.89      -54.60    228.17 o 
  16   8   4      669.62      625.94    287.87 o 
  18   8   4     2023.73     2068.76    576.84 o 
 -23   9   4      498.55      562.87    300.08 o 
 -21   9   4       37.15       25.79    249.14 o 
 -19   9   4       16.01     -151.58    229.46 o 
 -17   9   4     2745.12     2590.19    325.73 o 
 -15   9   4    11898.86    11633.76    713.62 o 
 -13   9   4     1211.94      904.35    200.93 o 
 -11   9   4      554.48      408.54    140.40 o 
  -9   9   4      408.77      308.38     88.70 o 
  -7   9   4     3764.46     3130.75    141.36 o 
  -5   9   4     4262.74     3622.24    160.89 o 
  -3   9   4    11504.05    10635.05    393.05 o 
  -1   9   4      606.50      657.19    200.49 o 
   1   9   4     4408.62     3223.66    198.13 o 
   3   9   4     2423.63     1775.01    135.31 o 
   5   9   4      149.04      -65.09    115.96 o 
   7   9   4      281.15      -50.87    260.72 o 
   9   9   4      206.43     -147.02    147.02 o 
  11   9   4      186.70      124.58    157.14 o 
  13   9   4      914.39      973.46    266.27 o 
  15   9   4      961.13      769.54    414.97 o 
  17   9   4        1.16       76.35    386.47 o 
 -22  10   4      227.67      420.94    320.30 o 
 -20  10   4       39.63     -220.65    220.65 o 
 -18  10   4     4211.24     4183.08    404.16 o 
 -16  10   4    10381.34    12325.18    644.61 o 
 -14  10   4     7151.41     7738.16    478.85 o 
 -12  10   4     2001.15     1870.36    243.28 o 
 -10  10   4     4073.66     3971.45    227.80 o 
  -8  10   4    18521.96    20444.91   1035.24 o 
  -6  10   4    26629.99    29810.49    748.51 o 
  -4  10   4    16471.44    15827.46    535.77 o 
  -2  10   4     4494.73     4715.97    243.34 o 
   0  10   4      789.92      502.49    118.98 o 
   2  10   4     3749.96     3417.89    194.57 o 
   4  10   4      417.50      208.81    123.22 o 
   6  10   4     3649.23     3453.30    254.28 o 
   8  10   4      137.21      -98.91    138.15 o 
  10  10   4      114.41     -145.59    145.59 o 
  12  10   4     3749.91     4170.58    386.59 o 
  14  10   4     6861.36     8471.50    846.64 o 
  16  10   4     1506.70     1503.80    536.45 o 
 -23  11   4      193.92      115.65    294.08 o 
 -21  11   4       59.84      -13.81    253.54 o 
 -19  11   4      911.64      527.94    271.66 o 
 -17  11   4     6549.88     5987.12    760.79 o 
 -15  11   4     6723.84     6733.51    459.91 o 
 -13  11   4      155.48      254.37    180.29 o 
 -11  11   4     5882.18     6157.39   1028.86 o 
  -9  11   4     5560.20     5134.05    243.42 o 
  -7  11   4    11320.67    10310.34    539.51 o 
  -5  11   4     8992.90     8280.81    305.33 o 
  -3  11   4     2595.06     2250.91    225.28 o 
  -1  11   4     2045.96     1561.25    161.10 o 
   1  11   4     2547.06     3271.67    219.20 o 
   3  11   4      929.08      823.84    121.59 o 
   5  11   4     6865.53     6570.76    340.23 o 
   7  11   4      141.73        3.07    126.04 o 
   9  11   4     1007.87      772.91    191.39 o 
  11  11   4     3484.15     4143.13    305.26 o 
  13  11   4     4095.91     4741.87    628.11 o 
  15  11   4     1272.48     1222.86    517.11 o 
 -22  12   4      274.38       26.19    277.99 o 
 -20  12   4       10.71      -22.92    264.11 o 
 -18  12   4       67.23     -155.33    222.85 o 
 -16  12   4      208.51      143.39    213.66 o 
 -14  12   4     1134.33      437.01    223.93 o 
 -12  12   4     2484.66     2464.87    296.01 o 
 -10  12   4       39.62       16.69    161.72 o 
  -8  12   4       10.18       87.30     89.18 o 
  -6  12   4     2948.48     3220.71    199.33 o 
  -4  12   4      262.91      200.78    116.73 o 
  -2  12   4      207.91       99.97    118.32 o 
   0  12   4     1674.66     1198.89    189.73 o 
   2  12   4      148.39      -21.13     91.33 o 
   4  12   4     6182.97     5963.01    302.54 o 
   6  12   4       45.74     -121.01    121.01 o 
   8  12   4      980.10     1063.12    197.30 o 
  10  12   4      830.77      621.18    226.46 o 
  12  12   4      286.82       81.10    383.08 o 
  14  12   4       35.59     -404.83    404.83 o 
 -21  13   4     1074.20      932.19    332.30 o 
 -19  13   4     1133.55      854.17    296.07 o 
 -17  13   4     2162.11     2444.91    352.94 o 
 -15  13   4     1365.53     1193.74    422.95 o 
 -13  13   4     2612.00     2558.53    313.03 o 
 -11  13   4    16090.57    15707.43   1574.68 o 
  -9  13   4      939.63     1354.08    203.56 o 
  -7  13   4     2017.69     1674.72    169.09 o 
  -5  13   4     7770.41     6943.02    297.71 o 
  -3  13   4      241.77      134.17    131.35 o 
  -1  13   4      481.54      370.64    142.77 o 
   1  13   4     2253.51     2822.73    222.20 o 
   3  13   4     2390.88     1762.51    162.56 o 
   5  13   4      177.32     -110.48    110.48 o 
   7  13   4      765.44      855.22    181.51 o 
   9  13   4     2263.30     2319.99    246.39 o 
  11  13   4     1832.06     2165.80    483.52 o 
  13  13   4      506.20      195.46    411.92 o 
 -20  14   4      172.92     -274.99    274.99 o 
 -18  14   4     1212.72     1243.05    325.59 o 
 -16  14   4     3185.55     3332.85    528.45 o 
 -14  14   4     3463.48     3586.94    382.78 o 
 -12  14   4     5486.00     4997.90    419.17 o 
 -10  14   4     5535.23     5475.72    532.42 o 
  -8  14   4     1494.05     1271.56    164.20 o 
  -6  14   4     1108.50     1285.58    161.54 o 
  -4  14   4     2070.60     2195.83    216.43 o 
  -2  14   4       56.88      -47.59    129.38 o 
   0  14   4     2046.52     1833.07    226.86 o 
   2  14   4       36.04       39.40    105.70 o 
   4  14   4      227.19       81.56    118.30 o 
   6  14   4      114.31       53.46    155.31 o 
   8  14   4     2244.32     1905.28    228.93 o 
  10  14   4     5762.78     6217.29    701.74 o 
  12  14   4     2933.87     2892.93    570.73 o 
 -19  15   4      421.14       47.49    308.76 o 
 -17  15   4      644.15      330.13    446.87 o 
 -15  15   4     1525.46     1021.44    412.26 o 
 -13  15   4       19.17      163.65    252.71 o 
 -11  15   4      872.40     1049.67    265.61 o 
  -9  15   4     1093.18     1124.27    266.75 o 
  -7  15   4      491.11      157.27    145.38 o 
  -5  15   4       11.42       -4.37    128.84 o 
  -3  15   4     2527.00     2222.04    225.33 o 
  -1  15   4      549.70      217.05    149.70 o 
   1  15   4      132.67       41.59    146.15 o 
   3  15   4       57.03      -14.68    120.34 o 
   5  15   4      525.60      445.57    147.31 o 
   7  15   4       54.67      -30.82    167.89 o 
   9  15   4     1969.60     2437.65    430.58 o 
  11  15   4     2565.69     1730.81    476.39 o 
 -16  16   4        4.75     -264.35    353.76 o 
 -14  16   4      576.06      174.17    486.89 o 
 -12  16   4     3742.09     3777.74    544.94 o 
 -10  16   4     1435.85     1598.36    304.75 o 
  -8  16   4     1248.53      923.87    208.04 o 
  -6  16   4      256.31       47.62    144.78 o 
  -4  16   4       53.95      317.80    232.60 o 
  -2  16   4     3050.81     2855.90    257.09 o 
   0  16   4     3917.27     3343.89    278.68 o 
   2  16   4       74.90       63.26    130.54 o 
   4  16   4      341.53      -35.09    143.50 o 
   6  16   4      508.13      237.95    186.74 o 
   8  16   4       88.68      216.89    210.71 o 
  10  16   4       74.50     -293.83    359.32 o 
 -15  17   4     1498.96     1172.75    735.12 o 
 -13  17   4     2430.98     2212.70    359.08 o 
 -11  17   4     6400.36     5919.83    537.51 o 
  -9  17   4     4265.35     4235.86    421.38 o 
  -7  17   4     2581.29     2692.91    244.03 o 
  -5  17   4        5.91     -156.86    158.98 o 
  -3  17   4        4.16     -154.27    173.83 o 
  -1  17   4     4001.46     3912.27    306.55 o 
   1  17   4     2380.49     3331.15    366.30 o 
   3  17   4       16.11     -134.54    134.54 o 
   5  17   4      110.17      -49.20    141.32 o 
   7  17   4      484.06      249.93    247.94 o 
   9  17   4      950.39      183.92    418.37 o 
 -12  18   4      979.58     1248.87    302.26 o 
 -10  18   4     2086.97     1539.03    438.03 o 
  -8  18   4     2771.58     2585.34    287.28 o 
  -6  18   4      513.35      445.90    193.58 o 
  -4  18   4       19.91       32.66    167.85 o 
  -2  18   4      287.44      108.24    194.94 o 
   0  18   4     1498.72     1210.00    241.89 o 
   2  18   4      971.97      915.70    190.27 o 
   4  18   4      186.55      -84.34    156.69 o 
   6  18   4       85.07     -222.86    222.86 o 
 -11  19   4      368.90      206.85    263.20 o 
  -9  19   4      619.23      567.76    293.70 o 
  -7  19   4       13.11     -204.95    204.95 o 
  -5  19   4      729.85     1305.68    264.02 o 
  -3  19   4      301.43       87.14    205.25 o 
  -1  19   4        9.94     -214.36    214.36 o 
   1  19   4      701.16      647.74    183.24 o 
   3  19   4      484.01      415.23    171.91 o 
  -6  20   4     2619.85     3602.80    715.33 o 
  -4  20   4     1507.50     1900.20    330.09 o 
  -2  20   4      897.09      826.51    299.92 o 
 -27   1   5      342.30      525.42    284.50 o 
 -25   1   5      734.14      803.56    291.79 o 
 -23   1   5     1044.48     1078.67    267.73 o 
 -21   1   5      568.85      653.28    216.69 o 
 -19   1   5      829.27      573.36    189.15 o 
 -17   1   5      388.87      450.44    113.26 o 
 -15   1   5      616.95      460.01    129.90 o 
 -13   1   5    15570.89    17883.53    834.00 o 
 -11   1   5     4070.45     4190.27    223.02 o 
  -9   1   5    19037.85    18519.24    501.78 o 
  -7   1   5     7787.09    10388.06    295.85 o 
  -5   1   5     1534.02     1356.62     70.94 o 
  -3   1   5     3398.04     2994.45    169.38 o 
  -1   1   5     6457.90     7763.83    390.91 o 
   1   1   5    20929.79    20332.04    540.15 o 
   3   1   5     1091.28     1249.24     83.52 o 
   5   1   5     2284.02     2696.94    146.08 o 
   7   1   5      983.58      697.87     94.94 o 
   9   1   5      413.25      210.01     89.52 o 
  11   1   5     1263.77      920.98    127.14 o 
  13   1   5     3118.50     2650.53    294.04 o 
  15   1   5     2213.89     2093.23    294.17 o 
  17   1   5     1166.99      827.87    242.61 o 
 -26   2   5      798.38      921.56    285.32 o 
 -24   2   5      260.66      200.78    219.12 o 
 -22   2   5       19.69      -31.01    208.37 o 
 -20   2   5       69.68      -73.91    157.55 o 
 -18   2   5        3.16     -139.61    142.65 o 
 -16   2   5      550.15      577.70    105.42 o 
 -14   2   5    14269.38    15044.74    505.84 o 
 -12   2   5    25369.33    26940.92    764.46 o 
 -10   2   5    70414.48    80799.91   2940.46 o 
  -8   2   5    69969.15    84069.04   3066.21 o 
  -6   2   5    48974.99    53796.89   1598.77 o 
  -4   2   5     3709.09     2540.65     99.36 o 
  -2   2   5    10880.31    11165.81    357.14 o 
   0   2   5      398.69      363.46     46.11 o 
   2   2   5    82619.92    88636.37   2245.38 o 
   4   2   5     1543.72     1787.40    106.52 o 
   6   2   5       92.71      -63.09     66.94 o 
   8   2   5     1945.40     1676.32    151.47 o 
  10   2   5      354.15      201.45    100.97 o 
  12   2   5     2559.42     2061.40    208.29 o 
  14   2   5     1338.89     1700.94    271.01 o 
  16   2   5     2404.40     2236.51    307.04 o 
  18   2   5     2348.15     1732.28    296.21 o 
 -27   3   5     1252.62     1108.91    305.55 o 
 -25   3   5       50.01       57.73    241.05 o 
 -23   3   5     1581.22     1981.38    325.68 o 
 -21   3   5      186.52      192.90    193.97 o 
 -19   3   5      123.39      -27.87    173.65 o 
 -17   3   5     1098.90     1058.73    283.84 o 
 -15   3   5       37.76      -74.46     74.46 o 
 -13   3   5     3639.95     3636.74    250.48 o 
 -11   3   5    14374.04    14972.89    550.94 o 
  -9   3   5    11792.13    10900.94    373.50 o 
  -7   3   5       90.99       21.94     41.15 o 
  -5   3   5    11386.31    14311.58    351.72 o 
  -3   3   5      110.00       92.02     37.56 o 
  -1   3   5     9121.09     5383.30    172.35 o 
   1   3   5    29049.08    28980.49   1042.81 o 
   3   3   5    39892.20    46311.57   1522.55 o 
   5   3   5      859.81      673.09     86.00 o 
   7   3   5      291.98      183.93     83.38 o 
   9   3   5      110.99      -87.27     87.27 o 
  11   3   5     1820.01     1676.54    156.84 o 
  13   3   5      408.28      130.87    200.16 o 
  15   3   5      325.61      169.08    217.75 o 
  17   3   5      407.31      347.21    242.79 o 
 -26   4   5      567.85      458.29    273.02 o 
 -24   4   5      932.00      733.03    273.91 o 
 -22   4   5     1284.36     1537.23    276.62 o 
 -20   4   5      220.87       11.98    192.53 o 
 -18   4   5     1145.69      821.45    295.19 o 
 -16   4   5     6167.21     5476.98    392.10 o 
 -14   4   5    14682.62    16385.97   1225.52 o 
 -12   4   5     2480.71     1674.70    116.76 o 
 -10   4   5       23.97      -61.21     61.21 o 
  -8   4   5    46492.49    47052.65   1910.07 o 
  -6   4   5     5707.94     4406.88    184.01 o 
  -4   4   5     8360.16    11332.85    289.66 o 
  -2   4   5      306.53      781.58     77.46 o 
   0   4   5    16242.63    18313.21    479.80 o 
   2   4   5     4113.23     3816.42    332.93 o 
   4   4   5     3119.68     4251.00    257.90 o 
   6   4   5     3447.61     3839.13    189.52 o 
   8   4   5     3423.99     3239.40    208.87 o 
  10   4   5      275.34      291.61    113.25 o 
  12   4   5     5877.72     6087.06    416.72 o 
  14   4   5      663.38      604.74    229.49 o 
  16   4   5      124.77     -207.23    213.99 o 
  18   4   5      548.42      339.64    414.29 o 
 -25   5   5       91.94      -11.58    257.97 o 
 -23   5   5     1852.56     2153.43    333.43 o 
 -21   5   5        8.16     -194.88    203.77 o 
 -19   5   5      246.89       64.12    202.06 o 
 -17   5   5     1352.36     1720.63    337.94 o 
 -15   5   5    15999.39    17179.54   1676.31 o 
 -13   5   5     4846.03     4374.50    331.88 o 
 -11   5   5       23.47      115.18     93.56 o 
  -9   5   5    46529.51    48770.49   2603.61 o 
  -7   5   5    16032.48    17120.07   1107.85 o 
  -5   5   5    50926.28    46431.10   1228.27 o 
  -3   5   5    12377.27    11118.25    338.07 o 
  -1   5   5       26.37      -38.83     54.90 o 
   1   5   5       83.87      -19.77     51.78 o 
   3   5   5     2855.13     3042.25    174.72 o 
   5   5   5     9411.09    10636.09    737.44 o 
   7   5   5      315.02      217.35    106.06 o 
   9   5   5     3191.34     3109.41    195.84 o 
  11   5   5     6185.72     6090.93    354.03 o 
  13   5   5     3447.10     4254.58    299.40 o 
  15   5   5     1435.97     1456.18    284.07 o 
  17   5   5      673.66      175.86    388.50 o 
 -26   6   5       32.95      189.90    278.70 o 
 -24   6   5     2556.21     2464.53    353.15 o 
 -22   6   5     1646.88     1436.50    287.90 o 
 -20   6   5     1232.99     1654.92    288.89 o 
 -18   6   5      762.48      525.41    361.37 o 
 -16   6   5    17574.49    15369.30   1413.16 o 
 -14   6   5      200.50      119.78    134.36 o 
 -12   6   5      113.31       23.91     72.39 o 
 -10   6   5      290.71      353.28     68.90 o 
  -8   6   5     4596.16     3639.86    167.44 o 
  -6   6   5    30524.43    27665.51    775.05 o 
  -4   6   5    16398.64    16946.97    555.74 o 
  -2   6   5      381.36       86.32     62.07 o 
   0   6   5     6087.66     6791.12    367.43 o 
   2   6   5      549.26      516.68     80.75 o 
   4   6   5    18204.59    16896.34   1108.83 o 
   6   6   5      334.03      267.79    114.35 o 
   8   6   5      557.79      432.08    132.17 o 
  10   6   5    10487.80    11223.80    430.58 o 
  12   6   5    13877.73    13628.03    554.72 o 
  14   6   5     2367.61     2620.92    339.91 o 
  16   6   5      152.73       -0.60    223.14 o 
 -25   7   5      133.61      117.16    281.90 o 
 -23   7   5     3627.17     3439.10    727.65 o 
 -21   7   5      787.98      836.08    278.41 o 
 -19   7   5     4093.40     3737.20    351.96 o 
 -17   7   5     3024.08     3174.36    300.98 o 
 -15   7   5     1095.57      812.73    195.53 o 
 -13   7   5     8126.95     8250.22    394.24 o 
 -11   7   5    16495.64    18509.11    496.14 o 
  -9   7   5     8118.27     9425.58    426.54 o 
  -7   7   5      231.51      201.75     67.33 o 
  -5   7   5     1034.05      499.71     62.25 o 
  -3   7   5      319.84       44.94     52.11 o 
  -1   7   5    18599.73    19497.53    825.58 o 
   1   7   5     6528.13     6862.13    233.85 o 
   3   7   5     2220.78     2622.91    185.23 o 
   5   7   5      903.20     1055.38    137.05 o 
   7   7   5      361.78      275.03    125.03 o 
   9   7   5       25.93       17.64    129.93 o 
  11   7   5     5070.59     5088.08    391.86 o 
  13   7   5     3033.47     3355.59    286.33 o 
  15   7   5      361.14      574.33    258.19 o 
  17   7   5      289.35      283.99    461.46 o 
 -24   8   5      139.43     -103.50    266.32 o 
 -22   8   5     1293.09     1022.37    293.81 o 
 -20   8   5      241.38      -84.43    206.59 o 
 -18   8   5    10394.39    10663.15    876.50 o 
 -16   8   5       27.46     -164.60    164.60 o 
 -14   8   5     8392.46     7264.64    432.37 o 
 -12   8   5    35768.16    37644.71   2192.09 o 
 -10   8   5    33783.64    38971.70    975.40 o 
  -8   8   5    13880.41    12942.06    557.08 o 
  -6   8   5      747.48      790.95     80.95 o 
  -4   8   5      956.59      766.89    121.03 o 
  -2   8   5    36266.13    37153.80   1034.99 o 
   0   8   5    49066.41    46279.24   1404.65 o 
   2   8   5     3053.86     2501.99    150.85 o 
   4   8   5      134.28       -1.25    101.55 o 
   6   8   5     2168.13     2664.87    204.20 o 
   8   8   5      574.38      417.79    147.86 o 
  10   8   5     1556.19     1510.65    252.06 o 
  12   8   5     1388.22     1181.58    260.39 o 
  14   8   5       96.80     -203.97    203.97 o 
  16   8   5     2567.26     2637.11    609.75 o 
 -23   9   5       22.14      -64.85    269.15 o 
 -21   9   5     1628.66     1662.51    393.59 o 
 -19   9   5      714.95      463.59    248.15 o 
 -17   9   5     6802.47     6075.86    747.89 o 
 -15   9   5      736.22     1267.95    218.53 o 
 -13   9   5    25316.40    28378.99   1401.19 o 
 -11   9   5    32430.24    35246.56   1155.51 o 
  -9   9   5    34544.05    37779.67   1961.26 o 
  -7   9   5      172.20       61.94     72.40 o 
  -5   9   5     1861.28     2489.58    137.48 o 
  -3   9   5    19589.35    18805.86    629.78 o 
  -1   9   5    32656.78    33572.14   1051.84 o 
   1   9   5    26318.79    29720.84   1306.27 o 
   3   9   5     1745.65     1296.73    129.15 o 
   5   9   5      553.90      283.00    130.95 o 
   7   9   5      310.65       96.74    135.82 o 
   9   9   5     2602.72     2747.63    230.10 o 
  11   9   5     1006.78      774.91    259.17 o 
  13   9   5       53.39     -217.57    217.57 o 
  15   9   5     1072.63      692.51    470.28 o 
 -24  10   5        6.20      135.14    309.67 o 
 -22  10   5     3760.13     3588.01    412.93 o 
 -20  10   5       37.62     -196.78    226.94 o 
 -18  10   5     4133.96     4214.69    381.43 o 
 -16  10   5     2245.31     2862.80    310.59 o 
 -14  10   5      234.29       21.87    362.21 o 
 -12  10   5    13796.50    17375.83    862.00 o 
 -10  10   5     8606.45     9542.48    528.97 o 
  -8  10   5       20.31      -37.73     86.36 o 
  -6  10   5     6320.63     7692.98    262.63 o 
  -4  10   5      264.49       24.01     82.72 o 
  -2  10   5    14206.46    13941.76    501.62 o 
   0  10   5    16602.88    16369.32    572.37 o 
   2  10   5     6204.49     6277.05    587.11 o 
   4  10   5       20.38      -96.97     96.97 o 
   6  10   5     4352.30     5235.17    298.34 o 
   8  10   5     1856.04     2103.25    225.30 o 
  10  10   5     1535.82     1520.06    287.91 o 
  12  10   5      255.98      -73.20    236.40 o 
 -23  11   5     2637.27     2708.63    990.76 o 
 -21  11   5     2608.88     2243.35    362.36 o 
 -19  11   5     2723.53     2758.66    353.16 o 
 -17  11   5     6651.47     6429.61    466.41 o 
 -15  11   5     1253.33      836.10    236.58 o 
 -13  11   5      571.13      816.35    214.45 o 
 -11  11   5       90.42     -112.17    112.17 o 
  -9  11   5       13.19     -127.57    127.57 o 
  -7  11   5    19784.70    17702.13    532.00 o 
  -5  11   5    34330.68    35910.50   1086.43 o 
  -3  11   5       27.59     -128.86    128.86 o 
  -1  11   5     5995.15     5034.67    274.88 o 
   1  11   5     7783.79     7813.74    347.64 o 
   3  11   5      239.43       44.73    111.96 o 
   5  11   5     1496.23     1228.12    179.00 o 
   7  11   5     3938.33     3671.35    270.44 o 
   9  11   5      725.95      302.38    381.04 o 
  11  11   5     4986.77     5327.08    440.13 o 
  13  11   5     2303.86     2055.18    546.63 o 
 -22  12   5     1714.20     1888.61    392.24 o 
 -20  12   5       48.51      -35.81    229.55 o 
 -18  12   5     4825.35     5427.40    461.19 o 
 -16  12   5     5835.68     5909.79    451.06 o 
 -14  12   5     1563.02     1247.15    321.83 o 
 -12  12   5      113.77       58.59    186.53 o 
 -10  12   5     1464.47     1085.22    224.92 o 
  -8  12   5      739.13      684.42    141.78 o 
  -6  12   5    43140.09    45176.05   1439.58 o 
  -4  12   5    15896.15    15933.67    582.98 o 
  -2  12   5      309.19        5.36    114.99 o 
   0  12   5     3952.67     4048.74    262.49 o 
   2  12   5       30.98      -91.75    102.67 o 
   4  12   5       49.93        9.58    101.66 o 
   6  12   5     1918.75     2088.24    219.46 o 
   8  12   5      161.98     -101.48    219.08 o 
  10  12   5     5296.42     5476.66    435.72 o 
  12  12   5     6388.66     7975.39    847.66 o 
  14  12   5     2761.63     2880.38    578.53 o 
 -21  13   5      535.65      343.58    299.45 o 
 -19  13   5       44.83     -235.17    235.17 o 
 -17  13   5     2411.04     2604.78    355.70 o 
 -15  13   5     3429.29     3387.36    371.67 o 
 -13  13   5        1.88     -120.12    194.02 o 
 -11  13   5     5302.61     5209.59    413.40 o 
  -9  13   5     1562.71     1040.66    188.78 o 
  -7  13   5    12666.68    12297.90    424.52 o 
  -5  13   5    14710.20    15998.16    503.76 o 
  -3  13   5     6065.73     6172.05    323.40 o 
  -1  13   5     1020.85     1177.49    174.15 o 
   1  13   5       11.00      -76.81    157.74 o 
   3  13   5       36.11      -59.10    107.41 o 
   5  13   5     2262.35     2337.13    359.97 o 
   7  13   5      952.28      965.24    195.73 o 
   9  13   5     2089.93     1759.32    322.57 o 
  11  13   5     5751.43     6564.09    762.82 o 
  13  13   5     2107.40     2276.73    574.80 o 
 -20  14   5      271.76       -2.57    489.30 o 
 -18  14   5      347.17     -205.88    241.88 o 
 -16  14   5     2271.08     2147.61    337.80 o 
 -14  14   5       58.45     -187.03    213.18 o 
 -12  14   5     4260.58     4522.39    725.16 o 
 -10  14   5     1559.05     1165.54    206.09 o 
  -8  14   5     2422.54     2523.90    205.11 o 
  -6  14   5     1554.96     1097.62    165.56 o 
  -4  14   5     2687.86     2362.08    221.84 o 
  -2  14   5       17.83      -80.12    142.83 o 
   0  14   5     4164.41     4248.81    279.04 o 
   2  14   5     3686.11     3873.10    224.42 o 
   4  14   5     1104.93      716.30    149.84 o 
   6  14   5     4706.76     5913.27   1345.14 o 
   8  14   5      298.20      -41.93    226.28 o 
  10  14   5     2421.51     1892.98    474.02 o 
  12  14   5     1162.71      538.49    484.54 o 
 -19  15   5       12.43     -316.79    316.79 o 
 -17  15   5      946.36     1014.43    314.69 o 
 -15  15   5      212.36      152.98    250.85 o 
 -13  15   5     7724.90     8685.90    571.35 o 
 -11  15   5    11310.96    12097.71   1074.67 o 
  -9  15   5     5893.05     6117.71    372.37 o 
  -7  15   5     1048.80      705.19    165.82 o 
  -5  15   5      316.72      132.90    142.66 o 
  -3  15   5     1736.00     1673.90    207.76 o 
  -1  15   5     7608.05     9333.97    437.49 o 
   1  15   5    14101.83    13244.42    835.33 o 
   3  15   5     2045.39     1927.96    188.63 o 
   5  15   5     1354.24     1445.70    214.76 o 
   7  15   5     1774.35     1646.54    312.66 o 
   9  15   5        0.77     -322.37    322.37 o 
  11  15   5      621.36     -379.38    379.38 o 
 -18  16   5      681.88      227.42    278.94 o 
 -16  16   5      637.39      326.64    278.08 o 
 -14  16   5      267.64     -145.18    420.77 o 
 -12  16   5     7994.84     8379.02   1216.52 o 
 -10  16   5     8079.57     9251.60    594.03 o 
  -8  16   5     1375.72     1691.25    207.13 o 
  -6  16   5      365.51      467.99    160.94 o 
  -4  16   5      271.19      378.43    226.72 o 
  -2  16   5     6591.50     6571.64    372.55 o 
   0  16   5    12218.84    13492.69    764.40 o 
   2  16   5     4571.41     4742.95    381.01 o 
   4  16   5      228.58      103.09    136.14 o 
   6  16   5      487.71      319.76    196.66 o 
   8  16   5      103.47     -149.31    313.85 o 
 -15  17   5      319.16      230.60    337.79 o 
 -13  17   5      323.84       91.65    270.76 o 
 -11  17   5     1896.18     2423.29    354.42 o 
  -9  17   5      589.78      419.10    282.29 o 
  -7  17   5      643.63      530.44    182.25 o 
  -5  17   5     1018.50     1402.49    208.96 o 
  -3  17   5       77.51     -118.30    180.07 o 
  -1  17   5     2839.68     2957.03    275.92 o 
   1  17   5     3369.37     2813.99    251.38 o 
   3  17   5       15.90     -123.86    123.86 o 
   5  17   5     1477.08     1175.51    220.05 o 
   7  17   5      295.28      723.73    339.30 o 
 -14  18   5       35.89     -232.15    272.62 o 
 -12  18   5      282.31      386.16    277.57 o 
 -10  18   5       11.74        7.14    235.84 o 
  -8  18   5     1081.63      902.23    207.96 o 
  -6  18   5     5332.04     6346.46    342.52 o 
  -4  18   5     3709.72     4423.29    304.94 o 
  -2  18   5       86.92     -178.32    178.32 o 
   0  18   5      147.04      289.10    250.55 o 
   2  18   5        9.25      -70.19    144.03 o 
   4  18   5      955.92      761.17    176.71 o 
 -11  19   5      110.33     -198.78    257.05 o 
  -9  19   5      773.30      756.21    313.67 o 
  -7  19   5     3703.83     3540.19    294.27 o 
  -5  19   5     7214.31     9326.89    431.73 o 
  -3  19   5     1707.18     2074.33    351.91 o 
  -1  19   5      116.91      -32.03    233.98 o 
   1  19   5      264.86      273.90    173.27 o 
  -4  20   5     2112.47     3202.56    304.21 o 
 -28   0   6     9958.09    10966.62    954.55 o 
 -26   0   6      500.84      722.72    385.11 o 
 -24   0   6      707.25      886.95    362.72 o 
 -22   0   6     3704.01     4341.79    524.27 o 
 -20   0   6     6152.06     6800.27    611.48 o 
 -18   0   6    10705.31     9758.25    719.73 o 
 -16   0   6      245.55      114.35    178.14 o 
 -14   0   6    60875.17    62775.16   2592.63 o 
 -12   0   6   166774.58   203842.11   8187.82 o 
 -10   0   6     3819.09     3333.09    165.85 o 
  -8   0   6      199.05       52.37     45.75 o 
  -6   0   6     5252.90     4561.42    199.14 o 
  -4   0   6    76504.22    74671.96   3301.22 o 
  -2   0   6   147888.81   156133.05   7747.69 o 
   0   0   6   171308.30   160567.77  10949.15 o 
   2   0   6    17176.35    16167.29   1286.08 o 
   4   0   6    29275.33    26978.97   1023.17 o 
   6   0   6       23.68      -83.56     83.56 o 
   8   0   6     2409.81     2615.19    567.50 o 
  10   0   6    20705.19    19333.61   1194.46 o 
  12   0   6     1640.89     1296.50    330.82 o 
  14   0   6     3870.47     4050.30    517.49 o 
  16   0   6     1381.75     1269.69    402.76 o 
 -27   1   6      840.20     1282.37    306.21 o 
 -25   1   6     3931.50     3144.23    365.18 o 
 -23   1   6     1315.57     1220.56    260.21 o 
 -21   1   6     1559.67     1183.59    227.37 o 
 -19   1   6    11092.60    11598.47    816.78 o 
 -17   1   6     4561.16     4330.27    229.10 o 
 -15   1   6     3259.03     3344.54    381.09 o 
 -13   1   6    80509.80    94140.91   2714.60 o 
 -11   1   6    79205.96    91321.48   2612.39 o 
  -9   1   6     3291.52     2740.71    101.45 o 
  -7   1   6     7495.06     8980.19    306.80 o 
  -5   1   6     9474.80     8895.60    246.10 o 
  -3   1   6    80190.08    75859.00   2200.10 o 
  -1   1   6   134764.50   135080.13   4777.17 o 
   1   1   6     4457.00     5303.11    180.00 o 
   3   1   6     1840.21     1761.89    104.55 o 
   5   1   6      162.77      171.33     69.41 o 
   7   1   6      521.81      352.21     87.57 o 
   9   1   6    10165.10    10399.86    416.33 o 
  11   1   6     7908.30     7119.86    441.85 o 
  13   1   6        0.15      -81.20    280.94 o 
  15   1   6     1899.64     1721.86    284.76 o 
  17   1   6     2056.62     1783.75    318.76 o 
 -26   2   6     4891.45     4338.84    425.79 o 
 -24   2   6    12451.33    12772.45    857.67 o 
 -22   2   6     6770.99     6420.93    553.46 o 
 -20   2   6     1620.74     1556.97    240.46 o 
 -18   2   6     8097.68     6954.58    416.37 o 
 -16   2   6     8601.24     8072.71    323.86 o 
 -14   2   6     4014.35     4069.81    180.94 o 
 -12   2   6    21238.24    23906.45    635.23 o 
 -10   2   6     2402.30     2088.18    134.43 o 
  -8   2   6     5915.86     5618.32    184.04 o 
  -6   2   6    23674.09    22775.25    525.43 o 
  -4   2   6    16540.88    15301.49    410.16 o 
  -2   2   6     3765.16     3792.01    166.35 o 
   0   2   6     1166.80      984.87    102.96 o 
   2   2   6    25035.23    26053.62    695.85 o 
   4   2   6    16207.67    15825.60    658.91 o 
   6   2   6     8351.91     8657.72    346.23 o 
   8   2   6      195.70      206.42     92.94 o 
  10   2   6     8847.15     8475.34    680.03 o 
  12   2   6     1105.15      559.40    204.18 o 
  14   2   6      507.35      495.33    227.53 o 
  16   2   6     1118.43      772.30    249.74 o 
 -27   3   6     1238.27     1424.60    332.70 o 
 -25   3   6     6557.94     6690.08    507.43 o 
 -23   3   6    14540.68    14902.54    872.60 o 
 -21   3   6     4953.11     5403.65    465.57 o 
 -19   3   6      332.43      414.95    178.63 o 
 -17   3   6     4540.69     4918.09    420.78 o 
 -15   3   6     1889.63     1989.88    191.90 o 
 -13   3   6     8708.57     8462.01    348.71 o 
 -11   3   6     5884.28     6059.85    223.09 o 
  -9   3   6    64010.17    67096.26   2794.75 o 
  -7   3   6    31574.41    29115.42    906.94 o 
  -5   3   6    19633.49    18783.15    438.15 o 
  -3   3   6    48316.94    47562.54   1051.63 o 
  -1   3   6       22.58      -24.65     34.60 o 
   1   3   6      504.56      589.11     69.30 o 
   3   3   6    83960.08    93066.01   2362.10 o 
   5   3   6    17592.05    16803.95    511.19 o 
   7   3   6     8195.59     8614.09    305.88 o 
   9   3   6      359.38      195.10    125.03 o 
  11   3   6     3139.70     3149.95    328.49 o 
  13   3   6       21.38     -117.56    174.61 o 
  15   3   6      322.82      169.22    218.12 o 
  17   3   6      197.81     -244.94    244.94 o 
 -26   4   6     2979.99     3154.39    502.66 o 
 -24   4   6     6303.70     6523.19    564.31 o 
 -22   4   6     7601.46     6870.20    769.27 o 
 -20   4   6     5659.11     5665.74    554.30 o 
 -18   4   6      256.74       46.67    157.16 o 
 -16   4   6       45.48      -33.88    135.38 o 
 -14   4   6     3932.56     4376.17    269.74 o 
 -12   4   6    18640.53    18443.36    747.95 o 
 -10   4   6    34342.24    36804.37   1553.46 o 
  -8   4   6    90091.80    95207.05   4672.49 o 
  -6   4   6    10100.53     7719.55    319.65 o 
  -4   4   6    37463.96    33331.92    792.18 o 
  -2   4   6     1144.16     1157.63     83.22 o 
   0   4   6     3850.85     4179.29    198.27 o 
   2   4   6     9254.29     8383.71    629.92 o 
   4   4   6    68663.53    74314.76   4733.40 o 
   6   4   6    15043.64    15071.86    534.32 o 
   8   4   6       27.17      -67.72    111.06 o 
  10   4   6      205.56      -16.15    131.36 o 
  12   4   6     3547.69     3994.02    857.97 o 
  14   4   6       78.36     -206.20    206.20 o 
  16   4   6      522.41      402.53    254.30 o 
 -27   5   6        8.32      -63.40    265.21 o 
 -25   5   6     4593.78     5095.27    632.52 o 
 -23   5   6     2119.72     2290.17    316.71 o 
 -21   5   6     1053.60      794.64    233.71 o 
 -19   5   6      375.02      227.04    175.83 o 
 -17   5   6     3563.79     4260.08    365.63 o 
 -15   5   6     1255.57     1150.14    171.72 o 
 -13   5   6    10528.26     8990.88    397.06 o 
 -11   5   6     5642.44     4802.28    287.65 o 
  -9   5   6      101.09      302.43     88.08 o 
  -7   5   6     7465.05     6555.12    306.30 o 
  -5   5   6      804.96      696.92     68.59 o 
  -3   5   6       61.09      -31.75     49.60 o 
  -1   5   6    27318.43    28524.24    873.51 o 
   1   5   6    13424.02    12677.74    362.63 o 
   3   5   6     7955.56     9172.06    391.07 o 
   5   5   6     7947.62     9317.40    325.02 o 
   7   5   6     6782.02     7154.01    319.02 o 
   9   5   6       53.07      -85.15    137.51 o 
  11   5   6     1894.45     1924.63    285.33 o 
  13   5   6      834.32      769.89    352.37 o 
  15   5   6     1653.77     1120.84    295.64 o 
  17   5   6     1364.35      819.73    294.64 o 
 -26   6   6      510.72      516.04    280.17 o 
 -24   6   6     2652.50     2485.34    708.12 o 
 -22   6   6      124.38     -200.86    200.86 o 
 -20   6   6     2769.56     2408.16    297.13 o 
 -18   6   6     5418.24     4746.62    364.95 o 
 -16   6   6     6577.42     6366.47    640.66 o 
 -14   6   6    10894.80    11015.98   1038.53 o 
 -12   6   6    23571.60    25804.31    766.88 o 
 -10   6   6    12172.23    11263.91    512.87 o 
  -8   6   6      570.44      526.13     74.06 o 
  -6   6   6     7547.88     7653.72    211.95 o 
  -4   6   6     3730.72     4438.72    215.80 o 
  -2   6   6    17531.38    15941.06    523.92 o 
   0   6   6    83326.33    83717.00   2474.19 o 
   2   6   6    12249.14    13473.70    476.40 o 
   4   6   6     1293.57     1031.97    129.25 o 
   6   6   6      995.25     1204.24    159.41 o 
   8   6   6      777.96      614.10    159.08 o 
  10   6   6     2236.75     2496.84    336.09 o 
  12   6   6     1491.21     1609.63    326.75 o 
  14   6   6     1304.06      905.46    277.90 o 
  16   6   6     3321.78     3819.33    423.90 o 
 -25   7   6      411.40      563.79    296.05 o 
 -23   7   6      381.37      210.63    263.89 o 
 -21   7   6     3369.30     3761.00    588.71 o 
 -19   7   6     4722.55     4770.01    609.45 o 
 -17   7   6    10229.67     9164.22    778.94 o 
 -15   7   6      180.64       93.12    136.82 o 
 -13   7   6    18623.21    16944.98    910.13 o 
 -11   7   6    32229.83    30666.05   1729.15 o 
  -9   7   6      201.95      123.96     69.53 o 
  -7   7   6      107.07      158.44     67.09 o 
  -5   7   6     4734.24     6639.87    197.36 o 
  -3   7   6    28415.49    27906.01    792.49 o 
  -1   7   6    50480.68    53771.41   2068.03 o 
   1   7   6    29027.55    29691.19    780.40 o 
   3   7   6     6436.22     6351.84    306.77 o 
   5   7   6        8.73      -68.29    107.24 o 
   7   7   6       78.64       12.93    174.33 o 
   9   7   6      680.13      673.23    182.58 o 
  11   7   6     1819.08     1509.72    326.24 o 
  13   7   6      277.27      -73.80    228.24 o 
  15   7   6     2388.53     2812.51    500.15 o 
 -26   8   6        2.29     -148.74    275.07 o 
 -24   8   6       89.55     -255.57    255.57 o 
 -22   8   6       46.43     -227.07    227.07 o 
 -20   8   6      672.49      650.88    243.59 o 
 -18   8   6     4633.78     5556.19    410.58 o 
 -16   8   6     3792.31     4345.87    366.03 o 
 -14   8   6     9332.05    11094.19    497.74 o 
 -12   8   6    12451.73    14591.88    904.16 o 
 -10   8   6     5585.80     5429.33    252.42 o 
  -8   8   6       19.34      -59.71     65.30 o 
  -6   8   6      195.30       67.68     58.74 o 
  -4   8   6    19207.15    21387.99    627.45 o 
  -2   8   6    26925.64    28401.76    896.14 o 
   0   8   6    18151.66    18657.54    620.38 o 
   2   8   6     9081.70     8762.68    298.57 o 
   4   8   6      656.97      877.04    140.28 o 
   6   8   6     2459.10     2179.98    194.60 o 
   8   8   6       92.30     -176.25    176.25 o 
  10   8   6     2276.99     2874.55    320.64 o 
  12   8   6     1056.88     1141.42    280.58 o 
  14   8   6        9.76     -232.00    232.00 o 
 -25   9   6     1981.66     1998.14    398.35 o 
 -23   9   6     1712.15     1525.70    337.08 o 
 -21   9   6      164.05     -220.12    220.12 o 
 -19   9   6     1729.35     1689.56    286.07 o 
 -17   9   6     1170.76      773.23    231.55 o 
 -15   9   6       60.70      -73.38    141.38 o 
 -13   9   6     3745.32     3674.89    269.30 o 
 -11   9   6      177.24       42.72     99.23 o 
  -9   9   6     4056.16     3171.47    198.32 o 
  -7   9   6     8290.88     7247.80    245.25 o 
  -5   9   6     5920.16     6183.98    221.40 o 
  -3   9   6     1627.13     1680.26    149.74 o 
  -1   9   6      684.96      420.23    110.02 o 
   1   9   6      812.06      944.77    108.56 o 
   3   9   6     5824.24     4786.34    216.94 o 
   5   9   6    16968.10    17020.36   1131.03 o 
   7   9   6     2462.26     3003.81    314.76 o 
   9   9   6       91.86     -175.49    175.49 o 
  11   9   6     1146.74      674.67    259.42 o 
  13   9   6      174.68     -103.03    242.07 o 
  15   9   6        4.26     -226.98    426.51 o 
 -24  10   6     3821.84     4838.45    485.90 o 
 -22  10   6      777.42      738.90    289.99 o 
 -20  10   6      143.57     -133.77    233.18 o 
 -18  10   6     1420.72     1873.00    297.15 o 
 -16  10   6       17.25     -164.21    164.21 o 
 -14  10   6     1234.56     1022.43    189.45 o 
 -12  10   6     2077.81     2369.83    249.58 o 
 -10  10   6     1802.14     1989.32    167.15 o 
  -8  10   6    14616.65    15693.36    482.35 o 
  -6  10   6    26746.31    29384.24    741.01 o 
  -4  10   6    27608.29    29392.55    857.98 o 
  -2  10   6     9883.55    10396.68    409.15 o 
   0  10   6    14270.03    13798.59    504.40 o 
   2  10   6    13219.11    13679.99    426.90 o 
   4  10   6    15001.65    17169.84    630.36 o 
   6  10   6     1387.05     1559.82    507.25 o 
   8  10   6      153.00     -199.71    199.71 o 
  10  10   6      241.53     -168.99    354.57 o 
  12  10   6       88.35      -17.98    341.68 o 
  14  10   6        5.26     -326.78    326.78 o 
 -23  11   6     1045.20     1571.44    430.75 o 
 -21  11   6       11.44     -217.70    230.42 o 
 -19  11   6       25.50     -145.42    225.58 o 
 -17  11   6      155.54     -184.67    184.67 o 
 -15  11   6      322.56      260.69    198.25 o 
 -13  11   6       31.90       13.80    173.09 o 
 -11  11   6     2124.10     1935.33    206.09 o 
  -9  11   6      656.53      313.53    192.18 o 
  -7  11   6    17817.66    18429.21    511.78 o 
  -5  11   6     9918.65     9180.47    330.70 o 
  -3  11   6     6222.06     6030.29    359.11 o 
  -1  11   6    14209.91    13838.33    514.79 o 
   1  11   6     6438.98     5614.95    311.50 o 
   3  11   6    14546.16    14687.40    460.38 o 
   5  11   6      215.33      -36.31    135.09 o 
   7  11   6      260.54     -163.87    215.72 o 
   9  11   6      315.01      213.37    682.03 o 
  11  11   6      145.38     -272.58    273.50 o 
 -22  12   6       29.36     -264.40    264.40 o 
 -20  12   6       80.57     -162.79    540.03 o 
 -18  12   6     1036.67      801.63    272.60 o 
 -16  12   6       12.20      -56.61    202.36 o 
 -14  12   6     1431.70     1343.89    258.40 o 
 -12  12   6     1915.90     1347.70    201.18 o 
 -10  12   6     5643.24     5051.16    374.51 o 
  -8  12   6     2526.56     1832.75    203.72 o 
  -6  12   6      281.87      261.54    117.92 o 
  -4  12   6       60.01     -110.43    110.43 o 
  -2  12   6      181.67      105.30    118.42 o 
   0  12   6      196.26      114.93    128.18 o 
   2  12   6     1304.35     1314.39    168.89 o 
   4  12   6        7.07       20.37    132.01 o 
   6  12   6        5.90      -47.27    191.55 o 
   8  12   6        6.84     -259.93    259.93 o 
  10  12   6      578.34      441.60    276.83 o 
 -21  13   6     1109.91      966.99    324.70 o 
 -19  13   6       40.55     -228.56    228.56 o 
 -17  13   6      213.25     -216.57    224.99 o 
 -15  13   6      613.51      397.56    244.07 o 
 -13  13   6     2372.56     3446.98    373.84 o 
 -11  13   6      866.86      797.17    185.00 o 
  -9  13   6     1368.97     1667.14    213.83 o 
  -7  13   6     4187.16     3922.12    235.18 o 
  -5  13   6     5494.14     6173.54    375.99 o 
  -3  13   6     2361.21     2695.86    222.21 o 
  -1  13   6    12739.35    14525.11    554.33 o 
   1  13   6     3217.53     3427.62    420.80 o 
   3  13   6     3363.52     3732.61    326.57 o 
   5  13   6     2660.23     2211.73    307.31 o 
   7  13   6       35.99     -196.89    196.89 o 
   9  13   6      218.39     -185.33    379.04 o 
  11  13   6      151.05     -105.87    417.69 o 
 -20  14   6      590.23      158.80    269.07 o 
 -18  14   6      402.70     -321.35    321.35 o 
 -16  14   6      973.12      750.85    278.64 o 
 -14  14   6      100.23      -36.96    227.84 o 
 -12  14   6     2902.20     2532.51    424.81 o 
 -10  14   6      881.97     1024.20    199.97 o 
  -8  14   6     3099.35     3581.35    232.02 o 
  -6  14   6     3222.33     3235.27    232.08 o 
  -4  14   6     1937.55     1373.93    194.37 o 
  -2  14   6     5200.90     5261.84    320.04 o 
   0  14   6     6842.42     7983.68    393.32 o 
   2  14   6     1028.74      983.66    151.77 o 
   4  14   6     3268.61     2767.51    203.00 o 
   6  14   6       28.25      -97.10    208.01 o 
   8  14   6      218.56     -110.21    334.57 o 
  10  14   6        0.26     -366.14    366.14 o 
 -19  15   6      276.29     -262.53    262.53 o 
 -17  15   6      932.40      797.48    634.67 o 
 -15  15   6     1681.80     1197.46    329.80 o 
 -13  15   6      114.07       89.73    247.93 o 
 -11  15   6        9.13      -24.95    176.05 o 
  -9  15   6        7.19     -151.91    151.91 o 
  -7  15   6     1872.53     2149.21    210.41 o 
  -5  15   6       31.30     -125.94    125.94 o 
  -3  15   6      118.15     -147.70    147.70 o 
  -1  15   6     1122.19     1008.49    193.17 o 
   1  15   6        7.50       82.83    129.42 o 
   3  15   6       61.92      -56.81    129.56 o 
   5  15   6       62.23      135.32    220.33 o 
   7  15   6      741.12      724.66    253.49 o 
   9  15   6      790.35     -116.05    407.17 o 
 -18  16   6       10.40     -176.99    247.49 o 
 -16  16   6      333.64       21.04    292.27 o 
 -14  16   6      251.87     -242.08    242.08 o 
 -12  16   6     2231.94     2272.10    340.66 o 
 -10  16   6     1981.75     2031.67    265.54 o 
  -8  16   6      909.84     1087.66    189.83 o 
  -6  16   6      882.64      901.42    177.31 o 
  -4  16   6     4061.64     3922.61    423.32 o 
  -2  16   6     2114.87     1851.41    237.37 o 
   0  16   6       41.19      -47.28    211.55 o 
   2  16   6      216.26      162.75    137.15 o 
   4  16   6      386.06      430.01    175.73 o 
   6  16   6      164.36      115.59    357.46 o 
   8  16   6     1844.54     1232.70    485.89 o 
 -15  17   6       16.05      -79.29    272.47 o 
 -13  17   6      460.74      309.87    270.06 o 
 -11  17   6     3301.37     3716.51    411.27 o 
  -9  17   6      718.73      764.45    230.46 o 
  -7  17   6     1191.56     1079.10    199.67 o 
  -5  17   6     3476.05     3935.71    283.62 o 
  -3  17   6     7008.53     8120.90    425.79 o 
  -1  17   6     3569.49     4699.16    343.03 o 
   1  17   6      659.46      688.22    165.42 o 
   3  17   6     1013.78      727.37    184.31 o 
   5  17   6      583.37      396.42    246.57 o 
 -14  18   6      704.59      712.55    320.85 o 
 -12  18   6      873.43      634.80    305.97 o 
 -10  18   6      436.79      339.26    272.81 o 
  -8  18   6      139.70       16.46    181.99 o 
  -6  18   6      130.22      100.39    170.35 o 
  -4  18   6     3222.69     3879.68    325.60 o 
  -2  18   6     4321.06     4570.13    605.62 o 
   0  18   6     2911.02     2494.53    238.51 o 
   2  18   6      347.69      332.88    154.55 o 
   4  18   6        4.50     -171.84    231.69 o 
 -11  19   6       74.44     -221.49    266.92 o 
  -9  19   6       71.37       -6.21    220.47 o 
  -7  19   6     1058.29     1213.52    236.10 o 
  -5  19   6      149.86      385.28    219.99 o 
  -3  19   6      471.75      207.35    213.66 o 
  -1  19   6      684.42      569.19    267.87 o 
   1  19   6      374.49      431.29    171.26 o 
 -27   1   7     2602.32     2847.27    374.64 o 
 -25   1   7      994.10      937.05    284.64 o 
 -23   1   7     1272.10     1271.43    260.66 o 
 -21   1   7     4139.72     4180.53    350.25 o 
 -19   1   7     2489.29     2071.97    243.63 o 
 -17   1   7     5113.60     4863.29    334.02 o 
 -15   1   7     3460.84     3317.81    207.57 o 
 -13   1   7     5151.22     6109.24    432.38 o 
 -11   1   7      259.16      375.91     67.39 o 
  -9   1   7    10747.87     9781.69    250.36 o 
  -7   1   7    10338.64    10627.89    266.32 o 
  -5   1   7      454.26      437.58     59.36 o 
  -3   1   7    34928.55    35040.59   1286.33 o 
  -1   1   7    52134.53    57346.18   1686.67 o 
   1   1   7    56208.07    58298.36   1489.46 o 
   3   1   7      556.70      232.08     72.09 o 
   5   1   7     6340.08     5303.31    358.73 o 
   7   1   7       64.69        3.40    134.32 o 
   9   1   7      566.44      355.46    190.50 o 
  11   1   7      785.00      597.99    223.47 o 
  13   1   7      364.61      140.29    217.01 o 
  15   1   7       99.64      110.48    231.94 o 
 -28   2   7     1833.43     1696.20    352.19 o 
 -26   2   7      957.16     1266.55    296.00 o 
 -24   2   7      476.01      571.48    231.54 o 
 -22   2   7       75.62       28.57    198.91 o 
 -20   2   7     4233.18     4485.77    368.49 o 
 -18   2   7    17489.19    17060.84   1339.69 o 
 -16   2   7      484.63      533.68    141.51 o 
 -14   2   7       47.91      -86.15     86.15 o 
 -12   2   7     4239.69     3512.56    158.54 o 
 -10   2   7    22897.98    31712.80    728.89 o 
  -8   2   7       53.84       81.25     40.18 o 
  -6   2   7     5765.55     6991.60    192.09 o 
  -4   2   7    23442.09    22976.66    719.79 o 
  -2   2   7    91040.13    94227.02   2278.57 o 
   0   2   7    15791.88    14896.81    534.12 o 
   2   2   7    35543.43    35246.29    926.34 o 
   4   2   7     4668.36     4031.84    333.49 o 
   6   2   7     1634.82     1601.08    153.28 o 
   8   2   7     1237.44     1365.82    220.63 o 
  10   2   7      934.09      466.00    197.43 o 
  12   2   7     1974.08     1502.95    277.39 o 
  14   2   7        1.02      -83.46    205.25 o 
  16   2   7      169.83     -179.69    239.21 o 
 -27   3   7      128.03      152.14    319.81 o 
 -25   3   7      569.73      840.53    264.11 o 
 -23   3   7      818.55      747.20    236.95 o 
 -21   3   7      193.68      239.42    205.26 o 
 -19   3   7    10358.96    10984.07    563.33 o 
 -17   3   7     6089.28     6639.63    404.90 o 
 -15   3   7     4019.96     3599.54    452.28 o 
 -13   3   7     1167.23     1008.20     99.06 o 
 -11   3   7    24400.91    24895.30    765.78 o 
  -9   3   7    57906.54    59786.27   1651.45 o 
  -7   3   7     6514.21     5477.06    165.41 o 
  -5   3   7      421.95      412.34     45.73 o 
  -3   3   7    51802.28    47853.77   1224.44 o 
  -1   3   7    18354.17    19006.84    448.08 o 
   1   3   7     3502.02     4076.61    165.37 o 
   3   3   7     7645.11     8078.90    302.15 o 
   5   3   7      490.31      320.32    113.11 o 
   7   3   7      472.43       76.86    154.08 o 
   9   3   7       13.60     -175.92    175.92 o 
  11   3   7      936.22     1123.71    251.56 o 
  13   3   7       46.54     -111.61    200.72 o 
  15   3   7      268.47      237.68    271.79 o 
 -28   4   7      554.48      799.69    313.77 o 
 -26   4   7     1435.12     1460.11    310.76 o 
 -24   4   7     5076.51     5130.98    814.57 o 
 -22   4   7      925.54      661.67    223.56 o 
 -20   4   7       26.53      200.75    182.31 o 
 -18   4   7     1397.48      653.52    187.92 o 
 -16   4   7     2435.16     2360.05    214.59 o 
 -14   4   7    10020.99    10015.29    404.87 o 
 -12   4   7     5476.93     6540.47    384.83 o 
 -10   4   7      550.31      791.83     87.29 o 
  -8   4   7       71.68      162.47     43.45 o 
  -6   4   7     8654.27     9342.95    244.67 o 
  -4   4   7      785.72     1217.97     78.71 o 
  -2   4   7    12562.07    13792.17    391.49 o 
   0   4   7     5627.62     6392.30    368.26 o 
   2   4   7     2811.41     2864.42    153.66 o 
   4   4   7     3312.87     3882.73    190.24 o 
   6   4   7     1752.21     1560.55    206.99 o 
   8   4   7      553.23      540.59    206.80 o 
  10   4   7     3361.47     2615.61    299.80 o 
  12   4   7      102.88       75.69    191.14 o 
  14   4   7      644.23      650.25    258.50 o 
  16   4   7       59.68     -172.02    225.69 o 
 -27   5   7     4471.02     5270.31   1349.03 o 
 -25   5   7     5139.90     5793.45    597.74 o 
 -23   5   7     4622.48     5288.97    577.04 o 
 -21   5   7     1584.67     1526.89    268.37 o 
 -19   5   7     3361.45     3227.60    305.12 o 
 -17   5   7       62.66     -132.61    132.61 o 
 -15   5   7    11151.80    11910.01    500.61 o 
 -13   5   7     3007.80     2907.49    160.89 o 
 -11   5   7     2450.76     2467.20    200.31 o 
  -9   5   7    31824.20    33463.15   1049.39 o 
  -7   5   7     3780.00     2607.15    143.06 o 
  -5   5   7     1395.56      868.09     63.13 o 
  -3   5   7      960.32      872.59     86.90 o 
  -1   5   7    20069.57    19690.75    772.24 o 
   1   5   7    27798.83    28546.68    831.32 o 
   3   5   7    28297.71    31552.19   1014.59 o 
   5   5   7    38516.00    39470.75   1681.70 o 
   7   5   7      949.29      975.24    204.32 o 
   9   5   7     2453.89     2154.27    277.74 o 
  11   5   7        3.23     -213.61    213.61 o 
  13   5   7      542.30      564.27    264.88 o 
  15   5   7      744.71      480.16    277.85 o 
 -26   6   7     5365.38     5340.51    862.93 o 
 -24   6   7     6132.27     6447.22    495.11 o 
 -22   6   7      191.30      200.69    224.24 o 
 -20   6   7     3180.16     3295.36    332.06 o 
 -18   6   7     2266.00     3064.14    318.25 o 
 -16   6   7     1899.02     1564.99    194.88 o 
 -14   6   7    22648.50    22672.21   1356.84 o 
 -12   6   7      698.22      549.70     93.90 o 
 -10   6   7     1250.61     1054.65     99.56 o 
  -8   6   7    15770.47    15507.40    519.60 o 
  -6   6   7     5436.23     5969.63    210.05 o 
  -4   6   7    12503.18    13783.32    398.44 o 
  -2   6   7     1952.40     2027.55    142.09 o 
   0   6   7     2889.10     2181.46    132.36 o 
   2   6   7    25252.15    24781.10    802.12 o 
   4   6   7    25503.93    29289.70   1591.41 o 
   6   6   7     2419.08     3324.43    242.54 o 
   8   6   7      103.93     -110.45    175.76 o 
  10   6   7       45.94      -53.77    201.20 o 
  12   6   7      691.35      686.05    266.91 o 
  14   6   7     1210.91      491.16    365.94 o 
 -27   7   7        2.87      167.26    317.09 o 
 -25   7   7     2599.50     2771.99    386.74 o 
 -23   7   7      489.38      414.58    269.52 o 
 -21   7   7     1810.20     1996.73    401.40 o 
 -19   7   7       35.86      145.86    182.61 o 
 -17   7   7     2926.99     3293.73    308.19 o 
 -15   7   7     5221.81     6051.03    346.46 o 
 -13   7   7    22753.90    22123.04   1410.49 o 
 -11   7   7     3994.34     4305.33    204.40 o 
  -9   7   7     1252.81      848.31     93.08 o 
  -7   7   7     2985.95     2345.03    137.65 o 
  -5   7   7     1374.12     1637.54     99.00 o 
  -3   7   7    10222.24    11090.18    400.56 o 
  -1   7   7    13530.46    13705.31    482.79 o 
   1   7   7      216.60      -70.76    101.87 o 
   3   7   7      776.99      634.20    145.25 o 
   5   7   7     4640.47     5377.59   1029.88 o 
   7   7   7     9736.08    10588.78    540.72 o 
   9   7   7     1153.91     1403.67    265.11 o 
  11   7   7       11.06      -66.16    206.62 o 
  13   7   7      417.54      401.45    249.36 o 
  15   7   7      812.73      740.88    533.06 o 
 -26   8   7       22.55     -261.64    261.64 o 
 -24   8   7       38.95     -127.16    264.68 o 
 -22   8   7      130.33       58.52    278.07 o 
 -20   8   7     9836.44    10214.25    596.56 o 
 -18   8   7     2528.23     3209.80    320.65 o 
 -16   8   7     1835.14     1658.81    211.16 o 
 -14   8   7    12208.93    12731.13    503.21 o 
 -12   8   7    24398.96    25444.70    935.49 o 
 -10   8   7      449.53      214.63     83.13 o 
  -8   8   7      875.08      911.33    100.27 o 
  -6   8   7    12989.11    13545.59    348.14 o 
  -4   8   7    11623.05    10531.58    353.01 o 
  -2   8   7    38756.70    38680.58   1193.90 o 
   0   8   7    27908.48    27543.73    733.46 o 
   2   8   7    14190.73    15569.80    619.92 o 
   4   8   7     2258.20     3040.45    635.17 o 
   6   8   7     6099.72     7339.05    684.78 o 
   8   8   7     7105.42     9008.59    440.22 o 
  10   8   7     1958.42     2046.33    372.22 o 
  12   8   7      151.07     -222.18    222.18 o 
  14   8   7      574.56       36.30    261.65 o 
 -25   9   7      128.21     -146.83    259.03 o 
 -23   9   7        5.00     -159.85    274.18 o 
 -21   9   7     2274.82     2433.14    334.94 o 
 -19   9   7    15123.43    16037.91   1192.42 o 
 -17   9   7     1518.77     1266.11    243.77 o 
 -15   9   7     2604.70     2352.85    236.06 o 
 -13   9   7    14833.12    14289.11    494.92 o 
 -11   9   7      309.43      310.27    110.03 o 
  -9   9   7     4031.48     3208.24    199.77 o 
  -7   9   7      424.23      372.79     88.04 o 
  -5   9   7    22531.76    23167.62    592.90 o 
  -3   9   7    15121.19    14850.31    527.29 o 
  -1   9   7    39132.27    43614.59   1345.74 o 
   1   9   7    17582.76    16564.67    482.58 o 
   3   9   7      574.56      425.93    136.36 o 
   5   9   7        5.31     -178.43    178.43 o 
   7   9   7     2550.24     2301.96    298.83 o 
   9   9   7     8516.00     8869.28    545.38 o 
  11   9   7     1978.32     2335.65    345.32 o 
  13   9   7        0.91     -256.88    256.88 o 
 -24  10   7      986.16     1232.49    337.84 o 
 -22  10   7       10.59     -212.29    254.22 o 
 -20  10   7     7562.75     8810.72    550.15 o 
 -18  10   7     4274.40     5190.57    422.62 o 
 -16  10   7      329.74       13.90    164.09 o 
 -14  10   7     4738.25     5389.78    289.82 o 
 -12  10   7    12708.04    12397.42    694.96 o 
 -10  10   7     2819.95     3521.01    222.74 o 
  -8  10   7     4345.01     4275.48    197.62 o 
  -6  10   7       18.29      -79.19     79.19 o 
  -4  10   7     2647.74     2506.51    187.88 o 
  -2  10   7    16452.72    15477.04    553.27 o 
   0  10   7     8803.79     7835.34    483.47 o 
   2  10   7     2211.31     2370.19    163.55 o 
   4  10   7       74.01      167.10    184.06 o 
   6  10   7        0.36     -179.97    179.97 o 
   8  10   7     3810.94     4670.21    405.91 o 
  10  10   7     3852.05     3673.29    401.84 o 
  12  10   7      118.82     -249.55    249.55 o 
 -23  11   7     3445.49     4075.16    610.63 o 
 -21  11   7       49.44     -202.48    230.72 o 
 -19  11   7     2181.84     1564.79    296.55 o 
 -17  11   7      127.28     -142.01    193.66 o 
 -15  11   7     4405.95     3571.17    340.11 o 
 -13  11   7    14815.63    14199.11    887.64 o 
 -11  11   7     6547.86     8018.77    452.53 o 
  -9  11   7     1117.31      656.77    129.22 o 
  -7  11   7     8342.83     9553.76    318.30 o 
  -5  11   7      552.78      404.39    109.21 o 
  -3  11   7     2570.03     1993.11    183.88 o 
  -1  11   7     1552.76     1294.93    162.91 o 
   1  11   7     3079.88     2639.30    178.49 o 
   3  11   7     2942.08     3046.25    581.89 o 
   5  11   7      825.78      877.38    239.25 o 
   7  11   7      428.46      180.94    224.92 o 
   9  11   7      432.65      -17.65    340.32 o 
  11  11   7       83.72     -103.35    255.45 o 
 -22  12   7     2789.53     3799.97    591.43 o 
 -20  12   7       49.86      -14.62    248.37 o 
 -18  12   7       64.00     -207.69    207.69 o 
 -16  12   7     3564.47     3713.78    366.97 o 
 -14  12   7     8560.70    10651.97    599.01 o 
 -12  12   7     2242.46     1739.39    212.76 o 
 -10  12   7      141.04       67.73    143.50 o 
  -8  12   7     8201.59     8247.05    352.94 o 
  -6  12   7     8503.36     8636.77    332.19 o 
  -4  12   7     1519.93     1463.09    171.37 o 
  -2  12   7     1984.28     1962.11    194.77 o 
   0  12   7     2254.18     2038.16    249.47 o 
   2  12   7    14951.75    15354.00   1135.23 o 
   4  12   7    10137.05    11810.01   1069.75 o 
   6  12   7     4147.52     4864.27    428.91 o 
   8  12   7        6.18     -213.42    213.42 o 
  10  12   7      423.37      396.99    351.18 o 
 -21  13   7      402.62      329.56    281.26 o 
 -19  13   7       11.94     -228.07    228.91 o 
 -17  13   7     1744.40     1538.96    376.98 o 
 -15  13   7     2639.43     3065.84    345.34 o 
 -13  13   7     4732.05     5286.05    341.43 o 
 -11  13   7      147.62      -91.70    147.95 o 
  -9  13   7     8399.52     9088.95    439.30 o 
  -7  13   7     2929.86     3408.65    219.51 o 
  -5  13   7      252.14      192.58    123.64 o 
  -3  13   7     4937.35     5737.96    324.51 o 
  -1  13   7     4150.82     3608.71    261.89 o 
   1  13   7     4334.04     4666.93    400.74 o 
   3  13   7     7186.51     6729.10    495.35 o 
   5  13   7     8510.89     7392.82    488.57 o 
   7  13   7      104.16      -10.58    221.73 o 
   9  13   7      856.01      596.86    365.77 o 
 -20  14   7      752.11      546.10    298.47 o 
 -18  14   7      808.07      653.41    354.93 o 
 -16  14   7      837.19      721.04    375.10 o 
 -14  14   7     5184.71     5876.96    466.43 o 
 -12  14   7     4437.20     4199.31    318.75 o 
 -10  14   7      737.12      246.43    177.01 o 
  -8  14   7     5634.00     5675.11    291.01 o 
  -6  14   7        5.39      -85.82    124.62 o 
  -4  14   7     4404.92     4081.26    346.41 o 
  -2  14   7    11641.23    12539.99    515.29 o 
   0  14   7     2702.12     2733.19    191.10 o 
   2  14   7      457.47      160.48    147.23 o 
   4  14   7     2374.49     2704.06    366.80 o 
   6  14   7        0.01     -112.43    212.41 o 
   8  14   7     1740.35     1237.25    308.51 o 
 -19  15   7     4679.04     5118.86    495.92 o 
 -17  15   7     2111.47     2602.90    363.53 o 
 -15  15   7     1051.24      966.57    298.01 o 
 -13  15   7     3045.15     3316.10    389.35 o 
 -11  15   7     2582.06     2248.23    262.33 o 
  -9  15   7       10.98     -164.15    164.15 o 
  -7  15   7      352.28      140.59    155.34 o 
  -5  15   7     1353.90     1203.16    177.75 o 
  -3  15   7     8490.78     9460.01    442.65 o 
  -1  15   7     8418.79     9178.25    441.02 o 
   1  15   7     2511.65     2256.03    230.25 o 
   3  15   7      163.43       63.47    149.73 o 
   5  15   7      566.97      272.65    224.45 o 
   7  15   7     2285.36     2465.53    367.53 o 
 -18  16   7     3678.59     4335.75    637.78 o 
 -16  16   7       65.54     -517.05    534.79 o 
 -14  16   7     1332.19     1453.95    325.13 o 
 -12  16   7     3030.09     3256.05    310.43 o 
 -10  16   7     2146.71     2730.03    292.80 o 
  -8  16   7       37.20      -31.49    154.30 o 
  -6  16   7        3.88      -26.33    142.63 o 
  -4  16   7     2036.56     2129.74    363.39 o 
  -2  16   7    11527.52    13189.31    562.87 o 
   0  16   7     5983.56     6301.13    529.71 o 
   2  16   7      429.00      410.52    175.86 o 
   4  16   7       19.39      -57.81    225.07 o 
   6  16   7     1238.27     1388.87    292.57 o 
 -17  17   7      351.30     -248.60    596.70 o 
 -15  17   7     1538.25     1473.47    349.51 o 
 -13  17   7     2038.09     1794.29    349.99 o 
 -11  17   7      259.13       66.32    214.08 o 
  -9  17   7      667.24      460.78    215.00 o 
  -7  17   7     2866.19     3524.31    267.66 o 
  -5  17   7        2.39     -167.68    167.68 o 
  -3  17   7     3079.82     2958.10    300.30 o 
  -1  17   7     2783.74     2713.33    583.44 o 
   1  17   7      539.86      261.46    171.51 o 
   3  17   7      229.03       88.14    158.48 o 
   5  17   7      288.51      462.99    259.30 o 
 -14  18   7     2126.59     2732.34    548.48 o 
 -12  18   7      365.25      203.69    292.49 o 
 -10  18   7      995.43      858.75    248.47 o 
  -8  18   7     4201.68     4790.20    318.46 o 
  -6  18   7     4062.11     4464.69    376.81 o 
  -4  18   7        5.43      303.74    196.94 o 
  -2  18   7       36.26     -186.54    186.54 o 
   0  18   7      331.19      104.54    161.93 o 
   2  18   7      436.61      441.98    183.66 o 
 -11  19   7       20.31     -271.97    271.97 o 
  -9  19   7     1614.17     1407.07    288.49 o 
  -7  19   7     2351.05     2523.07    287.63 o 
  -5  19   7     1074.83     1267.72    336.41 o 
  -3  19   7        4.50      265.79    251.82 o 
  -1  19   7      617.63      416.69    182.42 o 
 -28   0   8      164.48      -65.49    330.48 o 
 -26   0   8     2318.30     2734.12    493.70 o 
 -24   0   8     4816.07     4629.21    570.08 o 
 -22   0   8    15415.86    16681.36   1112.34 o 
 -20   0   8    19452.44    21677.05   1333.59 o 
 -18   0   8    18181.38    17062.36    863.42 o 
 -16   0   8       20.43     -141.07    149.46 o 
 -14   0   8    20968.38    25496.54   1142.73 o 
 -12   0   8     7906.27     8783.15    342.40 o 
 -10   0   8    27510.77    29771.98   1468.57 o 
  -8   0   8     4307.80     3828.81    257.65 o 
  -6   0   8      228.81      174.97     56.44 o 
  -4   0   8    63480.11    59633.36   3033.99 o 
  -2   0   8    74677.49    75490.48   3829.73 o 
   0   0   8    15868.83    13184.23    527.14 o 
   2   0   8      399.78      517.11    185.96 o 
   4   0   8     3265.90     3025.61    347.78 o 
   6   0   8    18611.14    19028.88   1162.22 o 
   8   0   8    16201.86    13357.58    907.04 o 
  10   0   8    11039.44     9430.80    741.45 o 
  12   0   8     1197.64     1375.22    399.70 o 
  14   0   8      465.99       54.97    312.16 o 
 -29   1   8      635.79      913.90    325.89 o 
 -27   1   8     1916.70     1934.87    342.09 o 
 -25   1   8        4.72       40.21    206.81 o 
 -23   1   8     2931.42     2471.22    470.96 o 
 -21   1   8    11786.89    12943.49    645.83 o 
 -19   1   8    23950.80    26670.70   1101.21 o 
 -17   1   8      456.13      227.76    128.40 o 
 -15   1   8     4734.16     4164.63    370.33 o 
 -13   1   8      439.35      459.68     75.64 o 
 -11   1   8    34855.73    37363.00    985.55 o 
  -9   1   8    13423.82    13941.74    344.90 o 
  -7   1   8     1206.69     1035.13     60.82 o 
  -5   1   8     8585.98     7136.77    253.14 o 
  -3   1   8    40227.24    34965.83   1708.95 o 
  -1   1   8    19075.96    18077.93    576.02 o 
   1   1   8        5.15      -44.05     44.05 o 
   3   1   8     1300.50      844.77    158.65 o 
   5   1   8     2847.70     2276.95    232.03 o 
   7   1   8    14803.86    14461.68   1297.11 o 
   9   1   8     5250.34     5663.46    398.65 o 
  11   1   8      555.90      697.62    258.39 o 
  13   1   8       83.30     -195.56    204.11 o 
  15   1   8       23.09     -105.43    234.90 o 
 -28   2   8      695.60      622.48    293.56 o 
 -26   2   8     2706.19     2904.48    355.82 o 
 -24   2   8     2264.91     2484.48    324.97 o 
 -22   2   8       88.87      -24.61    186.54 o 
 -20   2   8     9945.92    10407.18    631.84 o 
 -18   2   8      649.91      468.57    155.29 o 
 -16   2   8    20859.25    21776.02    726.63 o 
 -14   2   8    18271.77    19188.54    544.55 o 
 -12   2   8      730.44      838.77     63.20 o 
 -10   2   8    27027.08    28735.85    670.51 o 
  -8   2   8    13423.73    12541.25    311.40 o 
  -6   2   8     1244.63     1107.97     66.47 o 
  -4   2   8      671.79      758.32     93.80 o 
  -2   2   8     3480.02     3044.78    253.95 o 
   0   2   8     2121.56     1903.13    173.80 o 
   2   2   8    31736.85    29142.42    912.07 o 
   4   2   8     1936.25     1784.84    262.80 o 
   6   2   8      205.95      125.01    149.43 o 
   8   2   8     2095.49     2275.71    284.36 o 
  10   2   8       20.39     -168.78    168.78 o 
  12   2   8     1163.61      994.25    248.29 o 
  14   2   8     2735.65     2434.44    332.37 o 
 -27   3   8     5824.92     7075.16    540.98 o 
 -25   3   8    11529.65    12477.26    685.76 o 
 -23   3   8     3893.51     3977.49    651.15 o 
 -21   3   8      398.06      426.68    207.66 o 
 -19   3   8     1198.12      734.41    185.08 o 
 -17   3   8    15935.68    17688.29    716.93 o 
 -15   3   8    52376.56    56555.42   1684.74 o 
 -13   3   8    57897.48    61077.21   1531.05 o 
 -11   3   8     3176.66     3593.87    213.55 o 
  -9   3   8    16900.52    17211.96    418.50 o 
  -7   3   8      571.38      435.97     50.10 o 
  -5   3   8      590.79      365.15     51.22 o 
  -3   3   8      121.10      -15.43     37.03 o 
  -1   3   8      351.40      198.46     49.96 o 
   1   3   8    48226.96    50484.20   1519.95 o 
   3   3   8    46685.34    47747.37   1923.27 o 
   5   3   8     1608.76     1074.90    202.73 o 
   7   3   8     1535.30     1230.71    224.95 o 
   9   3   8      376.89     -162.87    162.87 o 
  11   3   8     1364.07     1440.96    265.07 o 
  13   3   8     7140.25     7308.91    613.35 o 
  15   3   8     3754.38     4659.12    620.81 o 
 -28   4   8     3620.37     3556.02    541.19 o 
 -26   4   8    13790.10    13340.79   1856.84 o 
 -24   4   8     5778.39     5423.69    438.30 o 
 -22   4   8      382.63       24.85    203.25 o 
 -20   4   8      286.27      -55.30    170.30 o 
 -18   4   8     8953.60     7866.79    406.50 o 
 -16   4   8    18681.68    17352.81    846.55 o 
 -14   4   8    43531.10    46935.08   1483.24 o 
 -12   4   8    23881.74    27088.93    724.14 o 
 -10   4   8     6391.88     6228.70    187.21 o 
  -8   4   8     2602.29     1902.30     94.81 o 
  -6   4   8     6488.32     7201.43    211.46 o 
  -4   4   8     5001.33     4998.37    178.46 o 
  -2   4   8    14251.07    16074.39    455.86 o 
   0   4   8    15312.70    12516.81    377.18 o 
   2   4   8    46198.43    50133.01   1522.11 o 
   4   4   8    35526.62    36307.26   2366.18 o 
   6   4   8       54.53     -147.73    147.73 o 
   8   4   8      707.15      461.85    219.90 o 
  10   4   8      103.08       54.72    199.52 o 
  12   4   8     2894.95     2884.70    350.63 o 
  14   4   8     4092.25     4514.43    451.91 o 
 -27   5   8     1886.51     2294.25    354.70 o 
 -25   5   8     7403.75     7850.37    568.22 o 
 -23   5   8      732.04      758.19    236.87 o 
 -21   5   8     1185.88     1079.31    242.30 o 
 -19   5   8     1265.68     1280.78    205.24 o 
 -17   5   8        8.64      -70.02    134.97 o 
 -15   5   8     8162.77     7294.31    284.12 o 
 -13   5   8     6742.33     6872.50    335.17 o 
 -11   5   8     2627.19     1984.38    122.95 o 
  -9   5   8    24368.61    26000.37    757.76 o 
  -7   5   8     4429.59     4698.24    154.47 o 
  -5   5   8    16497.90    15330.37    406.49 o 
  -3   5   8    25575.46    24764.57    781.22 o 
  -1   5   8      821.77      287.80     65.28 o 
   1   5   8     7074.18     6387.65    295.27 o 
   3   5   8    29799.81    33797.48   1202.51 o 
   5   5   8     4359.54     4292.83    330.42 o 
   7   5   8     1018.57      982.40    223.78 o 
   9   5   8      677.91      762.93    253.72 o 
  11   5   8      849.51      745.78    262.07 o 
  13   5   8     1224.09     1304.73    315.49 o 
 -26   6   8      302.84      397.77    271.08 o 
 -24   6   8        4.49      -10.13    237.10 o 
 -22   6   8    19136.33    20261.39   1643.06 o 
 -20   6   8     4713.61     5043.65    405.17 o 
 -18   6   8    20222.40    21164.40   1149.72 o 
 -16   6   8     4135.23     3857.26    270.81 o 
 -14   6   8     1962.92     2333.40    154.20 o 
 -12   6   8      802.00     1032.38    104.95 o 
 -10   6   8    19197.07    19809.50    485.32 o 
  -8   6   8     8505.89     7968.18    233.13 o 
  -6   6   8        5.79      -34.07     53.49 o 
  -4   6   8    31111.47    30373.13    780.34 o 
  -2   6   8    17017.17    16788.39    553.74 o 
   0   6   8     2341.47     2507.53    149.71 o 
   2   6   8       79.89      -61.60    111.95 o 
   4   6   8     4176.94     4342.61    266.31 o 
   6   6   8     4007.78     3861.95    344.58 o 
   8   6   8     4417.24     4713.85    568.73 o 
  10   6   8     7592.16     8642.44    547.37 o 
  12   6   8      224.58      134.48    260.85 o 
  14   6   8      165.08      -15.39    274.58 o 
 -27   7   8        8.83      261.10    292.81 o 
 -25   7   8      118.55     -262.66    262.66 o 
 -23   7   8     7440.34     7424.31    732.45 o 
 -21   7   8    19012.60    19241.62   1650.36 o 
 -19   7   8    13346.45    12770.13    573.71 o 
 -17   7   8    24994.48    27422.47   1867.31 o 
 -15   7   8      349.79       -1.04    112.08 o 
 -13   7   8      110.15      119.79    120.36 o 
 -11   7   8     9959.91     8989.13    421.61 o 
  -9   7   8    13115.86    12473.48    379.65 o 
  -7   7   8      298.48      314.23     87.51 o 
  -5   7   8      319.18      243.14     63.52 o 
  -3   7   8    28185.92    30518.27    950.65 o 
  -1   7   8    13233.75    12006.99    362.29 o 
   1   7   8     2442.37     2086.67    241.70 o 
   3   7   8     6366.48     7244.11    487.49 o 
   5   7   8     2869.90     3011.97    316.61 o 
   7   7   8    10147.36    11325.04   1059.91 o 
   9   7   8    14722.62    14890.34   1235.86 o 
  11   7   8     2084.36     2309.05    343.59 o 
  13   7   8        5.33     -215.17    252.66 o 
 -26   8   8      845.53      711.99    306.38 o 
 -24   8   8      682.73      124.78    267.38 o 
 -22   8   8     4936.14     5190.50    457.76 o 
 -20   8   8     2669.84     3775.83    358.25 o 
 -18   8   8    11152.04    11385.98    685.38 o 
 -16   8   8       34.09     -133.17    133.17 o 
 -14   8   8     8499.81     8947.80    363.05 o 
 -12   8   8     2240.03     2527.06    168.17 o 
 -10   8   8     7684.53     9081.97    402.62 o 
  -8   8   8     2601.78     2396.82    152.90 o 
  -6   8   8     1594.75     1253.59     96.76 o 
  -4   8   8     3020.54     2972.79    167.08 o 
  -2   8   8    12032.94    11565.29    426.12 o 
   0   8   8     1727.08     1455.88    126.66 o 
   2   8   8      647.28      436.51    176.11 o 
   4   8   8      683.39      834.94    221.35 o 
   6   8   8     1162.14      788.11    232.03 o 
   8   8   8     5541.30     5976.70    467.60 o 
  10   8   8     3338.28     3657.83    429.22 o 
  12   8   8        4.27       58.93    477.60 o 
 -25   9   8     1532.33     1543.39    347.52 o 
 -23   9   8       23.18     -197.92    242.49 o 
 -21   9   8       34.19      170.98    336.09 o 
 -19   9   8       63.77      -92.07    201.92 o 
 -17   9   8      279.13      -94.64    159.79 o 
 -15   9   8     9800.44     9631.66    391.55 o 
 -13   9   8    12730.52    13017.98    640.54 o 
 -11   9   8     2485.03     2197.97    171.94 o 
  -9   9   8      542.77      231.09    102.98 o 
  -7   9   8       24.62      -72.07     72.07 o 
  -5   9   8     2145.59     2039.08    143.54 o 
  -3   9   8     2750.52     2663.74    251.96 o 
  -1   9   8       18.90      483.83    150.55 o 
   1   9   8     3290.96     2930.88    206.84 o 
   3   9   8      567.06      286.30    186.06 o 
   5   9   8       15.21     -189.79    189.79 o 
   7   9   8      154.14       47.16    214.33 o 
   9   9   8       89.85       86.45    241.02 o 
  11   9   8       15.91     -272.33    272.33 o 
 -24  10   8     1899.32     2251.61    384.43 o 
 -22  10   8     1242.92      994.05    296.90 o 
 -20  10   8      786.16      619.31    247.12 o 
 -18  10   8     5430.50     5448.33    549.56 o 
 -16  10   8    12495.65    13959.05    605.17 o 
 -14  10   8    12083.45    12571.91    539.93 o 
 -12  10   8      761.77      659.12    135.37 o 
 -10  10   8       68.08       -8.35    108.82 o 
  -8  10   8       44.25      -62.68     96.75 o 
  -6  10   8     3186.04     3171.75    176.09 o 
  -4  10   8     1873.10     1844.64    173.07 o 
  -2  10   8      244.15      118.18    111.32 o 
   0  10   8     6803.13     6102.69    290.56 o 
   2  10   8     9768.85    10119.23    540.79 o 
   4  10   8     1978.14     1840.23    281.32 o 
   6  10   8      450.69      788.89    373.57 o 
   8  10   8     3467.38     3779.38    527.46 o 
  10  10   8      847.44      971.14    315.15 o 
  12  10   8      698.70      462.98    298.83 o 
 -25  11   8     1353.85     1277.34    348.85 o 
 -23  11   8      515.11      331.97    602.10 o 
 -21  11   8      682.26      430.11    266.78 o 
 -19  11   8     1800.60     1758.94    304.86 o 
 -17  11   8     3126.65     3253.27    353.45 o 
 -15  11   8     4081.99     5191.36    297.09 o 
 -13  11   8     1141.19     1100.10    165.46 o 
 -11  11   8      864.23      801.14    146.82 o 
  -9  11   8       31.04      -20.98    108.25 o 
  -7  11   8     3109.21     3168.92    197.78 o 
  -5  11   8      416.34      167.26     91.59 o 
  -3  11   8      628.09      336.41    132.50 o 
  -1  11   8      418.14      284.27    159.39 o 
   1  11   8     7549.49     7052.78    327.97 o 
   3  11   8    12235.87    11099.61    596.66 o 
   5  11   8      384.53        8.34    210.61 o 
   7  11   8     2930.39     2786.38    501.16 o 
   9  11   8     2203.27     2054.71    613.98 o 
  11  11   8      448.32       96.65    286.29 o 
 -24  12   8      172.46        4.61    282.01 o 
 -22  12   8      200.21      335.23    302.48 o 
 -20  12   8       73.23     -319.31    319.31 o 
 -18  12   8      110.38     -222.56    222.56 o 
 -16  12   8      158.66      -73.00    219.45 o 
 -14  12   8        8.31      -78.20    153.29 o 
 -12  12   8      762.39      214.57    161.02 o 
 -10  12   8     3073.16     3214.21    256.73 o 
  -8  12   8        7.15     -110.06    110.06 o 
  -6  12   8     1158.92      767.45    141.71 o 
  -4  12   8      288.48      -45.40    128.86 o 
  -2  12   8     1045.84      856.33    160.73 o 
   0  12   8      483.32      122.44    132.58 o 
   2  12   8     2172.13     2249.04    214.20 o 
   4  12   8       16.27      172.64    218.31 o 
   6  12   8      119.33     -192.40    321.32 o 
   8  12   8      201.67     -341.37    341.37 o 
  10  12   8       84.53     -260.95    260.95 o 
 -23  13   8     1567.88     1635.20    355.08 o 
 -21  13   8     1978.45     2060.73    361.07 o 
 -19  13   8     2556.26     2703.12    374.38 o 
 -17  13   8      825.55      859.19    275.21 o 
 -15  13   8      897.04      499.03    242.54 o 
 -13  13   8      244.79      140.39    163.22 o 
 -11  13   8     1895.38     2033.51    227.56 o 
  -9  13   8      686.11      844.62    183.17 o 
  -7  13   8     2821.64     3084.40    213.84 o 
  -5  13   8     1440.20     1459.32    201.63 o 
  -3  13   8      203.63      148.64    151.56 o 
  -1  13   8     3135.13     2323.56    441.44 o 
   1  13   8     1877.10     1597.09    192.11 o 
   3  13   8     2129.47     1905.18    377.15 o 
   5  13   8      240.62      283.59    295.37 o 
   7  13   8     2929.00     3065.31    549.01 o 
   9  13   8     2991.51     2669.68    547.99 o 
 -22  14   8     1752.44     1461.25    354.49 o 
 -20  14   8     3971.23     5451.75    654.24 o 
 -18  14   8     3663.97     4459.90    440.38 o 
 -16  14   8     3681.20     4355.40    430.59 o 
 -14  14   8     2423.89     3198.41    299.36 o 
 -12  14   8      737.18      451.83    190.44 o 
 -10  14   8      271.92       77.29    170.86 o 
  -8  14   8       93.13      -53.09    129.99 o 
  -6  14   8      125.01     -124.68    124.68 o 
  -4  14   8        6.14     -139.00    139.00 o 
  -2  14   8       64.84       82.04    158.49 o 
   0  14   8     2642.33     2026.19    203.59 o 
   2  14   8     5513.50     4849.54    928.38 o 
   4  14   8     2199.27     2018.83    295.93 o 
   8  14   8     1558.50     2385.32    542.22 o 
 -19  15   8      521.24      477.21    296.98 o 
 -17  15   8     1011.05      855.35    299.43 o 
 -15  15   8     2396.41     2217.01    354.94 o 
 -13  15   8      211.09      112.70    194.49 o 
 -11  15   8        5.63     -149.46    166.46 o 
  -9  15   8        0.55      -58.66    169.74 o 
  -7  15   8      406.23      251.93    150.07 o 
  -5  15   8      437.53      731.91    168.46 o 
  -3  15   8       91.36      -13.08    157.16 o 
  -1  15   8      173.49      244.67    144.42 o 
   1  15   8      158.19      -31.91    145.04 o 
   3  15   8      594.08      152.56    226.52 o 
   5  15   8       41.08       20.14    233.95 o 
   7  15   8        1.66     -237.50    348.80 o 
 -18  16   8      214.38     -150.85    342.72 o 
 -16  16   8       30.52     -248.07    248.07 o 
 -14  16   8       64.13     -200.60    362.07 o 
 -12  16   8      364.05      272.35    209.00 o 
 -10  16   8     1003.50     1007.05    228.01 o 
  -8  16   8        3.07      -13.30    151.58 o 
  -6  16   8      487.11      376.07    172.68 o 
  -4  16   8      618.41      308.72    188.40 o 
  -2  16   8      114.41      336.69    235.48 o 
   0  16   8       65.22       94.88    149.23 o 
   2  16   8      659.03      296.12    159.79 o 
   4  16   8      482.19       13.37    318.95 o 
 -17  17   8      265.55     -189.40    449.26 o 
 -15  17   8      507.54      239.45    325.57 o 
 -13  17   8      248.57       -5.79    212.38 o 
 -11  17   8      922.71      873.03    241.81 o 
  -9  17   8      547.02      541.24    226.12 o 
  -7  17   8       27.67      -71.03    181.62 o 
  -5  17   8      621.91      746.20    200.49 o 
  -3  17   8      696.24      848.22    277.08 o 
  -1  17   8      169.81      -48.14    217.70 o 
   1  17   8      324.27      272.71    159.18 o 
   3  17   8      975.49      819.95    259.40 o 
 -14  18   8        0.16     -471.51    471.51 o 
 -12  18   8       55.07       40.10    207.36 o 
 -10  18   8       37.51       26.15    217.55 o 
  -8  18   8      169.77      406.54    198.97 o 
  -6  18   8      152.47     -183.99    184.03 o 
  -4  18   8     1074.32     1187.60    217.67 o 
  -2  18   8       50.95     -275.85    359.66 o 
   0  18   8      569.49      443.83    179.16 o 
  -9  19   8      334.39      190.10    242.04 o 
  -7  19   8       85.89       16.49    196.72 o 
  -5  19   8      774.25      954.93    310.19 o 
 -29   1   9      626.56      320.52    285.12 o 
 -27   1   9      169.95      -20.08    256.04 o 
 -25   1   9        8.96     -178.84    219.29 o 
 -23   1   9    10184.84    10109.72    576.25 o 
 -21   1   9     8674.39     9604.87   1085.19 o 
 -19   1   9    11209.58    11826.80    818.34 o 
 -17   1   9    22204.09    25124.04    830.20 o 
 -15   1   9      281.20      262.81     76.22 o 
 -13   1   9     1541.99     1393.38    126.53 o 
 -11   1   9     3351.44     2951.17    122.95 o 
  -9   1   9    18655.44    19179.81    457.02 o 
  -7   1   9      333.60      162.14     41.12 o 
  -5   1   9      420.45      372.89     52.17 o 
  -3   1   9       23.10      -18.98     85.21 o 
  -1   1   9      238.67      181.01    114.23 o 
   1   1   9      253.49      175.04    128.01 o 
   3   1   9      558.18      314.54    188.15 o 
   5   1   9     7059.89     6469.07    554.30 o 
   7   1   9     2808.31     2570.85    381.38 o 
   9   1   9     4806.16     5023.40    559.56 o 
  11   1   9     3210.23     3266.82    356.28 o 
  13   1   9      822.82      884.96    278.97 o 
 -28   2   9      235.32      -27.25    292.81 o 
 -26   2   9       96.72       46.23    217.48 o 
 -24   2   9     2815.74     3371.65    688.12 o 
 -22   2   9    12364.68    13411.25    671.47 o 
 -20   2   9    15732.65    16628.10    676.85 o 
 -18   2   9    13561.45    12646.06    500.27 o 
 -16   2   9     4228.76     3949.57    326.25 o 
 -14   2   9     1347.08     1291.08    105.90 o 
 -12   2   9     1521.58     1150.64     83.14 o 
 -10   2   9    21384.49    23209.67    690.36 o 
  -8   2   9    12000.64    11900.00    304.18 o 
  -6   2   9       49.04       79.77     46.67 o 
  -4   2   9     6483.34     6546.40    245.64 o 
  -2   2   9    11068.20     9994.93    500.08 o 
   0   2   9      372.71      397.25    137.98 o 
   2   2   9      165.01      -56.84    115.17 o 
   4   2   9     1707.67     1690.99    217.94 o 
   6   2   9     6606.95     6333.85    599.94 o 
   8   2   9     3621.48     3071.17    310.55 o 
  10   2   9     4429.54     5005.57    408.83 o 
  12   2   9     4281.08     4458.18    429.17 o 
  14   2   9      661.02      675.68    277.55 o 
 -29   3   9       15.77        8.34    264.59 o 
 -27   3   9       88.12     -136.19    229.85 o 
 -25   3   9      519.98      545.48    269.58 o 
 -23   3   9      824.78      381.12    217.47 o 
 -21   3   9     2956.73     2985.10    303.48 o 
 -19   3   9     1939.25     1959.67    220.88 o 
 -17   3   9       66.53      270.33    123.54 o 
 -15   3   9      765.74     1051.40    111.04 o 
 -13   3   9     4135.97     4168.40    193.56 o 
 -11   3   9     8676.10     7183.10    255.94 o 
  -9   3   9     6173.46     5190.34    188.02 o 
  -7   3   9      219.29      113.21     44.17 o 
  -5   3   9      132.22        8.05     39.38 o 
  -3   3   9     1292.12     1302.21    260.91 o 
  -1   3   9       26.64      -73.12     73.12 o 
   1   3   9     1791.18     1877.25    219.61 o 
   3   3   9     3321.62     2996.83    575.44 o 
   5   3   9     5570.26     4795.87    451.99 o 
   7   3   9     1873.62     1494.45    257.29 o 
   9   3   9     1312.38     1561.84    295.37 o 
  11   3   9      328.65      170.51    237.23 o 
  13   3   9      139.15      234.35    268.01 o 
 -28   4   9      730.87     1149.37    313.77 o 
 -26   4   9     1307.89     1243.04    287.33 o 
 -24   4   9     1839.98     1887.74    425.49 o 
 -22   4   9       55.11     -128.33    190.49 o 
 -20   4   9      296.39       11.18    154.17 o 
 -18   4   9     1802.88     1731.08    207.63 o 
 -16   4   9    19481.61    20471.34    602.32 o 
 -14   4   9    27520.28    31925.28   1211.49 o 
 -12   4   9      609.92      508.35     85.15 o 
 -10   4   9     3629.45     4187.24    176.81 o 
  -8   4   9     4040.29     3739.04    136.60 o 
  -6   4   9      877.40      703.44     65.07 o 
  -4   4   9      874.91      746.23     71.39 o 
  -2   4   9      315.65      416.26     79.28 o 
   0   4   9     2133.14     1910.94    157.24 o 
   2   4   9     8020.23     8207.57    458.78 o 
   4   4   9     3691.17     3623.48    505.91 o 
   6   4   9      133.03      -39.00    169.76 o 
   8   4   9       52.63     -172.02    184.03 o 
  10   4   9     1262.01     1769.06    305.68 o 
  12   4   9     6582.37     6650.97    503.87 o 
 -27   5   9     2730.90     3010.50    395.29 o 
 -25   5   9     1249.32     2013.99    537.98 o 
 -23   5   9      731.47      836.84    237.68 o 
 -21   5   9     1966.62     1744.90    264.11 o 
 -19   5   9     3166.85     3529.44    421.16 o 
 -17   5   9    16407.19    17858.63   1330.17 o 
 -15   5   9    28323.92    28077.07   1337.06 o 
 -13   5   9    22617.85    22774.83    635.20 o 
 -11   5   9        9.28      -44.65     44.65 o 
  -9   5   9     7631.65     7247.93    255.63 o 
  -7   5   9     1331.64     1160.88     79.46 o 
  -5   5   9     2833.59     2287.00    127.15 o 
  -3   5   9     1277.26     1462.48    132.30 o 
  -1   5   9     4580.11     4080.11    235.93 o 
   1   5   9     7254.58     6774.69    392.67 o 
   3   5   9    10320.88    10975.80   1635.76 o 
   5   5   9     3576.97     3167.26    313.68 o 
   7   5   9      172.40     -122.43    177.10 o 
   9   5   9     7189.90     6873.61    738.22 o 
  11   5   9     7492.03     7670.26    532.60 o 
  13   5   9     3252.17     4464.32    458.56 o 
 -28   6   9      686.53      902.26    410.90 o 
 -26   6   9     2673.87     2643.11    363.51 o 
 -24   6   9     1195.05     1346.89    287.70 o 
 -22   6   9       51.99       21.03    219.26 o 
 -20   6   9     6692.48     6645.81    524.06 o 
 -18   6   9     2766.52     2431.88    241.07 o 
 -16   6   9    19686.22    18473.86    758.22 o 
 -14   6   9     1738.83     1595.30    132.40 o 
 -12   6   9       95.73      108.38     79.10 o 
 -10   6   9     1314.84     1529.30     91.95 o 
  -8   6   9     2489.53     3098.33    138.53 o 
  -6   6   9    11631.85    11771.16    336.66 o 
  -4   6   9     4907.77     4348.92    156.52 o 
  -2   6   9     7400.57     6657.75    238.75 o 
   0   6   9     2472.30     2228.24    190.36 o 
   2   6   9    11476.19    14467.97    679.16 o 
   4   6   9     3468.91     3512.38    469.25 o 
   6   6   9       26.47      -37.19    172.82 o 
   8   6   9      879.72     1330.15    313.17 o 
  10   6   9     4120.91     3997.46    578.40 o 
  12   6   9     3134.02     2617.62    360.43 o 
 -27   7   9     1045.08      774.95    308.78 o 
 -25   7   9     2763.32     2569.64    501.32 o 
 -23   7   9       24.56      -49.39    246.05 o 
 -21   7   9     2792.87     3623.16    762.43 o 
 -19   7   9     2146.11     2457.81    247.36 o 
 -17   7   9     2682.86     3074.59    259.54 o 
 -15   7   9      327.64       36.52     99.68 o 
 -13   7   9     1231.08      799.36    112.80 o 
 -11   7   9     1002.58      686.13    102.26 o 
  -9   7   9       33.17      -19.46     56.72 o 
  -7   7   9     1328.99     1335.04     93.64 o 
  -5   7   9    11239.98    11553.38    322.36 o 
  -3   7   9     4404.54     3701.72    179.93 o 
  -1   7   9     1676.76     1449.30    131.84 o 
   1   7   9     5112.82     4389.90    291.95 o 
   3   7   9     1373.15      976.21    229.59 o 
   5   7   9       88.67      -67.75    185.19 o 
   7   7   9      109.07      304.78    239.46 o 
   9   7   9       13.93      -53.81    272.97 o 
  11   7   9      246.87      173.04    264.83 o 
 -26   8   9      959.44      896.80    321.14 o 
 -24   8   9      521.14      699.19    543.92 o 
 -22   8   9     4489.27     4784.94    702.08 o 
 -20   8   9    15057.20    16425.18    700.62 o 
 -18   8   9     1527.83     1666.59    293.41 o 
 -16   8   9      616.93      428.70    137.65 o 
 -14   8   9     2536.28     2654.95    184.74 o 
 -12   8   9    10656.13    11760.16    385.54 o 
 -10   8   9    10712.45    11107.50    361.39 o 
  -8   8   9     6813.52     6700.16    258.67 o 
  -6   8   9     1788.48     1473.36    102.38 o 
  -4   8   9    12061.38    11603.20    461.88 o 
  -2   8   9     2173.93     2531.23    391.56 o 
   0   8   9     5926.87     5236.01    308.91 o 
   2   8   9      107.37      161.10    161.22 o 
   4   8   9     2347.97     2693.67    322.45 o 
   6   8   9     5422.42     5375.20    429.20 o 
   8   8   9     2340.63     2550.37    347.13 o 
  10   8   9     1316.56      754.94    280.10 o 
  12   8   9       86.70     -105.38    284.36 o 
 -25   9   9      229.60      159.49    273.62 o 
 -23   9   9     5583.86     5527.86    463.06 o 
 -21   9   9    15690.99    17253.03   1160.02 o 
 -19   9   9     8061.23     8793.21    471.68 o 
 -17   9   9      262.41      -74.28    161.58 o 
 -15   9   9        4.91       11.94    118.68 o 
 -13   9   9     5145.31     4395.59    227.64 o 
 -11   9   9    24682.36    24488.52    885.14 o 
  -9   9   9    23911.53    26241.85   1289.05 o 
  -7   9   9     5641.60     5381.58    212.40 o 
  -5   9   9     1583.06     1843.59    144.33 o 
  -3   9   9     4422.03     5334.56    346.18 o 
  -1   9   9      224.66      158.21    105.88 o 
   1   9   9      464.74      542.10    191.95 o 
   3   9   9     1628.83     1859.43    466.53 o 
   5   9   9     4519.11     4728.88    420.28 o 
   7   9   9     2374.62     2820.71    366.67 o 
   9   9   9     3773.57     4112.09    449.00 o 
  11   9   9      258.06      -46.46    285.63 o 
 -26  10   9     1000.76     1141.07    356.32 o 
 -24  10   9      234.95       48.66    261.69 o 
 -22  10   9     5146.90     5966.17    533.94 o 
 -20  10   9     5381.94     5250.27    380.94 o 
 -18  10   9      126.87       22.76    170.10 o 
 -16  10   9     6735.03     7918.35    361.09 o 
 -14  10   9     4078.75     3788.78    239.29 o 
 -12  10   9     4951.60     5869.22    287.34 o 
 -10  10   9    19139.46    18200.88    994.47 o 
  -8  10   9     2003.62     1995.77    296.24 o 
  -6  10   9      655.41      548.77    104.56 o 
  -4  10   9     1181.72     1019.91    145.63 o 
  -2  10   9     1702.90     1484.13    297.41 o 
   0  10   9     3172.55     3176.84    221.88 o 
   2  10   9     1347.30     1229.09    238.61 o 
   4  10   9      169.12     -265.67    280.26 o 
   6  10   9       50.51     -233.15    233.15 o 
   8  10   9     3984.60     3886.17    548.50 o 
  10  10   9       38.49     -250.33    250.33 o 
 -25  11   9     1598.05     1904.62    378.35 o 
 -23  11   9        1.31     -231.45    231.45 o 
 -21  11   9       23.78     -367.54    405.51 o 
 -19  11   9      732.84      535.82    245.33 o 
 -17  11   9     8590.56     8839.31    483.06 o 
 -15  11   9    12555.41    14228.48    521.58 o 
 -13  11   9      260.18      306.87    138.01 o 
 -11  11   9     1418.66     1283.62    157.96 o 
  -9  11   9      211.43      157.00    119.57 o 
  -7  11   9      236.72       35.94     97.70 o 
  -5  11   9     2415.84     2771.56    173.73 o 
  -3  11   9     1080.10      587.07    192.02 o 
  -1  11   9     5647.59     4601.24    254.77 o 
   1  11   9    15931.11    14213.57    524.48 o 
   3  11   9     1548.62     1923.18    435.67 o 
   5  11   9      719.15       57.69    346.43 o 
   7  11   9      244.04      473.19    283.79 o 
   9  11   9      248.63     -229.48    267.89 o 
 -24  12   9      421.91      144.76    305.36 o 
 -22  12   9      275.98      349.52    270.84 o 
 -20  12   9      912.58      523.07    410.05 o 
 -18  12   9     2928.09     3684.79    391.05 o 
 -16  12   9    15285.28    16341.21    762.98 o 
 -14  12   9    12898.39    13546.65    893.71 o 
 -12  12   9        4.09      -93.16    145.11 o 
 -10  12   9       26.90      -74.44    135.96 o 
  -8  12   9       14.19     -124.91    134.64 o 
  -6  12   9     3414.30     3478.42    222.25 o 
  -4  12   9     9168.72     9878.31    423.32 o 
  -2  12   9      323.22       20.96    183.29 o 
   0  12   9    10724.39     9977.51    786.87 o 
   2  12   9     7518.52     7190.02    474.73 o 
   4  12   9     4372.30     4258.99    570.42 o 
   6  12   9      206.65       10.86    372.22 o 
   8  12   9      541.94      173.97    390.22 o 
 -23  13   9       38.20      -80.43    292.21 o 
 -21  13   9      126.33      128.78    274.88 o 
 -19  13   9       73.97     -151.85    271.12 o 
 -17  13   9     4914.79     5335.62    675.62 o 
 -15  13   9    13874.47    16249.70    650.76 o 
 -13  13   9     6434.39     6846.39    471.18 o 
 -11  13   9     2286.35     2613.90    257.40 o 
  -9  13   9      131.99       31.54    153.36 o 
  -7  13   9     2559.63     3180.97    220.60 o 
  -5  13   9     4400.60     5044.94    264.71 o 
  -3  13   9     2325.94     2148.97    292.98 o 
  -1  13   9     2798.30     2490.21    207.82 o 
   1  13   9     6293.63     6005.03    507.76 o 
   3  13   9     5168.90     4917.64    591.46 o 
   5  13   9      771.38       35.29    376.63 o 
   7  13   9      528.24     -185.28    396.65 o 
 -22  14   9     2735.89     2871.86    417.86 o 
 -20  14   9     2514.30     2799.15    391.49 o 
 -18  14   9       41.38     -253.14    496.78 o 
 -16  14   9     2334.48     2678.01    361.25 o 
 -14  14   9     1257.41      968.71    225.79 o 
 -12  14   9      390.06      221.73    180.60 o 
 -10  14   9     5988.59     6272.86    379.68 o 
  -8  14   9      240.13      285.96    147.30 o 
  -6  14   9     2547.04     2362.73    206.06 o 
  -4  14   9     1272.76     1271.03    254.51 o 
  -2  14   9        6.94       86.52    309.11 o 
   0  14   9     1322.47     1013.78    175.39 o 
   2  14   9     3255.73     3013.13    519.62 o 
   4  14   9      217.24       -3.05    374.25 o 
   6  14   9     2400.66     2216.71    505.91 o 
 -19  15   9     1504.47      950.77    318.93 o 
 -17  15   9       41.08     -239.19    239.19 o 
 -15  15   9       14.00     -174.73    174.73 o 
 -13  15   9     2186.85     2343.26    364.60 o 
 -11  15   9     5466.56     7217.66    411.11 o 
  -9  15   9    10285.58    12247.83    915.68 o 
  -7  15   9        9.36     -104.03    148.57 o 
  -5  15   9     2637.74     2730.15    231.69 o 
  -3  15   9     1860.55     1537.75    363.07 o 
  -1  15   9      156.03      -68.80    160.46 o 
   1  15   9      954.98      734.09    171.13 o 
   3  15   9      146.09      316.28    267.03 o 
   5  15   9     2127.88     2499.00    545.62 o 
 -18  16   9        8.88     -214.41    283.74 o 
 -16  16   9      154.36     -445.32    449.79 o 
 -14  16   9      237.25     -119.39    204.43 o 
 -12  16   9     3304.92     4245.62    348.66 o 
 -10  16   9    11908.06    14653.50    700.64 o 
  -8  16   9     4788.96     5461.33    346.04 o 
  -6  16   9      270.46       71.03    168.54 o 
  -4  16   9     2320.39     2279.79    316.96 o 
  -2  16   9      931.68      863.38    290.61 o 
   0  16   9      427.93      292.36    163.49 o 
   2  16   9      272.44       84.28    284.16 o 
 -17  17   9      504.28      -95.60    578.72 o 
 -15  17   9     1347.06     1609.70    443.31 o 
 -13  17   9       37.36       64.49    216.08 o 
 -11  17   9     1794.99     2040.67    280.44 o 
  -9  17   9     4412.46     4628.43    368.84 o 
  -7  17   9      831.42      914.35    205.64 o 
  -5  17   9     1095.79     1059.49    286.04 o 
  -3  17   9     1054.16      529.76    272.51 o 
  -1  17   9       65.61      -82.54    141.27 o 
   1  17   9      359.58      164.43    162.98 o 
 -14  18   9     1547.09      817.98    270.50 o 
 -12  18   9       20.44       94.11    213.63 o 
 -10  18   9      743.12      803.26    269.75 o 
  -8  18   9      170.52      -34.57    181.57 o 
  -6  18   9      382.17      458.15    337.77 o 
  -4  18   9     1095.92      929.22    314.92 o 
  -2  18   9       22.26      133.90    166.95 o 
 -28   0  10    10566.06     9174.94    837.14 o 
 -26   0  10     3381.46     2941.80    482.50 o 
 -24   0  10    13103.35    13635.83    982.71 o 
 -22   0  10    21840.07    24409.71   1481.20 o 
 -20   0  10     6437.55     6599.37    496.54 o 
 -18   0  10    11585.16    11101.91    807.96 o 
 -16   0  10        1.13     -125.67    125.67 o 
 -14   0  10      497.63      481.28     97.85 o 
 -12   0  10   123152.02   141714.75   7034.41 o 
 -10   0  10    33043.84    31955.18   1051.98 o 
  -8   0  10    21052.29    20341.54    686.37 o 
  -6   0  10     6320.85     5793.13    431.29 o 
  -4   0  10      184.57      224.96    146.24 o 
  -2   0  10     1800.43     1543.16    247.00 o 
   0   0  10    10001.31     7965.89    596.55 o 
   2   0  10     1566.92     1429.18    301.97 o 
   4   0  10      160.63      -20.36    213.76 o 
   6   0  10     2201.02     2145.11    384.77 o 
   8   0  10     3118.08     3826.68    528.68 o 
  10   0  10     1255.43     1284.96    417.01 o 
  12   0  10       36.30     -293.15    293.15 o 
 -29   1  10     3283.16     3667.45    478.60 o 
 -27   1  10     6703.53     6361.50    693.26 o 
 -25   1  10     1425.11     1166.91    269.31 o 
 -23   1  10     9922.09    10962.29    616.23 o 
 -21   1  10     5671.33     6685.10    367.00 o 
 -19   1  10      647.98      873.60    158.44 o 
 -17   1  10       76.41     -107.09    107.09 o 
 -15   1  10     1655.26     1732.00    184.06 o 
 -13   1  10     9959.76     8964.08    255.79 o 
 -11   1  10    85788.87    91894.04   2707.88 o 
  -9   1  10     4160.11     3612.19    133.83 o 
  -7   1  10      156.18      159.99     43.43 o 
  -5   1  10     1225.33     1024.53    141.77 o 
  -3   1  10      901.72      948.29    181.36 o 
  -1   1  10     7410.85     6803.79    648.47 o 
   1   1  10     7257.07     6818.33    392.49 o 
   3   1  10       25.30      -82.71    193.23 o 
   5   1  10      566.72      475.09    184.29 o 
   7   1  10     3780.47     3762.62    345.83 o 
   9   1  10      935.01      817.30    249.74 o 
  11   1  10        6.14     -221.04    221.04 o 
 -28   2  10     2009.25     1549.72    327.43 o 
 -26   2  10      373.15      462.96    238.19 o 
 -24   2  10     1690.10     2136.07    293.31 o 
 -22   2  10     1465.40     1335.44    214.20 o 
 -20   2  10     1165.03     1102.88    174.62 o 
 -18   2  10    13136.25    13646.13    530.89 o 
 -16   2  10    10916.52    11780.69    381.64 o 
 -14   2  10       51.21       26.19     75.90 o 
 -12   2  10     8550.30     9036.64    366.11 o 
 -10   2  10     4930.76     4638.62    162.54 o 
  -8   2  10    13411.51    13722.17    343.67 o 
  -6   2  10    18936.32    19974.24    630.93 o 
  -4   2  10    19955.04    20633.63    824.93 o 
  -2   2  10      461.47      297.15    131.49 o 
   0   2  10    17911.34    16876.66    855.63 o 
   2   2  10      966.31      467.23    242.25 o 
   4   2  10     3062.72     2372.47    268.58 o 
   6   2  10      935.06      686.18    203.36 o 
   8   2  10      476.28      178.35    195.25 o 
  10   2  10     2171.50     2233.37    335.81 o 
  12   2  10     2631.10     2615.73    523.90 o 
 -29   3  10      497.89      601.19    344.92 o 
 -27   3  10      741.13      270.54    248.52 o 
 -25   3  10      113.36      -93.43    219.12 o 
 -23   3  10     1881.60     1943.13    284.35 o 
 -21   3  10      162.33      -64.47    159.34 o 
 -19   3  10    22329.93    23671.20   1036.59 o 
 -17   3  10    35980.88    35422.93   1326.59 o 
 -15   3  10    23719.55    24097.48    663.76 o 
 -13   3  10       11.47       29.75     75.18 o 
 -11   3  10      155.93       93.77     54.31 o 
  -9   3  10    11757.39    12071.76    316.61 o 
  -7   3  10    47714.40    49372.38   1188.60 o 
  -5   3  10    22024.56    19367.44    619.65 o 
  -3   3  10     8440.74     7699.85    527.50 o 
  -1   3  10     3673.03     4062.63    381.92 o 
   1   3  10    16684.36    17255.21    858.69 o 
   3   3  10      465.36      323.53    178.08 o 
   5   3  10      632.16      247.43    181.70 o 
   7   3  10      163.52     -177.86    177.86 o 
   9   3  10     2566.35     2865.73    339.50 o 
  11   3  10    10616.11    11848.89    684.04 o 
 -28   4  10     1702.28     1833.31    336.38 o 
 -26   4  10       29.45      -17.37    227.12 o 
 -24   4  10     1920.10     2178.26    698.81 o 
 -22   4  10      446.24      189.21    177.93 o 
 -20   4  10     1655.23      893.78    187.28 o 
 -18   4  10    44761.86    51493.12   2266.23 o 
 -16   4  10    41626.15    46155.00   2108.93 o 
 -14   4  10    23653.07    24405.25    674.62 o 
 -12   4  10      298.89      222.05     76.36 o 
 -10   4  10      967.34     1160.81     80.18 o 
  -8   4  10    21948.60    20874.89    506.55 o 
  -6   4  10    35013.90    35102.77    922.78 o 
  -4   4  10    12617.52    14268.68    541.56 o 
  -2   4  10     1590.74     1485.93    233.95 o 
   0   4  10    10172.53     9848.57    496.12 o 
   2   4  10     1365.95     1163.17    211.41 o 
   4   4  10       68.17     -102.48    165.96 o 
   6   4  10      224.64      -39.25    182.33 o 
   8   4  10     1101.67      987.09    266.43 o 
  10   4  10     5741.50     7260.33    523.76 o 
  12   4  10     7225.59     8139.86    567.04 o 
 -29   5  10     1378.02     1067.80    375.97 o 
 -27   5  10      897.59      881.33    283.02 o 
 -25   5  10     1416.18     1137.82    305.37 o 
 -23   5  10     5430.60     5444.49    427.88 o 
 -21   5  10      894.00      569.13    198.37 o 
 -19   5  10      552.42      511.28    170.07 o 
 -17   5  10    17727.66    18138.86    597.60 o 
 -15   5  10    12333.76    13154.09    422.68 o 
 -13   5  10     2072.20     1605.98    127.37 o 
 -11   5  10     1966.81     1613.73     96.28 o 
  -9   5  10      862.77      864.16     75.79 o 
  -7   5  10     6156.82     5901.63    201.02 o 
  -5   5  10    17014.21    16719.47    561.24 o 
  -3   5  10        7.94       -7.89     68.09 o 
  -1   5  10     6599.66     7104.31    414.87 o 
   1   5  10     1433.43      963.26    203.51 o 
   3   5  10      116.97     -124.92    161.26 o 
   5   5  10    10212.93    11708.04    625.57 o 
   7   5  10      830.80      564.20    244.12 o 
   9   5  10      236.25      260.31    228.63 o 
  11   5  10      862.65      843.30    296.23 o 
 -28   6  10     2225.54     1944.21    351.75 o 
 -26   6  10      356.45      325.74    250.30 o 
 -24   6  10     3271.88     3508.59    367.33 o 
 -22   6  10    10855.79    10589.87    650.95 o 
 -20   6  10     3740.67     3227.27    280.78 o 
 -18   6  10     2105.10     1933.95    199.76 o 
 -16   6  10     4197.46     4681.21    250.69 o 
 -14   6  10    13339.15    13682.11    428.52 o 
 -12   6  10    21535.09    22256.70    758.86 o 
 -10   6  10     7096.88     6161.89    203.21 o 
  -8   6  10     5219.02     5046.42    177.51 o 
  -6   6  10      126.07       -5.44     60.08 o 
  -4   6  10     3362.13     3737.32    298.61 o 
  -2   6  10     6173.49     5753.02    228.71 o 
   0   6  10    21768.83    22487.02   1269.45 o 
   2   6  10     8312.26     7823.02    460.99 o 
   4   6  10     3905.23     4557.15    380.91 o 
   6   6  10    11012.87    12309.35   1829.35 o 
   8   6  10     2179.09     2530.14    787.19 o 
  10   6  10      561.95      619.77    361.87 o 
 -27   7  10     1939.90     2174.04    353.66 o 
 -25   7  10      196.19      376.22    260.49 o 
 -23   7  10     4543.63     5202.29    438.57 o 
 -21   7  10     7209.63     7473.71    450.43 o 
 -19   7  10    15280.38    17674.00    740.01 o 
 -17   7  10     1119.52      978.99    143.39 o 
 -15   7  10      419.91      160.70    106.01 o 
 -13   7  10    27280.51    25596.20   1158.00 o 
 -11   7  10    38692.27    39618.84   1067.57 o 
  -9   7  10    12906.53    12965.19    374.51 o 
  -7   7  10     4424.09     4519.36    215.90 o 
  -5   7  10      244.35      -29.36     77.40 o 
  -3   7  10      311.08      395.32    168.72 o 
  -1   7  10     4736.98     4656.01    339.31 o 
   1   7  10     6017.43     6782.24    644.74 o 
   3   7  10       45.15     -168.43    168.43 o 
   5   7  10     2592.02     2244.29    309.98 o 
   7   7  10     7040.74     8348.98    548.33 o 
   9   7  10     1115.66      845.90    289.77 o 
  11   7  10      943.93     1078.15    334.05 o 
 -26   8  10      160.91       19.53    256.37 o 
 -24   8  10     1429.46     1270.47    372.05 o 
 -22   8  10     1843.11     1947.43    290.43 o 
 -20   8  10     2689.08     2248.64    263.98 o 
 -18   8  10      398.41      221.18    162.52 o 
 -16   8  10    17033.67    18322.52    557.62 o 
 -14   8  10      466.85      402.37    112.84 o 
 -12   8  10    18061.75    18697.63    577.95 o 
 -10   8  10    16818.25    17260.73    510.54 o 
  -8   8  10     4855.03     4704.31    195.11 o 
  -6   8  10       80.04      -58.54     58.54 o 
  -4   8  10      898.38      721.46    132.99 o 
  -2   8  10     2196.00     2154.67    155.92 o 
   0   8  10     2463.01     2295.75    359.34 o 
   2   8  10        3.05     -136.97    190.73 o 
   4   8  10      217.65      331.42    226.84 o 
   6   8  10     1443.93     1721.59    310.26 o 
   8   8  10      327.22      -56.56    256.59 o 
  10   8  10      162.13     -184.33    282.11 o 
 -27   9  10     1995.50     1719.30    359.97 o 
 -25   9  10       44.00     -146.41    263.01 o 
 -23   9  10      159.01      250.07    241.61 o 
 -21   9  10      322.69      144.05    203.44 o 
 -19   9  10     3352.73     3162.94    425.77 o 
 -17   9  10     3938.86     3715.13    235.14 o 
 -15   9  10    11376.18    11883.63    410.88 o 
 -13   9  10        2.02      -99.61     99.61 o 
 -11   9  10      912.37      903.52    138.61 o 
  -9   9  10      587.57      381.74    115.30 o 
  -7   9  10     1482.97     1406.68    140.47 o 
  -5   9  10     3919.18     4507.26    320.75 o 
  -3   9  10     9668.52     9494.65    485.70 o 
  -1   9  10       44.11      245.57    111.94 o 
   1   9  10      634.09      372.22    199.37 o 
   3   9  10      540.54      394.18    218.38 o 
   5   9  10       69.15     -124.04    222.77 o 
   7   9  10      391.43       98.80    254.77 o 
   9   9  10      121.31      -53.13    266.18 o 
 -26  10  10      605.82      349.82    292.64 o 
 -24  10  10      128.33     -198.66    240.87 o 
 -22  10  10     1343.65     1075.91    289.95 o 
 -20  10  10     4755.51     4387.60    349.45 o 
 -18  10  10     5058.60     5190.21    376.18 o 
 -16  10  10      458.93      393.08    154.68 o 
 -14  10  10     3817.59     3612.65    250.99 o 
 -12  10  10     2736.21     2736.00    201.82 o 
 -10  10  10     8588.77     8752.47    381.35 o 
  -8  10  10    12208.44    12972.90    462.11 o 
  -6  10  10    11626.40    11589.05    353.87 o 
  -4  10  10    11473.75    10932.34    917.39 o 
  -2  10  10        1.64        1.11    106.40 o 
   0  10  10     3173.93     3147.40    456.03 o 
   2  10  10      178.18      219.50    215.68 o 
   4  10  10      207.44      260.36    233.09 o 
   6  10  10      564.89      196.81    333.72 o 
   8  10  10      584.04      413.67    290.20 o 
 -25  11  10       16.99     -255.52    255.52 o 
 -23  11  10      212.72      -49.93    441.63 o 
 -21  11  10     2263.16     2402.25    545.60 o 
 -19  11  10     2936.87     3410.27    332.06 o 
 -17  11  10     1991.80     2364.93    221.97 o 
 -15  11  10     1909.54     1910.78    196.86 o 
 -13  11  10     1343.46      977.34    164.09 o 
 -11  11  10     5150.97     5614.13    289.38 o 
  -9  11  10     5438.10     5912.92    298.23 o 
  -7  11  10     9231.75     9589.44    326.11 o 
  -5  11  10    11039.63    12216.76    607.77 o 
  -3  11  10      299.10      -22.38    174.75 o 
  -1  11  10       42.38      -69.48    139.06 o 
   1  11  10      276.36      172.03    288.41 o 
   3  11  10      225.55     -175.18    204.67 o 
   5  11  10       38.36     -206.10    227.74 o 
   7  11  10       95.05     -243.59    243.59 o 
 -24  12  10      577.51      518.35    602.27 o 
 -22  12  10      460.44      163.72    377.82 o 
 -20  12  10      309.04      -63.35    256.23 o 
 -18  12  10      267.00      -99.43    227.15 o 
 -16  12  10       53.13      149.22    182.89 o 
 -14  12  10      321.47      431.69    178.59 o 
 -12  12  10       65.85      -30.78    146.78 o 
 -10  12  10       75.73      -13.32    131.39 o 
  -8  12  10      836.32      565.67    169.22 o 
  -6  12  10        5.44      -70.13    134.28 o 
  -4  12  10      391.63      -95.07    168.10 o 
  -2  12  10        5.43      -61.66    166.22 o 
   0  12  10      192.97      232.02    170.94 o 
   2  12  10       63.95      -98.41    336.93 o 
   4  12  10        5.84     -226.52    226.52 o 
   6  12  10       17.45     -257.89    257.89 o 
 -23  13  10      268.73      -39.67    280.17 o 
 -21  13  10     1137.45     1125.97    298.27 o 
 -19  13  10     1098.54      937.82    489.97 o 
 -17  13  10     2318.45     2383.88    270.20 o 
 -15  13  10     1072.07     1595.21    283.08 o 
 -13  13  10     1001.36      989.14    204.75 o 
 -11  13  10     5302.22     4846.39    319.97 o 
  -9  13  10     1194.25     1322.06    208.86 o 
  -7  13  10     1552.88     1365.12    175.65 o 
  -5  13  10     3285.02     3032.27    322.02 o 
  -3  13  10      411.46      155.75    193.25 o 
  -1  13  10        3.46     -119.93    188.06 o 
   1  13  10        7.89     -250.40    346.09 o 
   3  13  10        2.15     -318.64    318.64 o 
   5  13  10       10.22     -206.69    243.39 o 
 -22  14  10       27.16      244.08    283.43 o 
 -20  14  10      971.85     1031.27    316.44 o 
 -18  14  10     1129.84     1083.47    307.73 o 
 -16  14  10     1907.86     1773.97    254.79 o 
 -14  14  10     1047.19     1090.66    238.31 o 
 -12  14  10     4586.32     5036.96    343.64 o 
 -10  14  10     1863.96     2588.06    270.42 o 
  -8  14  10     2599.09     2744.24    219.95 o 
  -6  14  10     1337.03     1283.59    251.96 o 
  -4  14  10      153.98      182.18    226.21 o 
  -2  14  10      111.27      -25.65    135.36 o 
   0  14  10       21.19     -143.19    143.19 o 
   2  14  10       15.19     -306.39    360.34 o 
   4  14  10      102.97     -181.54    344.39 o 
 -19  15  10      121.26     -224.52    372.08 o 
 -17  15  10       84.67     -328.86    406.52 o 
 -15  15  10        6.42     -181.99    181.99 o 
 -13  15  10       52.47       96.55    211.51 o 
 -11  15  10      787.64      862.36    213.21 o 
  -9  15  10       85.76      158.66    195.24 o 
  -7  15  10     1827.74     1670.48    279.31 o 
  -5  15  10      384.98      488.96    238.71 o 
  -3  15  10     1087.35     1345.70    467.23 o 
  -1  15  10      290.77      257.59    154.48 o 
   1  15  10       48.04     -196.14    366.11 o 
   3  15  10      423.90      380.02    428.55 o 
 -18  16  10       33.10       78.38    322.00 o 
 -16  16  10     1418.96     1688.03    279.38 o 
 -14  16  10     3016.89     4042.64    351.13 o 
 -12  16  10     1165.05     1018.60    231.01 o 
 -10  16  10      323.64      519.50    218.47 o 
  -8  16  10       22.10       -1.37    220.09 o 
  -6  16  10      247.16      -26.45    222.83 o 
  -4  16  10      379.91       51.67    247.19 o 
  -2  16  10     1339.63      990.34    192.92 o 
   0  16  10        9.34     -103.16    153.96 o 
   2  16  10       37.82     -274.83    399.70 o 
 -15  17  10     2878.76     3340.47    341.29 o 
 -13  17  10     2908.74     3495.67    668.61 o 
 -11  17  10     2857.05     3304.58    333.46 o 
  -9  17  10     1716.08     1940.26    327.17 o 
  -7  17  10      713.52     1025.64    293.18 o 
  -5  17  10       21.07      155.10    252.27 o 
  -3  17  10      658.43      468.60    172.95 o 
  -1  17  10      113.30      -67.31    165.93 o 
 -12  18  10     1077.58     1254.87    269.79 o 
 -10  18  10     2291.41     1965.37    316.33 o 
  -8  18  10     1930.79     2545.50    368.17 o 
  -6  18  10        2.49     -232.40    232.40 o 
  -4  18  10      139.42      139.60    259.15 o 
 -29   1  11      566.13      398.05    359.15 o 
 -27   1  11     1047.46     1442.05    345.60 o 
 -25   1  11      181.74       69.24    215.54 o 
 -23   1  11     4888.53     5125.36    391.44 o 
 -21   1  11      766.78      414.09    158.78 o 
 -19   1  11     2633.24     2658.68    456.78 o 
 -17   1  11     3262.65     3409.98    221.35 o 
 -15   1  11       76.41      -74.44     74.44 o 
 -13   1  11     7574.60     7111.55    221.90 o 
 -11   1  11    14216.69    15196.43    449.07 o 
  -9   1  11    21032.46    21472.62    520.31 o 
  -7   1  11    15037.64    15209.30    496.37 o 
  -5   1  11     5774.02     5450.62    315.81 o 
  -3   1  11     2804.70     2456.61    233.08 o 
  -1   1  11     1533.13     1443.92    210.81 o 
   1   1  11       13.32     -125.44    125.44 o 
   3   1  11      453.40      373.74    172.14 o 
   5   1  11      875.76      694.12    221.06 o 
   7   1  11       53.83       55.88    256.69 o 
   9   1  11     1108.58      965.03    281.91 o 
  11   1  11      706.62      407.36    289.27 o 
 -30   2  11      910.82     1219.62    332.56 o 
 -28   2  11     1400.10     1104.79    301.41 o 
 -26   2  11      343.93      376.07    235.80 o 
 -24   2  11     2858.39     2978.55    344.22 o 
 -22   2  11      713.14      446.47    172.76 o 
 -20   2  11      189.66       -0.12    131.61 o 
 -18   2  11      133.15      289.08    131.30 o 
 -16   2  11      263.27      206.04     87.60 o 
 -14   2  11     7341.36     8783.71    296.71 o 
 -12   2  11    16141.69    16493.67    411.79 o 
 -10   2  11    34461.55    34522.40    794.93 o 
  -8   2  11    17968.18    17021.34    437.28 o 
  -6   2  11    25687.89    26722.46   1556.53 o 
  -4   2  11     5589.40     5258.22    309.84 o 
  -2   2  11    14348.42    14553.54    648.56 o 
   0   2  11     2377.09     1993.29    325.90 o 
   2   2  11     1680.42     1500.34    403.60 o 
   4   2  11     1048.32      897.87    206.67 o 
   6   2  11      189.39      -63.21    236.66 o 
   8   2  11      482.05      164.42    238.46 o 
  10   2  11      652.58      584.00    286.21 o 
 -29   3  11      366.77      399.20    266.05 o 
 -27   3  11      611.34      598.29    270.62 o 
 -25   3  11      116.98      374.68    283.82 o 
 -23   3  11     2116.18     1922.81    248.24 o 
 -21   3  11      311.75      294.30    156.10 o 
 -19   3  11       90.77      -83.33    121.52 o 
 -17   3  11      941.54      966.49    117.32 o 
 -15   3  11      142.93       68.23     85.79 o 
 -13   3  11    16311.90    15393.26    453.93 o 
 -11   3  11     2705.10     2578.45    120.35 o 
  -9   3  11     8512.52     9256.58    257.13 o 
  -7   3  11     1678.95     1722.17    119.93 o 
  -5   3  11       93.95      143.78    115.31 o 
  -3   3  11     3123.67     2717.78    250.58 o 
  -1   3  11    12298.26    11758.47    561.66 o 
   1   3  11      460.85      462.17    170.76 o 
   3   3  11     1367.75     1357.00    225.60 o 
   5   3  11      562.21      502.04    309.96 o 
   7   3  11      515.26      184.92    269.75 o 
   9   3  11      523.90      305.31    232.08 o 
  11   3  11      115.79      334.19    254.31 o 
 -28   4  11      228.56      -98.57    233.03 o 
 -26   4  11       13.80      253.26    250.10 o 
 -24   4  11     1208.76     1470.91    278.38 o 
 -22   4  11      703.22      502.60    202.86 o 
 -20   4  11      269.48       42.42    140.66 o 
 -18   4  11     2944.14     2963.39    186.13 o 
 -16   4  11     2569.86     2631.75    162.72 o 
 -14   4  11     7590.25     7923.94    286.12 o 
 -12   4  11     4603.99     5317.75    217.61 o 
 -10   4  11     2384.11     2005.66    108.54 o 
  -8   4  11     3609.72     3594.95    145.08 o 
  -6   4  11     8191.19     7857.60    306.85 o 
  -4   4  11     3725.46     3455.85    403.59 o 
  -2   4  11     3363.77     3257.12    278.52 o 
   0   4  11     4667.23     4174.12    317.79 o 
   2   4  11       79.56       85.63    168.35 o 
   4   4  11      581.57      448.23    202.23 o 
   6   4  11      171.24      -22.74    294.68 o 
   8   4  11      244.95       19.87    214.03 o 
  10   4  11     1299.58     1504.02    326.04 o 
 -29   5  11       13.22       -5.42    275.68 o 
 -27   5  11       28.39      138.94    256.49 o 
 -25   5  11     2239.06     2396.82    336.00 o 
 -23   5  11     1298.74     1577.68    241.23 o 
 -21   5  11      176.88      125.37    166.89 o 
 -19   5  11     1993.01     1790.57    232.87 o 
 -17   5  11    26143.90    25268.39   1063.80 o 
 -15   5  11      140.07       65.26     91.77 o 
 -13   5  11       24.04      -73.92     73.92 o 
 -11   5  11      707.27      763.80     80.27 o 
  -9   5  11    17949.60    18028.04    451.14 o 
  -7   5  11    21986.86    20863.07    621.62 o 
  -5   5  11    16725.46    18365.17    617.54 o 
  -3   5  11     1236.90     1039.49    257.88 o 
  -1   5  11      256.32      345.51    269.42 o 
   1   5  11        2.91      -41.78    158.99 o 
   3   5  11      164.87      214.48    202.62 o 
   5   5  11      417.33      369.15    215.46 o 
   7   5  11        1.91       45.34    219.40 o 
   9   5  11     5096.99     5524.57    455.47 o 
 -28   6  11       10.59     -159.04    253.24 o 
 -26   6  11     1558.86     1544.87    406.83 o 
 -24   6  11     5234.24     5345.62    469.47 o 
 -22   6  11      407.93      161.23    200.17 o 
 -20   6  11      953.78      658.60    184.83 o 
 -18   6  11     3641.20     3675.97    374.00 o 
 -16   6  11    12623.78    13634.82    460.21 o 
 -14   6  11     1503.20     1618.49    141.65 o 
 -12   6  11      599.07      358.44     92.80 o 
 -10   6  11     3302.33     2651.36    186.11 o 
  -8   6  11     7889.01     7241.76    255.75 o 
  -6   6  11    30988.22    33602.13   1166.10 o 
  -4   6  11     1595.16     1467.64    254.82 o 
  -2   6  11      780.65      692.13    206.64 o 
   0   6  11        3.24      -69.52    171.52 o 
   2   6  11        3.50     -163.62    163.62 o 
   4   6  11      748.30      731.22    234.52 o 
   6   6  11      770.77      465.06    254.20 o 
   8   6  11     1879.78     1445.63    305.16 o 
  10   6  11     2277.78     2551.17    373.43 o 
 -27   7  11       28.63       22.81    258.54 o 
 -25   7  11     2837.44     3423.56    400.88 o 
 -23   7  11     4579.54     4769.86    622.30 o 
 -21   7  11      520.05      310.87    186.92 o 
 -19   7  11      252.63       37.49    129.19 o 
 -17   7  11     1121.85     1038.12    140.44 o 
 -15   7  11     1466.60     1257.94    156.67 o 
 -13   7  11    11740.35    11741.38    390.04 o 
 -11   7  11     5607.35     5446.26    235.11 o 
  -9   7  11      279.52      133.46     72.97 o 
  -7   7  11     2644.86     2428.00    159.29 o 
  -5   7  11      246.78      331.25    109.49 o 
  -3   7  11    12268.13    12780.50    610.89 o 
  -1   7  11    19227.72    20688.66    909.48 o 
   1   7  11     1059.61     1069.79    240.90 o 
   3   7  11      829.73      565.36    228.40 o 
   5   7  11     1251.45      775.44    268.87 o 
   7   7  11      107.21      -45.06    246.29 o 
   9   7  11       41.12     -264.05    264.05 o 
 -28   8  11      704.52      753.24    297.56 o 
 -26   8  11      156.83      100.18    250.07 o 
 -24   8  11     2560.09     2785.50    656.87 o 
 -22   8  11     4744.54     4738.15    361.87 o 
 -20   8  11      619.73      486.75    191.48 o 
 -18   8  11      161.77      160.82    125.33 o 
 -16   8  11     6825.66     6914.11    296.22 o 
 -14   8  11     9451.84    10037.07    360.13 o 
 -12   8  11    26569.66    27666.31    790.45 o 
 -10   8  11    12111.03    13424.56    418.71 o 
  -8   8  11     1601.49     1699.58    141.49 o 
  -6   8  11     2202.26     1934.26    147.99 o 
  -4   8  11     5472.37     5691.26    288.29 o 
  -2   8  11     9454.26    10060.78    542.09 o 
   0   8  11     4741.35     5382.72    399.40 o 
   2   8  11     1473.85     1414.40    280.04 o 
   4   8  11      221.65     -192.79    219.02 o 
   6   8  11      771.40      679.46    271.31 o 
   8   8  11      282.75       18.40    290.24 o 
 -27   9  11      414.69      361.99    288.90 o 
 -25   9  11      741.02      682.87    293.45 o 
 -23   9  11     2498.86     2845.75    318.47 o 
 -21   9  11     1725.64     1599.04    269.84 o 
 -19   9  11     1232.83     1071.24    178.24 o 
 -17   9  11      524.51      477.17    146.48 o 
 -15   9  11     1997.73     1770.10    175.90 o 
 -13   9  11    15435.84    17245.05    573.12 o 
 -11   9  11    23407.74    27291.80    823.84 o 
  -9   9  11     6907.74     6644.31    317.82 o 
  -7   9  11      781.65      532.92    115.93 o 
  -5   9  11     5693.15     5984.72    300.79 o 
  -3   9  11     3443.19     3136.15    306.27 o 
  -1   9  11      960.74      933.20    233.85 o 
   1   9  11     2892.27     3127.35    348.68 o 
   3   9  11       16.58     -174.21    217.13 o 
   5   9  11       95.26     -228.98    228.98 o 
   7   9  11       85.26     -274.03    274.03 o 
 -26  10  11       36.92     -251.85    251.85 o 
 -24  10  11     1514.05     1726.26    328.08 o 
 -22  10  11     1361.80      810.34    245.30 o 
 -20  10  11       15.40     -178.09    178.09 o 
 -18  10  11      669.95      619.56    163.46 o 
 -16  10  11      675.94      560.24    147.36 o 
 -14  10  11     1227.58     1625.96    177.03 o 
 -12  10  11    19726.28    21489.24    687.80 o 
 -10  10  11     8315.04     8773.33    364.26 o 
  -8  10  11     1009.74      803.44    197.44 o 
  -6  10  11      108.69     -104.98    159.10 o 
  -4  10  11      976.69      956.31    164.28 o 
  -2  10  11     1388.90     1629.58    260.94 o 
   0  10  11     6156.11     6999.67    788.95 o 
   2  10  11        0.26     -203.44    203.44 o 
   4  10  11       12.57     -204.29    236.92 o 
   6  10  11       10.94     -265.72    265.72 o 
 -25  11  11      861.18      472.51    289.69 o 
 -23  11  11     2156.30     2469.44    530.01 o 
 -21  11  11       31.33     -185.86    203.26 o 
 -19  11  11     2017.83     1946.39    407.19 o 
 -17  11  11     4336.49     4845.96    290.15 o 
 -15  11  11       20.81      -85.41    132.35 o 
 -13  11  11     1863.58     2064.59    193.56 o 
 -11  11  11     2159.99     2484.07    207.89 o 
  -9  11  11     2806.03     3091.85    247.91 o 
  -7  11  11     8172.77     8984.71    435.36 o 
  -5  11  11     3462.85     3770.09    330.76 o 
  -3  11  11       40.09     -115.03    268.38 o 
  -1  11  11     3169.70     2838.90    334.77 o 
   1  11  11     1509.78      902.94    263.23 o 
   3  11  11      167.87     -189.20    223.34 o 
   5  11  11      449.23      264.14    437.54 o 
   7  11  11       14.25     -110.85    279.97 o 
 -24  12  11     2660.29     3168.12    424.06 o 
 -22  12  11     1832.33     1981.97    341.44 o 
 -20  12  11     2780.47     3221.06    371.57 o 
 -18  12  11    10756.47    11985.18    533.85 o 
 -16  12  11     6650.38     7802.95    409.24 o 
 -14  12  11       86.78      -30.04    162.26 o 
 -12  12  11      580.59      128.89    146.18 o 
 -10  12  11     2756.26     2566.20    208.98 o 
  -8  12  11     6147.93     6773.74    376.76 o 
  -6  12  11    12393.29    14469.25    611.11 o 
  -4  12  11     1171.09     1251.31    239.38 o 
  -2  12  11     1172.35     1086.11    408.53 o 
   0  12  11     1022.89     1100.70    395.97 o 
   2  12  11      112.05     -155.28    230.39 o 
   4  12  11     3528.78     4965.47    471.34 o 
   6  12  11     1230.43      938.74    323.03 o 
 -23  13  11     3710.91     4160.21    459.50 o 
 -21  13  11      498.95      580.91    502.84 o 
 -19  13  11     4989.54     5419.38    466.61 o 
 -17  13  11     4840.88     5331.67    356.20 o 
 -15  13  11      596.36      382.68    223.68 o 
 -13  13  11     1500.02     1808.21    268.00 o 
 -11  13  11     1088.04     1100.88    200.82 o 
  -9  13  11     1333.01     1523.32    261.84 o 
  -7  13  11     5483.09     5710.32    435.71 o 
  -5  13  11     3797.38     3841.00    361.05 o 
  -3  13  11        0.40      -33.07    147.23 o 
  -1  13  11     1840.74     1473.26    419.72 o 
   1  13  11       47.99     -305.40    305.40 o 
   3  13  11     1150.86      956.88    314.08 o 
   5  13  11     1867.96     2602.64    397.70 o 
 -22  14  11     2076.12     2103.25    372.78 o 
 -20  14  11        1.88     -339.30    507.30 o 
 -18  14  11     2691.80     2303.18    279.58 o 
 -16  14  11       35.79     -190.46    190.46 o 
 -14  14  11     4806.43     5574.88    371.55 o 
 -12  14  11     6651.14     6867.65    396.17 o 
 -10  14  11     2365.07     2286.12    323.92 o 
  -8  14  11     1123.80     1061.00    383.75 o 
  -6  14  11     3043.12     3401.83    563.64 o 
  -4  14  11       23.82     -183.60    183.60 o 
  -2  14  11     3369.03     3710.97    557.87 o 
   0  14  11     1973.59     2030.41    489.63 o 
   2  14  11        3.90      -27.83    347.11 o 
 -19  15  11      346.32     -185.94    369.71 o 
 -17  15  11      323.12     -124.89    338.48 o 
 -15  15  11     5435.98     5929.21    402.63 o 
 -13  15  11     9312.74    11566.12    545.68 o 
 -11  15  11     6849.42     8019.50    493.09 o 
  -9  15  11     2299.44     2489.44    320.66 o 
  -7  15  11      373.92      422.01    284.00 o 
  -5  15  11        3.06     -199.04    199.04 o 
  -3  15  11     3895.85     3140.52    660.80 o 
  -1  15  11     6929.45     7735.82    803.21 o 
   1  15  11      931.32      551.05    455.01 o 
 -18  16  11      238.38      -65.76    309.13 o 
 -16  16  11      248.66      -15.63    217.90 o 
 -14  16  11     5013.19     5285.10    397.20 o 
 -12  16  11     5339.14     6213.72    397.25 o 
 -10  16  11     4197.10     5158.51    450.13 o 
  -8  16  11      191.24      -56.76    227.22 o 
  -6  16  11       31.99     -227.36    227.36 o 
  -4  16  11       39.58      249.38    387.15 o 
  -2  16  11     4541.91     5192.84    721.77 o 
   0  16  11     2895.58     3489.04    643.72 o 
 -15  17  11        5.17     -299.76    299.76 o 
 -13  17  11     2508.82     3086.86    336.67 o 
 -11  17  11      928.49      900.37    293.14 o 
  -9  17  11       55.53     -231.43    231.43 o 
  -7  17  11      349.25      212.14    264.28 o 
  -5  17  11      634.26      450.96    281.40 o 
  -3  17  11      471.21      160.12    201.19 o 
 -30   0  12     9448.51     9669.69    914.51 o 
 -28   0  12     4922.72     4518.24    606.05 o 
 -26   0  12      831.82      739.68    399.02 o 
 -24   0  12      423.49      181.53    265.65 o 
 -22   0  12     1525.66     2008.73    352.89 o 
 -20   0  12     5602.51     6789.80    508.50 o 
 -18   0  12      332.55      334.87    186.24 o 
 -16   0  12      193.46       43.23    139.63 o 
 -14   0  12    46057.03    52272.14   1691.72 o 
 -12   0  12    60174.38    61487.09   1983.20 o 
 -10   0  12     2226.52     1868.97    188.72 o 
  -8   0  12    11681.18    10734.64    550.96 o 
  -6   0  12     3090.62     2678.17    312.15 o 
  -4   0  12    25813.75    26937.76   1519.54 o 
  -2   0  12    38990.04    36034.65   1982.73 o 
   0   0  12    22975.39    25128.77   1480.86 o 
   2   0  12     4222.08     3573.88    467.60 o 
   4   0  12        2.90     -184.94    244.97 o 
   6   0  12      904.21      630.08    326.75 o 
   8   0  12     2172.39     1698.24    437.71 o 
  10   0  12      692.00      523.22    395.97 o 
 -27   1  12        7.30       79.48    230.49 o 
 -25   1  12     3224.30     3663.09    361.94 o 
 -23   1  12       86.41      -80.38    162.40 o 
 -21   1  12      621.79      576.22    166.68 o 
 -19   1  12     7765.53     8314.98    389.02 o 
 -17   1  12     1714.25     1817.40    167.57 o 
 -15   1  12     8043.93     7538.53    297.68 o 
 -13   1  12    33103.63    32109.25    757.28 o 
 -11   1  12     8286.76     7109.73    221.29 o 
  -9   1  12      176.41       99.30     84.96 o 
  -7   1  12     4780.18     5059.01    298.07 o 
  -5   1  12     4549.41     3944.34    283.86 o 
  -3   1  12    14566.91    13892.69    629.98 o 
  -1   1  12    22383.80    21763.15   1620.32 o 
   1   1  12     3289.01     3295.83    320.45 o 
   3   1  12      130.02       66.96    183.05 o 
   5   1  12       35.70     -114.39    188.41 o 
   7   1  12     1565.38     1537.27    300.18 o 
   9   1  12     1651.97     1513.83    338.77 o 
 -30   2  12     1450.06     1321.43    344.47 o 
 -28   2  12        0.89     -194.61    228.27 o 
 -26   2  12     5686.57     6578.06    482.22 o 
 -24   2  12     5516.68     6435.28    424.68 o 
 -22   2  12      682.39      769.08    202.27 o 
 -20   2  12     1812.78     2022.40    205.72 o 
 -18   2  12    17868.25    20535.91   1281.77 o 
 -16   2  12      124.44       35.26     81.64 o 
 -14   2  12    13140.13    14397.18    431.06 o 
 -12   2  12     3912.40     3774.58    170.61 o 
 -10   2  12     6677.12     6609.14    239.99 o 
  -8   2  12    11086.65    11738.90    462.75 o 
  -6   2  12     2281.71     2524.53    226.00 o 
  -4   2  12       48.65       42.77    122.70 o 
  -2   2  12     6525.48     6163.14    384.32 o 
   0   2  12     4305.97     3805.64    319.08 o 
   2   2  12     2651.73     2583.58    283.96 o 
   4   2  12     1714.66     1663.23    261.74 o 
   6   2  12      322.39       74.86    208.85 o 
   8   2  12      850.20      446.87    251.10 o 
 -29   3  12      104.55      340.40    276.20 o 
 -27   3  12     3299.30     3435.89    697.96 o 
 -25   3  12    11364.75    12055.26    588.02 o 
 -23   3  12     4258.83     4010.17    344.19 o 
 -21   3  12       70.65      -53.15    148.57 o 
 -19   3  12     2549.85     2136.10    198.01 o 
 -17   3  12     1116.94      655.27    109.65 o 
 -15   3  12     3278.01     3332.44    223.51 o 
 -13   3  12    10725.97    10217.56    407.40 o 
 -11   3  12     5044.87     4756.36    172.48 o 
  -9   3  12    37191.07    38748.58   1007.35 o 
  -7   3  12    31996.73    31134.76   1203.09 o 
  -5   3  12     9689.97     8613.41    465.23 o 
  -3   3  12       60.30       45.72    148.44 o 
  -1   3  12      891.06      511.85    173.15 o 
   1   3  12     2303.86     2311.97    274.80 o 
   3   3  12     6601.15     6421.94    752.64 o 
   5   3  12     1045.44     1391.45    286.06 o 
   7   3  12      608.41      461.39    264.33 o 
   9   3  12      888.68      687.36    276.92 o 
 -28   4  12      208.98      102.03    250.03 o 
 -26   4  12     8439.46     8891.74    573.56 o 
 -24   4  12     7764.42     8654.84    480.34 o 
 -22   4  12       79.80     -151.04    151.04 o 
 -20   4  12     1346.00     1306.17    180.67 o 
 -18   4  12       83.84       74.72    104.75 o 
 -16   4  12     1125.55      686.83    112.41 o 
 -14   4  12     3688.68     3405.50    189.05 o 
 -12   4  12     1020.87      885.92    104.13 o 
 -10   4  12     4317.31     3587.57    186.99 o 
  -8   4  12    33163.77    34084.26   1813.30 o 
  -6   4  12    12511.49    13144.58    592.34 o 
  -4   4  12     1422.88     1580.55    207.64 o 
  -2   4  12     2455.30     2735.92    275.21 o 
   0   4  12     2750.15     2755.67    283.59 o 
   2   4  12     6416.39     7414.95    864.96 o 
   4   4  12     2854.28     3539.11    362.85 o 
   6   4  12      383.41        0.03    211.49 o 
   8   4  12      376.57      677.64    282.96 o 
 -29   5  12     1335.67     1268.13    329.24 o 
 -27   5  12      453.39      458.11    264.04 o 
 -25   5  12     6577.94     6050.55    515.13 o 
 -23   5  12     1203.52      851.82    219.69 o 
 -21   5  12     4624.05     4401.56    491.59 o 
 -19   5  12     5039.92     4822.18    242.14 o 
 -17   5  12     1307.84      989.63    135.71 o 
 -15   5  12     2583.99     2331.02    157.72 o 
 -13   5  12    15855.47    15826.30    475.72 o 
 -11   5  12     1229.38      977.09    104.19 o 
  -9   5  12      451.93      379.14    102.13 o 
  -7   5  12     8435.48     8046.66    365.33 o 
  -5   5  12        9.09     -127.14    127.14 o 
  -3   5  12    15605.22    14949.13    684.31 o 
  -1   5  12     2902.58     2975.69    296.53 o 
   1   5  12      607.13      428.11    292.31 o 
   3   5  12     1538.08     1668.05    283.65 o 
   5   5  12      565.03      382.97    225.38 o 
   7   5  12      993.37     1110.11    288.47 o 
   9   5  12     1837.83     2561.28    383.38 o 
 -28   6  12     1413.52     1244.82    332.55 o 
 -26   6  12      143.85      365.31    258.49 o 
 -24   6  12     2730.04     2861.17    304.28 o 
 -22   6  12     2069.32     1897.74    252.47 o 
 -20   6  12     8904.25     9330.73    359.76 o 
 -18   6  12     7770.78     7347.86    309.92 o 
 -16   6  12       81.28       -6.43    102.51 o 
 -14   6  12    29009.66    31511.62    853.47 o 
 -12   6  12    27383.13    29131.92    789.57 o 
 -10   6  12     1896.76     1910.03    157.45 o 
  -8   6  12       29.21      -52.73     71.43 o 
  -6   6  12      304.31      225.88    145.98 o 
  -4   6  12    10765.25    11537.23    576.65 o 
  -2   6  12    12811.22    15617.59    732.11 o 
   0   6  12     2305.22     2386.77    405.30 o 
   2   6  12      103.12       71.55    203.53 o 
   4   6  12       64.09      203.89    215.61 o 
   6   6  12      269.29      262.79    230.93 o 
   8   6  12      817.32     1053.91    375.78 o 
 -27   7  12     1087.13     1012.38    299.81 o 
 -25   7  12      345.38      183.95    225.87 o 
 -23   7  12        3.85     -200.09    200.09 o 
 -21   7  12     5492.23     5108.12    358.70 o 
 -19   7  12     4012.60     4013.86    236.21 o 
 -17   7  12     5416.11     6569.51    293.45 o 
 -15   7  12    15136.24    14927.08    645.85 o 
 -13   7  12    13496.97    15020.72    464.06 o 
 -11   7  12    16849.96    17628.32    557.30 o 
  -9   7  12      166.83      -43.77     82.69 o 
  -7   7  12     2382.91     2191.44    158.15 o 
  -5   7  12     4606.51     4862.25    348.49 o 
  -3   7  12     6692.91     7043.28    501.20 o 
  -1   7  12    14453.45    16085.34   1230.09 o 
   1   7  12     3857.65     3736.06    364.68 o 
   3   7  12        1.23     -166.90    210.32 o 
   5   7  12        0.79     -106.53    228.69 o 
   7   7  12     1001.56      989.45    324.37 o 
 -28   8  12     3799.99     3816.50    451.24 o 
 -26   8  12       61.35      -18.68    244.66 o 
 -24   8  12      684.37      328.10    232.80 o 
 -22   8  12      601.65      431.88    213.72 o 
 -20   8  12      954.43      782.04    162.85 o 
 -18   8  12      762.91      546.69    130.83 o 
 -16   8  12      125.87       15.17    102.67 o 
 -14   8  12     6213.89     6862.10    291.61 o 
 -12   8  12     3042.36     2900.26    175.83 o 
 -10   8  12      585.47      539.98    128.32 o 
  -8   8  12      423.87      256.92    106.06 o 
  -6   8  12     1121.38     1230.18    216.88 o 
  -4   8  12     6947.63     6929.17    435.77 o 
  -2   8  12     6355.66     6275.60    543.95 o 
   0   8  12     8877.07     9475.01   1021.23 o 
   2   8  12     1402.77     1530.66    303.46 o 
   4   8  12      751.92      968.19    397.33 o 
   6   8  12      414.72     -205.83    363.09 o 
 -27   9  12       10.57     -291.32    291.32 o 
 -25   9  12     2609.37     2846.94    378.00 o 
 -23   9  12      651.43      315.09    223.15 o 
 -21   9  12        8.01     -206.72    206.72 o 
 -19   9  12       51.21     -136.11    136.11 o 
 -17   9  12       22.91      -55.92    129.26 o 
 -15   9  12     1285.25     1232.63    160.15 o 
 -13   9  12     2684.15     2659.62    268.53 o 
 -11   9  12      722.56      608.15    166.29 o 
  -9   9  12     8234.03     8928.04    438.65 o 
  -7   9  12     2902.92     2770.45    186.03 o 
  -5   9  12      151.57      -37.59    162.14 o 
  -3   9  12      156.84      184.46    194.08 o 
  -1   9  12      115.60     -161.15    201.67 o 
   1   9  12        4.65      -87.95    223.48 o 
   3   9  12      883.19      911.08    271.27 o 
   5   9  12      113.50     -293.30    370.72 o 
   7   9  12      100.86     -264.68    264.68 o 
 -26  10  12     2239.95     2739.19    847.93 o 
 -24  10  12     3146.78     3372.38    349.46 o 
 -22  10  12       59.67     -193.34    193.34 o 
 -20  10  12      136.86      -18.03    160.88 o 
 -18  10  12      138.83      -53.23    147.49 o 
 -16  10  12     1802.87     1759.41    194.84 o 
 -14  10  12      650.09      236.12    138.24 o 
 -12  10  12      247.79      -27.02    120.50 o 
 -10  10  12     9722.04     9834.38    758.36 o 
  -8  10  12    12387.41    13251.67    554.55 o 
  -6  10  12     8368.91     9385.60    411.40 o 
  -4  10  12     9451.26     9950.13    552.09 o 
  -2  10  12      675.45      775.77    241.25 o 
   0  10  12      529.77      494.30    256.05 o 
   2  10  12     2153.52     2024.47    326.41 o 
   4  10  12     1382.06     1112.18    334.21 o 
   6  10  12      284.00     -156.27    419.40 o 
 -25  11  12     1175.24     1366.06    497.09 o 
 -23  11  12      199.95      -83.67    229.87 o 
 -21  11  12      104.42     -214.80    214.80 o 
 -19  11  12       64.45     -145.34    145.34 o 
 -17  11  12      749.79      571.38    173.27 o 
 -15  11  12     1019.72      940.86    173.70 o 
 -13  11  12      592.13      518.60    156.84 o 
 -11  11  12     3869.45     4004.58    300.75 o 
  -9  11  12     2185.71     2442.11    238.03 o 
  -7  11  12     2886.97     3575.50    292.25 o 
  -5  11  12     6158.03     6483.51    514.26 o 
  -3  11  12     1272.49     1264.32    261.27 o 
  -1  11  12      232.06       -2.07    226.06 o 
   1  11  12      850.66      495.58    300.63 o 
   3  11  12     2430.48     2868.84    389.36 o 
   5  11  12      315.33      -96.30    271.90 o 
 -24  12  12      237.45      381.55    276.72 o 
 -22  12  12       43.35     -228.87    271.30 o 
 -20  12  12      186.79     -157.45    231.70 o 
 -18  12  12       19.65     -144.36    175.34 o 
 -16  12  12        9.29     -168.25    168.25 o 
 -14  12  12        2.02     -130.36    130.36 o 
 -12  12  12       76.87     -123.05    160.54 o 
 -10  12  12      160.35     -148.66    148.66 o 
  -8  12  12       72.64      -18.25    155.90 o 
  -6  12  12       29.34     -150.98    150.98 o 
  -4  12  12      365.55      153.90    265.85 o 
  -2  12  12        1.08     -192.19    192.19 o 
   0  12  12       99.49     -118.92    216.66 o 
   2  12  12      258.44      272.74    272.47 o 
   4  12  12       28.88     -248.00    248.00 o 
 -23  13  12     1391.91     1446.28    332.00 o 
 -21  13  12        0.63     -247.87    247.87 o 
 -19  13  12      256.66       18.50    207.14 o 
 -17  13  12       68.86      -43.36    183.02 o 
 -15  13  12     1660.97     1560.80    235.17 o 
 -13  13  12     2235.89     2281.21    296.82 o 
 -11  13  12      381.84      113.68    211.98 o 
  -9  13  12     1011.43      859.69    253.29 o 
  -7  13  12     1990.14     2089.41    297.02 o 
  -5  13  12      606.78      233.43    344.05 o 
  -3  13  12      650.28      303.90    215.90 o 
  -1  13  12     1818.13     2613.66    361.84 o 
   1  13  12     1304.16     1546.43    336.87 o 
   3  13  12      839.90      743.25    324.86 o 
 -22  14  12      113.61     -258.38    271.79 o 
 -20  14  12      348.56      278.58    259.86 o 
 -18  14  12     1079.30      705.88    243.16 o 
 -16  14  12       27.12      -56.48    206.44 o 
 -14  14  12     1777.46     1991.67    326.45 o 
 -12  14  12      512.93      391.52    240.08 o 
 -10  14  12      930.44      765.78    263.13 o 
  -8  14  12     4405.83     5582.41    448.10 o 
  -6  14  12      339.67      276.05    231.87 o 
  -4  14  12      995.62      702.36    386.13 o 
  -2  14  12      974.90      742.06    444.16 o 
   0  14  12     1218.72     1051.81    314.99 o 
 -19  15  12      276.15     -131.81    274.53 o 
 -17  15  12      391.10      240.45    275.07 o 
 -15  15  12      154.15       -5.82    238.91 o 
 -13  15  12        7.74        6.42    232.93 o 
 -11  15  12       15.96      -86.43    222.21 o 
  -9  15  12      323.62       76.60    242.94 o 
  -7  15  12      128.07     -206.57    206.57 o 
  -5  15  12      199.45      -80.08    357.63 o 
  -3  15  12        1.63       16.97    354.91 o 
  -1  15  12      334.80      343.03    400.38 o 
 -18  16  12      238.37      275.17    254.65 o 
 -16  16  12      491.51      417.90    416.94 o 
 -14  16  12      973.76      868.49    277.88 o 
 -12  16  12      249.21      215.66    253.38 o 
 -10  16  12      227.61       85.80    319.98 o 
  -8  16  12      403.19      213.75    250.68 o 
  -6  16  12      730.91      476.48    276.27 o 
  -4  16  12     1367.67     1041.32    457.05 o 
 -15  17  12     1650.13     1727.17    348.39 o 
 -13  17  12      972.23     1496.16    334.62 o 
 -11  17  12      242.58      172.02    263.79 o 
  -9  17  12      800.60      467.31    288.76 o 
  -7  17  12     1202.92     1492.84    333.39 o 
 -29   1  13     1968.23     2229.83    345.71 o 
 -27   1  13     3554.41     3343.36    377.11 o 
 -25   1  13      558.86      368.03    189.87 o 
 -23   1  13     3553.36     3223.84    263.58 o 
 -21   1  13     5350.83     4855.52    437.72 o 
 -19   1  13      273.33      133.89    119.63 o 
 -17   1  13     1489.35     1515.79    157.08 o 
 -15   1  13     1477.90     1224.58    117.46 o 
 -13   1  13     5003.06     4930.28    183.40 o 
 -11   1  13     3968.31     3817.92    214.58 o 
  -9   1  13      144.17       41.94     91.14 o 
  -7   1  13     1466.74     1378.19    183.29 o 
  -5   1  13     4663.67     4987.64    337.53 o 
  -3   1  13     2653.69     3034.90    278.92 o 
  -1   1  13      384.30      496.77    175.33 o 
   1   1  13     1162.13     1090.13    224.70 o 
   3   1  13     2412.17     2225.75    307.83 o 
   5   1  13      988.93      942.09    333.89 o 
   7   1  13      746.15      771.11    291.14 o 
 -30   2  13     4827.89     5762.28    508.93 o 
 -28   2  13     1785.88     1564.58    420.74 o 
 -26   2  13      583.30      628.07    234.29 o 
 -24   2  13      514.03      455.44    191.11 o 
 -22   2  13     5256.18     4823.68    405.15 o 
 -20   2  13     2392.19     2068.35    210.49 o 
 -18   2  13      382.41      197.84    120.43 o 
 -16   2  13      100.46       24.09     89.17 o 
 -14   2  13     1358.63     1357.37    154.95 o 
 -12   2  13    17242.30    18349.24    524.43 o 
 -10   2  13     3208.70     2699.86    177.93 o 
  -8   2  13      825.88      900.02    136.48 o 
  -6   2  13    11034.87    10480.38    507.57 o 
  -4   2  13     5822.22     5775.23    363.40 o 
  -2   2  13     3718.28     3792.13    312.25 o 
   0   2  13     2964.22     2791.05    293.96 o 
   2   2  13     6521.40     7636.05    527.33 o 
   4   2  13     3127.57     3026.31    339.77 o 
   6   2  13     1546.59      883.64    297.73 o 
   8   2  13     1113.10      708.46    291.97 o 
 -29   3  13      346.34      605.03    291.14 o 
 -27   3  13      102.87      307.82    262.51 o 
 -25   3  13      664.92      744.26    229.33 o 
 -23   3  13       12.84     -148.21    148.21 o 
 -21   3  13     3678.94     3501.87    279.51 o 
 -19   3  13     2180.84     2411.20    255.48 o 
 -17   3  13       33.60      -88.20     88.20 o 
 -15   3  13     7791.18     7607.04    285.05 o 
 -13   3  13     7475.93     6750.27    295.35 o 
 -11   3  13     1745.22     1903.37    159.57 o 
  -9   3  13        8.65      -46.18     86.53 o 
  -7   3  13      353.79      314.40    210.54 o 
  -5   3  13     5709.35     5868.24    364.98 o 
  -3   3  13      704.06      362.81    187.91 o 
  -1   3  13      739.54      718.41    212.38 o 
   1   3  13     4402.03     4026.96    351.12 o 
   3   3  13        2.76       78.72    221.87 o 
   5   3  13      411.85      200.54    225.95 o 
   7   3  13     1293.38     1076.08    506.75 o 
 -30   4  13       81.64       25.80    272.59 o 
 -28   4  13     1496.60     1940.45    340.51 o 
 -26   4  13     3475.63     3904.20    570.28 o 
 -24   4  13     2294.40     2189.64    247.96 o 
 -22   4  13      102.05     -146.74    146.74 o 
 -20   4  13      889.37      722.87    165.02 o 
 -18   4  13      390.10       58.53    108.75 o 
 -16   4  13     4124.23     4407.50    224.27 o 
 -14   4  13     4244.46     4131.78    205.54 o 
 -12   4  13     2202.62     1921.05    200.22 o 
 -10   4  13     5309.95     5794.98    272.10 o 
  -8   4  13     6968.35     7344.75    380.92 o 
  -6   4  13      685.65      609.15    160.06 o 
  -4   4  13      149.44     -156.46    156.46 o 
  -2   4  13     2217.13     2459.86    275.44 o 
   0   4  13      560.62      335.86    195.52 o 
   2   4  13     2999.81     3146.12    603.61 o 
   4   4  13     3803.62     4086.40    391.57 o 
   6   4  13      105.70     -135.47    212.14 o 
 -29   5  13      755.43      893.93    312.96 o 
 -27   5  13     8324.27    10502.02    652.33 o 
 -25   5  13     4241.25     4875.56    377.59 o 
 -23   5  13     1213.77     1081.93    230.02 o 
 -21   5  13     1706.10     1517.61    207.29 o 
 -19   5  13      163.25      -38.61    107.41 o 
 -17   5  13     1137.85     1146.50    141.85 o 
 -15   5  13     6067.67     6106.49    270.47 o 
 -13   5  13     5842.92     6254.74    295.37 o 
 -11   5  13     6488.00     6750.68    300.75 o 
  -9   5  13    24160.81    25554.60    805.27 o 
  -7   5  13     9396.45     9776.68    448.91 o 
  -5   5  13      307.64        3.24    147.22 o 
  -3   5  13       14.28     -175.89    235.66 o 
  -1   5  13     5158.08     5955.21    409.55 o 
   1   5  13    10334.96    10958.64    900.09 o 
   3   5  13     8267.90     8157.92   1184.79 o 
   5   5  13     2844.86     3102.19    369.37 o 
   7   5  13       22.39      108.01    256.04 o 
 -28   6  13     3493.21     4572.03    505.95 o 
 -26   6  13     6382.33     7643.55    886.67 o 
 -24   6  13     3020.47     3347.35    316.76 o 
 -22   6  13       44.08       20.43    167.29 o 
 -20   6  13      471.90      231.51    181.87 o 
 -18   6  13       17.51      -66.59    110.79 o 
 -16   6  13     9467.23    10847.46    528.59 o 
 -14   6  13     2918.95     3291.24    238.93 o 
 -12   6  13     3466.26     3096.54    202.76 o 
 -10   6  13     5618.19     5355.47    349.41 o 
  -8   6  13     4194.17     4178.05    263.19 o 
  -6   6  13     2282.54     2361.78    254.93 o 
  -4   6  13     3441.10     4031.72    342.31 o 
  -2   6  13       44.16      -33.43    170.10 o 
   0   6  13     4542.87     4704.37    776.40 o 
   2   6  13     5929.60     6363.42    465.75 o 
   4   6  13     3608.15     4021.70    404.34 o 
   6   6  13      186.38       16.29    361.70 o 
 -27   7  13     2212.32     2449.17    355.57 o 
 -25   7  13     2370.55     2035.27    414.54 o 
 -23   7  13       27.28     -149.31    201.87 o 
 -21   7  13     3313.47     3980.44    249.06 o 
 -19   7  13     2357.00     2180.95    180.48 o 
 -17   7  13      699.84      480.87    126.49 o 
 -15   7  13    10087.29    10476.13    387.77 o 
 -13   7  13     5829.82     5687.55    300.00 o 
 -11   7  13      232.05       89.18    108.96 o 
  -9   7  13       22.15     -119.05    119.05 o 
  -7   7  13      484.95      309.34    132.19 o 
  -5   7  13      967.53     1123.21    230.10 o 
  -3   7  13     1827.73     1675.33    269.93 o 
  -1   7  13      716.68      419.93    221.48 o 
   1   7  13      817.05      601.76    248.28 o 
   3   7  13      149.92       -6.23    216.35 o 
   5   7  13       62.03       82.41    251.05 o 
 -28   8  13       17.13      -17.32    537.98 o 
 -26   8  13      480.84       94.12    265.63 o 
 -24   8  13       19.64     -211.65    216.36 o 
 -22   8  13      861.45      898.62    297.31 o 
 -20   8  13     8412.34     9544.56    762.71 o 
 -18   8  13      499.12      372.47    131.70 o 
 -16   8  13      647.65      493.86    126.69 o 
 -14   8  13     9320.40     9646.55    411.10 o 
 -12   8  13     3104.19     3613.93    271.75 o 
 -10   8  13     1084.72      858.40    161.54 o 
  -8   8  13      122.51       34.91    124.31 o 
  -6   8  13     1201.61     1187.57    298.58 o 
  -4   8  13     7971.01     8651.92    500.01 o 
  -2   8  13    14543.55    15975.99    778.80 o 
   0   8  13      925.31     1154.88    293.85 o 
   2   8  13      114.65      -58.56    232.30 o 
   4   8  13     1058.65     1068.11    495.89 o 
   6   8  13      810.96      999.51    318.31 o 
 -27   9  13      313.64      421.06    286.24 o 
 -25   9  13      301.51      157.05    239.05 o 
 -23   9  13       78.24     -179.18    245.22 o 
 -21   9  13     1560.37     1931.82    247.49 o 
 -19   9  13     3206.49     3588.77    281.10 o 
 -17   9  13        1.26     -119.68    119.68 o 
 -15   9  13       23.31     -114.12    114.12 o 
 -13   9  13     4278.34     4713.95    319.05 o 
 -11   9  13       27.69     -117.43    133.93 o 
  -9   9  13       30.86      -19.33    182.32 o 
  -7   9  13      861.76      741.78    207.34 o 
  -5   9  13    10243.02    11144.24    870.22 o 
  -3   9  13    14067.07    14404.92   1099.95 o 
  -1   9  13     5842.52     6295.54    465.55 o 
   1   9  13      994.02      846.92    285.18 o 
   3   9  13      155.74     -248.39    248.39 o 
   5   9  13      606.39      374.47    283.14 o 
 -26  10  13     1009.33     1001.03    314.85 o 
 -24  10  13     1341.23      848.83    254.66 o 
 -22  10  13     1056.24      683.05    322.21 o 
 -20  10  13     4594.76     4375.00    326.40 o 
 -18  10  13     1348.84     1083.51    182.52 o 
 -16  10  13      338.81      192.40    144.46 o 
 -14  10  13      223.98      -38.40    151.13 o 
 -12  10  13      717.75      709.81    173.17 o 
 -10  10  13     5075.65     5353.35    327.79 o 
  -8  10  13     1452.33     1493.53    275.27 o 
  -6  10  13      112.68     -174.62    174.62 o 
  -4  10  13      564.51      275.73    215.59 o 
  -2  10  13     2857.68     3333.53    373.14 o 
   0  10  13      448.99      296.18    249.43 o 
   2  10  13      925.80     1241.89    475.37 o 
   4  10  13        2.21     -262.09    262.09 o 
 -25  11  13     4767.60     5369.13    547.44 o 
 -23  11  13      450.53       83.83    228.85 o 
 -21  11  13     2947.24     2964.61    274.70 o 
 -19  11  13     1634.18     1681.13    331.96 o 
 -17  11  13      215.69      -54.90    144.88 o 
 -15  11  13     3289.13     3183.75    275.97 o 
 -13  11  13     1991.59     1833.90    220.88 o 
 -11  11  13      645.39      685.55    183.04 o 
  -9  11  13     6637.27     7466.25    541.99 o 
  -7  11  13     2889.80     2426.39    314.98 o 
  -5  11  13      813.82      432.40    231.17 o 
  -3  11  13        2.29     -175.51    201.26 o 
  -1  11  13       95.87       37.03    231.66 o 
   1  11  13     3294.43     3391.67    401.12 o 
   3  11  13     1692.72     1928.22    398.35 o 
 -24  12  13     3250.46     3783.67    438.91 o 
 -22  12  13       83.02     -246.40    246.40 o 
 -20  12  13      797.27      641.90    211.32 o 
 -18  12  13      652.46      498.68    201.07 o 
 -16  12  13     3062.06     2885.82    244.46 o 
 -14  12  13     6579.08     7950.29    440.53 o 
 -12  12  13       12.28     -155.85    155.85 o 
 -10  12  13     5287.55     6071.78    368.34 o 
  -8  12  13     6293.59     8549.24    597.89 o 
  -6  12  13     3353.00     3741.37    413.98 o 
  -4  12  13        3.20     -191.40    191.40 o 
  -2  12  13      250.62       74.82    247.05 o 
   0  12  13     2696.66     3176.85    395.83 o 
   2  12  13     4237.23     5162.36    504.19 o 
 -23  13  13       39.88     -265.70    265.70 o 
 -21  13  13      406.30      121.33    265.47 o 
 -19  13  13        5.19     -220.67    220.67 o 
 -17  13  13     2668.04     3191.68    306.83 o 
 -15  13  13     5172.90     6437.50    469.13 o 
 -13  13  13     1930.88     1508.89    441.78 o 
 -11  13  13     3841.50     3473.56    349.46 o 
  -9  13  13     9138.96     9837.66    699.20 o 
  -7  13  13     2130.42     2319.15    484.20 o 
  -5  13  13      128.13       51.91    335.24 o 
  -3  13  13      319.04       86.86    239.80 o 
  -1  13  13      423.97      214.10    312.51 o 
   1  13  13     4480.15     4761.78    895.34 o 
 -22  14  13     1780.57     2026.79    420.74 o 
 -20  14  13     1599.75     1558.43    269.23 o 
 -18  14  13       39.84     -154.47    199.76 o 
 -16  14  13     3274.29     3446.41    374.75 o 
 -14  14  13     4275.86     4220.17    411.86 o 
 -12  14  13       38.55     -191.37    223.28 o 
 -10  14  13     2319.14     2357.59    325.01 o 
  -8  14  13     2278.48     2238.08    492.34 o 
  -6  14  13      266.44      316.23    383.75 o 
  -4  14  13     2093.73     2283.52    498.45 o 
  -2  14  13      522.95       40.38    395.29 o 
 -19  15  13     3753.37     4508.94    393.22 o 
 -17  15  13       41.41      -32.81    254.38 o 
 -15  15  13     4051.20     4524.09    427.18 o 
 -13  15  13     1616.65     1591.18    295.87 o 
 -11  15  13       31.68     -274.18    274.18 o 
  -9  15  13      734.97      705.05    252.82 o 
  -7  15  13       17.76     -111.98    344.73 o 
  -5  15  13     2635.12     2316.44    528.99 o 
  -3  15  13     4104.40     4328.56    684.78 o 
 -16  16  13       70.31      -31.47    416.52 o 
 -14  16  13     1564.33     2259.75    364.19 o 
 -12  16  13      214.84     -156.97    237.07 o 
 -10  16  13      114.91     -161.33    232.47 o 
  -8  16  13       99.30      -55.99    397.67 o 
  -6  16  13      936.27      974.16    487.25 o 
 -30   0  14     1019.73     1119.36    435.67 o 
 -28   0  14       19.16       37.33    376.97 o 
 -26   0  14      217.96       20.55    256.90 o 
 -24   0  14      772.90      580.89    571.56 o 
 -22   0  14    20682.00    25611.13   1263.85 o 
 -20   0  14    11457.08    13648.85    752.22 o 
 -18   0  14       21.30        5.01    159.94 o 
 -16   0  14     2640.57     2303.66    258.95 o 
 -14   0  14     1685.79     1781.86    208.60 o 
 -12   0  14       34.93     -123.41    123.41 o 
 -10   0  14     2365.39     2616.89    255.46 o 
  -8   0  14        2.33     -153.72    181.54 o 
  -6   0  14     7589.04     8113.84    621.32 o 
  -4   0  14    17975.79    20103.89   1233.82 o 
  -2   0  14     1686.19     1871.60    357.29 o 
   0   0  14       43.57     -224.27    239.54 o 
   2   0  14      583.76      564.96    322.67 o 
   4   0  14     2587.95     2204.15    459.76 o 
   6   0  14     3697.93     4143.28    622.34 o 
 -29   1  14        1.18       36.11    258.80 o 
 -27   1  14     1958.27     1516.89    278.16 o 
 -25   1  14      113.97     -176.52    176.52 o 
 -23   1  14     2984.85     3195.79    301.33 o 
 -21   1  14    13118.48    14427.26    600.28 o 
 -19   1  14     2258.47     1899.02    186.87 o 
 -17   1  14     1502.92     1418.27    157.47 o 
 -15   1  14      393.46      316.68    107.54 o 
 -13   1  14     1880.71     2083.52    179.50 o 
 -11   1  14     1689.20     1429.07    145.02 o 
  -9   1  14     4675.40     4485.24    237.50 o 
  -7   1  14      715.40      463.43    166.62 o 
  -5   1  14    10365.86    10585.99    533.17 o 
  -3   1  14     6521.23     6944.40    428.04 o 
  -1   1  14     1659.02     1406.24    243.04 o 
   1   1  14        1.71      -49.40    187.46 o 
   3   1  14      184.69      194.67    212.93 o 
   5   1  14      841.61      499.45    251.63 o 
 -30   2  14      273.36      235.50    300.62 o 
 -28   2  14     5453.03     6155.52    593.84 o 
 -26   2  14     8249.51     9737.52    837.98 o 
 -24   2  14      266.89       43.21    166.56 o 
 -22   2  14      834.41      741.92    183.50 o 
 -20   2  14     1986.49     1807.68    199.19 o 
 -18   2  14     1340.63     1155.86    162.67 o 
 -16   2  14    18309.98    19754.75    577.08 o 
 -14   2  14     7008.95     7972.22    415.89 o 
 -12   2  14       25.09      -84.00     89.23 o 
 -10   2  14     8122.41     8784.46    356.97 o 
  -8   2  14      668.71      506.46    161.98 o 
  -6   2  14      419.90      401.16    205.46 o 
  -4   2  14     1699.70     1784.64    345.58 o 
  -2   2  14     1124.48      870.13    208.13 o 
   0   2  14      889.51      774.21    229.69 o 
   2   2  14     4376.05     4781.56    399.45 o 
   4   2  14      775.06      744.64    277.88 o 
   6   2  14        9.59       34.20    251.09 o 
 -29   3  14     5686.18     6068.96    521.10 o 
 -27   3  14    15970.06    17745.20    784.64 o 
 -25   3  14    12170.41    12862.89    567.92 o 
 -23   3  14        2.40     -153.53    153.53 o 
 -21   3  14       60.05     -127.07    142.24 o 
 -19   3  14     2109.43     1899.92    186.64 o 
 -17   3  14    12676.42    12767.62    588.83 o 
 -15   3  14    28980.94    29404.86    931.10 o 
 -13   3  14     4704.31     4822.32    320.24 o 
 -11   3  14     8369.86     8238.55    505.45 o 
  -9   3  14     2441.16     2522.42    426.67 o 
  -7   3  14       36.67     -127.18    127.18 o 
  -5   3  14       84.41     -130.21    130.21 o 
  -3   3  14      519.96      309.39    173.17 o 
  -1   3  14     3891.24     4040.94    359.75 o 
   1   3  14    17253.92    17908.96    848.19 o 
   3   3  14     6979.40     7417.04    527.50 o 
   5   3  14      845.97      664.24    295.86 o 
 -30   4  14      465.72      386.44    296.91 o 
 -28   4  14    11560.42    13575.17    958.79 o 
 -26   4  14    16289.19    18623.26    867.94 o 
 -24   4  14     1109.97      813.10    209.26 o 
 -22   4  14      337.69      -17.78    158.38 o 
 -20   4  14     2200.38     1993.74    209.15 o 
 -18   4  14     8478.30     9221.29    343.08 o 
 -16   4  14    26460.63    30846.40    981.07 o 
 -14   4  14    25674.73    27960.19   1358.57 o 
 -12   4  14     3498.56     3129.63    252.60 o 
 -10   4  14    11772.24    13437.88    508.06 o 
  -8   4  14      537.77      445.83    139.25 o 
  -6   4  14     4648.97     4517.32    331.17 o 
  -4   4  14     2343.48     2507.86    273.89 o 
  -2   4  14        6.18     -150.38    150.38 o 
   0   4  14    11643.62    12119.00    637.37 o 
   2   4  14     8406.92     9940.50    592.43 o 
   4   4  14     2471.67     3047.93    381.55 o 
   6   4  14      495.94      575.80    301.90 o 
 -29   5  14     1063.13     1403.30    342.22 o 
 -27   5  14     6690.56     7127.95    554.89 o 
 -25   5  14      703.62      696.64    227.86 o 
 -23   5  14     1231.69      925.62    212.36 o 
 -21   5  14       86.01     -153.21    153.21 o 
 -19   5  14     2455.18     1911.08    200.91 o 
 -17   5  14     6157.15     6143.81    275.72 o 
 -15   5  14    29055.17    31063.57   1182.79 o 
 -13   5  14       98.04     -136.33    136.33 o 
 -11   5  14    11069.41    11066.28    522.56 o 
  -9   5  14     1793.12     1387.04    151.94 o 
  -7   5  14        1.81      -21.16    147.50 o 
  -5   5  14     2541.46     2322.08    271.23 o 
  -3   5  14     3799.48     3617.84    347.02 o 
  -1   5  14      527.56      493.67    211.96 o 
   1   5  14     1747.05     2126.16    309.11 o 
   3   5  14      712.64     1090.02    306.35 o 
   5   5  14      185.92     -106.55    251.16 o 
 -28   6  14      470.19      575.38    296.41 o 
 -26   6  14        5.17     -100.50    202.32 o 
 -24   6  14     4009.77     3297.38    484.71 o 
 -22   6  14    13189.68    14012.99    579.37 o 
 -20   6  14     3814.68     4040.61    238.89 o 
 -18   6  14     2674.49     2473.79    181.85 o 
 -16   6  14     5991.04     7053.09    346.50 o 
 -14   6  14     1947.27     1937.96    177.33 o 
 -12   6  14     5655.99     5479.63    354.76 o 
 -10   6  14     4492.36     4266.18    318.12 o 
  -8   6  14      169.26       89.92    125.68 o 
  -6   6  14      721.37      695.61    197.49 o 
  -4   6  14     3686.50     3984.50    353.26 o 
  -2   6  14     6012.66     5710.10    548.87 o 
   0   6  14      420.82      207.40    214.61 o 
   2   6  14       39.41      -11.28    242.84 o 
   4   6  14     2862.34     3836.87    439.91 o 
 -27   7  14      153.65      -89.46    234.70 o 
 -25   7  14     1365.32      824.46    395.17 o 
 -23   7  14     6878.99     8953.73    514.49 o 
 -21   7  14     7157.72     7443.73    547.02 o 
 -19   7  14    15082.38    15013.73    498.21 o 
 -17   7  14      201.32       13.06    135.24 o 
 -15   7  14     2229.74     2010.48    189.75 o 
 -13   7  14     3409.59     3253.74    223.75 o 
 -11   7  14     1659.86     1725.89    215.96 o 
  -9   7  14      483.01      297.68    157.09 o 
  -7   7  14     1068.76      871.95    165.44 o 
  -5   7  14     2211.02     2144.48    289.99 o 
  -3   7  14     3385.27     3855.24    368.15 o 
  -1   7  14     3164.17     3490.83    391.37 o 
   1   7  14      480.83       99.86    231.05 o 
   3   7  14     1857.24     2313.62    431.24 o 
   5   7  14     3510.56     4162.14    457.21 o 
 -28   8  14       21.53      -58.04    274.96 o 
 -26   8  14     1035.41      491.30    285.03 o 
 -24   8  14       56.24     -193.56    193.56 o 
 -22   8  14      972.49      958.30    261.81 o 
 -20   8  14     1140.36     1261.17    260.08 o 
 -18   8  14     2034.39     1793.26    297.03 o 
 -16   8  14     2044.04     1707.35    195.13 o 
 -14   8  14        5.71     -110.80    138.69 o 
 -12   8  14     1457.63     1346.35    239.51 o 
 -10   8  14       17.40     -181.67    181.67 o 
  -8   8  14      211.78      129.50    181.28 o 
  -6   8  14     5064.36     5244.89    385.12 o 
  -4   8  14     3575.16     3977.39    502.55 o 
  -2   8  14       41.52     -119.92    210.21 o 
   0   8  14      343.04      180.08    237.13 o 
   2   8  14        9.99     -231.54    238.91 o 
   4   8  14       22.45     -243.00    243.00 o 
 -27   9  14     3394.18     2986.56    435.95 o 
 -25   9  14     2562.43     2132.81    670.31 o 
 -23   9  14        8.89     -155.34    192.18 o 
 -21   9  14       84.77        3.79    153.93 o 
 -19   9  14      477.32      101.89    142.38 o 
 -17   9  14       97.68      -77.16    147.47 o 
 -15   9  14     1629.66     1814.18    218.14 o 
 -13   9  14      513.23      258.55    157.29 o 
 -11   9  14        9.77     -163.37    167.34 o 
  -9   9  14      175.92       18.49    182.82 o 
  -7   9  14        2.88      -98.07    276.18 o 
  -5   9  14     1108.44     1165.62    260.28 o 
  -3   9  14      571.52      209.33    221.29 o 
  -1   9  14      304.61      -86.82    230.52 o 
   1   9  14     1300.37     1900.64    342.57 o 
   3   9  14     1822.21     1988.86    402.59 o 
 -26  10  14     4413.09     4776.38    635.58 o 
 -24  10  14      668.11      355.56    302.64 o 
 -22  10  14       37.81     -168.27    168.27 o 
 -20  10  14      588.96      376.34    165.17 o 
 -18  10  14     1569.18     1517.75    230.10 o 
 -16  10  14      541.33      483.34    189.45 o 
 -14  10  14     6333.67     6518.59    456.23 o 
 -12  10  14     1108.09     1155.72    274.77 o 
 -10  10  14      267.10      346.79    218.67 o 
  -8  10  14     1071.42     1091.94    258.30 o 
  -6  10  14      406.16      217.16    330.82 o 
  -4  10  14      178.09     -156.67    206.19 o 
  -2  10  14      480.13      103.68    293.00 o 
   0  10  14     3153.50     3779.39    795.01 o 
   2  10  14     2104.68     2431.98    403.64 o 
 -25  11  14     1302.32     1057.21    464.44 o 
 -23  11  14      114.86     -265.77    288.51 o 
 -21  11  14      552.43      370.31    200.16 o 
 -19  11  14     1027.34      962.32    198.48 o 
 -17  11  14     1327.84      941.41    269.00 o 
 -15  11  14     2332.25     2367.39    260.70 o 
 -13  11  14     2964.98     2733.93    260.43 o 
 -11  11  14      849.08     1013.14    260.79 o 
  -9  11  14     1376.20     1355.06    278.04 o 
  -7  11  14     1340.86     1440.21    284.69 o 
  -5  11  14      155.87      161.51    327.09 o 
  -3  11  14        8.02     -221.56    221.56 o 
  -1  11  14      661.07      608.90    284.50 o 
   1  11  14     1206.33     1717.19    355.07 o 
 -24  12  14      205.40      -87.79    354.42 o 
 -22  12  14      191.75       37.93    203.10 o 
 -20  12  14       72.33     -187.45    187.45 o 
 -18  12  14      104.08       19.05    182.79 o 
 -16  12  14      140.05       50.97    180.81 o 
 -14  12  14       71.14     -176.31    176.31 o 
 -12  12  14        2.45     -163.40    163.40 o 
 -10  12  14     2028.34     2105.44    320.42 o 
  -8  12  14       21.47       24.67    227.06 o 
  -6  12  14        4.58     -137.43    313.85 o 
  -4  12  14      534.43      176.45    392.92 o 
  -2  12  14      820.63      607.96    297.22 o 
   0  12  14       87.08      -91.77    269.89 o 
 -23  13  14     1359.42     1624.69    356.99 o 
 -21  13  14     1165.84     1089.69    241.55 o 
 -19  13  14      859.06      775.15    355.08 o 
 -17  13  14      737.70      823.20    272.28 o 
 -15  13  14      207.72      218.38    237.18 o 
 -13  13  14      144.07      -41.30    221.96 o 
 -11  13  14       62.79      -90.94    366.45 o 
  -9  13  14       92.70      -67.19    367.47 o 
  -7  13  14       38.68      -20.24    227.59 o 
  -5  13  14       70.65     -357.32    357.32 o 
  -3  13  14      788.62      531.70    402.42 o 
  -1  13  14     1176.65     1316.24    349.32 o 
 -20  14  14     2423.53     3313.49    499.11 o 
 -18  14  14     1681.74     1296.50    437.71 o 
 -16  14  14     1039.95     1083.67    283.95 o 
 -14  14  14      116.70      -96.33    366.80 o 
 -12  14  14      369.14      416.31    248.81 o 
 -10  14  14      173.36        6.79    382.40 o 
  -8  14  14       42.26       11.54    356.61 o 
  -6  14  14       45.30      -94.67    329.12 o 
  -4  14  14      185.86      -95.35    361.02 o 
 -19  15  14      586.51      754.08    292.44 o 
 -17  15  14      592.19      284.93    274.43 o 
 -15  15  14      535.11      294.21    254.36 o 
 -13  15  14        2.28     -229.62    229.62 o 
 -11  15  14       18.60      -29.52    395.97 o 
  -9  15  14      108.48     -342.05    342.05 o 
  -7  15  14        1.16      113.00    397.67 o 
  -5  15  14      268.10       24.43    439.74 o 
 -14  16  14       12.50     -117.14    241.04 o 
 -12  16  14       98.51      -40.69    240.90 o 
 -10  16  14      110.14      387.49    441.78 o 
 -29   1  15       19.30     -222.86    250.83 o 
 -27   1  15      727.67      615.29    222.57 o 
 -25   1  15      437.92      173.17    195.51 o 
 -23   1  15     7958.28     8300.52    527.65 o 
 -21   1  15     3212.50     3728.91    263.70 o 
 -19   1  15      858.82      699.37    155.35 o 
 -17   1  15     5315.57     5491.41    521.34 o 
 -15   1  15     4219.35     4364.92    443.83 o 
 -13   1  15     2149.62     1957.37    167.45 o 
 -11   1  15     5050.17     4914.97    260.29 o 
  -9   1  15      261.03       66.65    105.58 o 
  -7   1  15      149.92      162.65    160.95 o 
  -5   1  15     1150.66      968.18    210.55 o 
  -3   1  15     1036.83      718.66    212.19 o 
  -1   1  15       28.78     -175.14    185.68 o 
   1   1  15     2906.90     3097.30    362.16 o 
   3   1  15     2829.82     2807.46    360.96 o 
   5   1  15      342.07      -92.31    244.64 o 
 -30   2  15       82.60     -114.28    417.70 o 
 -28   2  15      384.46      310.80    235.36 o 
 -26   2  15      804.31      655.51    285.62 o 
 -24   2  15     3473.76     3391.72    274.05 o 
 -22   2  15     5450.46     6165.20    406.09 o 
 -20   2  15     3145.78     3733.83    264.53 o 
 -18   2  15      595.12      614.69    191.39 o 
 -16   2  15     3087.73     2962.04    263.14 o 
 -14   2  15     9462.99    10450.85    507.99 o 
 -12   2  15     5413.34     5175.23    266.88 o 
 -10   2  15     4626.99     5280.27    276.50 o 
  -8   2  15      115.14      152.98    155.27 o 
  -6   2  15     1148.46      892.48    197.11 o 
  -4   2  15     1125.04     1042.25    225.76 o 
  -2   2  15      798.26      812.00    232.39 o 
   0   2  15      716.77      697.10    243.12 o 
   2   2  15     3787.71     4052.59    642.36 o 
   4   2  15     2121.86     2504.26    368.46 o 
 -29   3  15       81.07      291.99    281.12 o 
 -27   3  15       29.38     -101.93    220.15 o 
 -25   3  15        5.25     -205.27    205.27 o 
 -23   3  15      869.94      587.85    190.38 o 
 -21   3  15     1549.69     1930.46    203.73 o 
 -19   3  15       10.77     -103.09    159.49 o 
 -17   3  15        0.01      -52.40    136.61 o 
 -15   3  15        7.48     -123.82    131.05 o 
 -13   3  15     7733.62     7872.88    724.80 o 
 -11   3  15      831.83      824.22    184.10 o 
  -9   3  15     1270.29     1219.00    230.14 o 
  -7   3  15        9.70     -137.09    137.09 o 
  -5   3  15      154.73      -17.33    151.02 o 
  -3   3  15      124.03      -45.41    186.78 o 
  -1   3  15        2.08      -22.83    202.22 o 
   1   3  15      228.79      485.82    237.30 o 
   3   3  15      499.91      477.86    283.16 o 
 -30   4  15      358.33      505.94    299.32 o 
 -28   4  15     1597.48     2111.78    339.12 o 
 -26   4  15     1736.73     2020.90    277.39 o 
 -24   4  15      216.42      -85.02    179.95 o 
 -22   4  15      609.58      152.56    170.39 o 
 -20   4  15      654.57      588.45    162.96 o 
 -18   4  15     2581.73     2859.77    320.33 o 
 -16   4  15     7533.86     7826.49    807.16 o 
 -14   4  15       12.40      -94.35    137.23 o 
 -12   4  15      334.35      192.02    137.02 o 
 -10   4  15      611.81      355.08    139.28 o 
  -8   4  15      321.45      304.10    144.78 o 
  -6   4  15      844.38     1288.84    242.76 o 
  -4   4  15        0.66     -179.83    179.83 o 
  -2   4  15     1081.96     1033.74    410.73 o 
   0   4  15     1824.67     2364.24    327.96 o 
   2   4  15     1344.13     1562.99    322.69 o 
   4   4  15       58.89     -288.62    415.85 o 
 -29   5  15     1074.18      991.93    370.82 o 
 -27   5  15     5721.34     6742.51    519.82 o 
 -25   5  15      703.79      577.50    277.10 o 
 -23   5  15      210.17      -84.98    178.56 o 
 -21   5  15      543.92      532.68    176.04 o 
 -19   5  15     4525.53     4572.11    617.36 o 
 -17   5  15    20980.20    24080.56    845.62 o 
 -15   5  15     2627.04     2830.17    256.99 o 
 -13   5  15       38.20     -127.96    127.96 o 
 -11   5  15      260.20      278.32    149.59 o 
  -9   5  15       65.25      -33.07    105.72 o 
  -7   5  15      538.23      555.29    198.36 o 
  -5   5  15      112.30      107.31    190.68 o 
  -3   5  15     1371.72      932.38    240.34 o 
  -1   5  15     3200.61     3517.05    593.95 o 
   1   5  15     6754.11     8099.94    539.44 o 
   3   5  15     2071.64     2442.59    371.55 o 
 -28   6  15     2826.37     3314.84    548.91 o 
 -26   6  15      931.34      517.47    242.38 o 
 -24   6  15      124.53     -180.93    180.93 o 
 -22   6  15      254.80      -25.57    182.24 o 
 -20   6  15     2717.49     2693.55    464.76 o 
 -18   6  15     4694.42     5289.89    303.72 o 
 -16   6  15     9068.45    10035.46    510.57 o 
 -14   6  15     1442.24     1268.39    203.24 o 
 -12   6  15      177.94       60.68    152.89 o 
 -10   6  15     1721.76     2034.80    225.15 o 
  -8   6  15       75.19      -87.57    127.94 o 
  -6   6  15      181.76       50.67    179.74 o 
  -4   6  15      518.27      128.89    216.95 o 
  -2   6  15     1524.35     1420.90    372.73 o 
   0   6  15     3856.70     4617.15    432.57 o 
   2   6  15     2230.15     2717.57    770.38 o 
 -27   7  15      504.30      397.63    371.27 o 
 -25   7  15      498.80       70.42    261.41 o 
 -23   7  15     1692.17     1412.78    226.91 o 
 -21   7  15      350.02      180.56    173.38 o 
 -19   7  15       31.70     -132.99    132.99 o 
 -17   7  15      107.01      -88.70    133.73 o 
 -15   7  15     3301.28     3219.13    425.17 o 
 -13   7  15        6.29      -75.42    145.35 o 
 -11   7  15     5296.39     5780.70    390.06 o 
  -9   7  15       17.43     -148.01    148.01 o 
  -7   7  15     2754.73     2511.39    284.93 o 
  -5   7  15     2133.07     2428.84    292.17 o 
  -3   7  15     1123.78     1400.93    285.29 o 
  -1   7  15      466.56      518.23    254.64 o 
   1   7  15      448.26      104.00    235.13 o 
   3   7  15      116.76      280.45    269.42 o 
 -28   8  15       68.99     -157.75    331.43 o 
 -26   8  15       26.29      -78.92    261.65 o 
 -24   8  15     4952.01     6258.67    428.86 o 
 -22   8  15     5296.76     5741.38    632.21 o 
 -20   8  15     5004.84     5470.67    352.39 o 
 -18   8  15      303.95      322.24    163.08 o 
 -16   8  15        2.27     -150.93    150.93 o 
 -14   8  15       12.62     -164.30    164.30 o 
 -12   8  15     7575.95     8841.60    576.78 o 
 -10   8  15     2582.02     3014.35    410.39 o 
  -8   8  15      131.56     -122.50    300.28 o 
  -6   8  15     2225.66     2601.88    307.58 o 
  -4   8  15      907.44     1142.21    265.54 o 
  -2   8  15      563.79      212.11    235.58 o 
   0   8  15       68.23     -176.43    305.57 o 
   2   8  15       43.71     -185.85    247.87 o 
 -27   9  15       11.52     -228.70    228.70 o 
 -25   9  15     1913.90     2042.24    481.20 o 
 -23   9  15    10054.63    12155.28    609.99 o 
 -21   9  15    10177.81    10941.28    802.60 o 
 -19   9  15     1926.90     1754.92    232.57 o 
 -17   9  15       75.76     -155.46    155.46 o 
 -15   9  15      108.54      121.77    217.49 o 
 -13   9  15     3717.44     4472.70    430.94 o 
 -11   9  15     8441.76    10178.01    646.75 o 
  -9   9  15     1624.89     1539.03    280.44 o 
  -7   9  15      215.01      448.91    353.55 o 
  -5   9  15     1765.30     1825.77    503.03 o 
  -3   9  15       29.98     -155.26    233.46 o 
  -1   9  15        1.17      -23.66    231.97 o 
   1   9  15       21.41     -223.67    240.96 o 
 -26  10  15       42.71     -203.84    255.95 o 
 -24  10  15     2355.83     2021.40    311.02 o 
 -22  10  15     4116.35     4900.14    315.42 o 
 -20  10  15     2985.83     3136.05    293.53 o 
 -18  10  15      251.25      103.71    174.13 o 
 -16  10  15      151.31       44.04    176.96 o 
 -14  10  15       57.92        5.22    215.52 o 
 -12  10  15     1319.27     1118.21    367.97 o 
 -10  10  15     3680.09     4631.13    461.88 o 
  -8  10  15       18.36     -137.36    191.65 o 
  -6  10  15     1650.31      962.29    419.38 o 
  -4  10  15      379.45      245.65    249.90 o 
  -2  10  15      496.30       84.69    237.30 o 
   0  10  15      906.28      960.22    319.24 o 
 -25  11  15      486.99      383.80    285.69 o 
 -23  11  15       15.00     -192.14    192.14 o 
 -21  11  15      293.86       82.11    194.55 o 
 -19  11  15      781.56      487.03    222.43 o 
 -17  11  15     6836.15     8710.66    595.93 o 
 -15  11  15      814.85      826.33    279.03 o 
 -13  11  15        0.54     -269.17    407.20 o 
 -11  11  15     1136.62      989.36    274.09 o 
  -9  11  15      313.09      300.45    248.44 o 
  -7  11  15       66.10       90.88    236.30 o 
  -5  11  15      848.47      478.43    374.25 o 
  -3  11  15       36.14     -228.55    228.55 o 
  -1  11  15     1778.48     2106.27    551.72 o 
 -24  12  15      781.40      630.91    289.79 o 
 -22  12  15        0.30     -150.20    226.15 o 
 -20  12  15     1219.35     1059.19    279.79 o 
 -18  12  15    11370.48    13248.81    942.63 o 
 -16  12  15     7376.44     9120.15    493.93 o 
 -14  12  15      198.97      -24.71    238.21 o 
 -12  12  15      626.63      205.72    379.19 o 
 -10  12  15      337.25      350.41    254.01 o 
  -8  12  15       53.01     -221.42    221.42 o 
  -6  12  15     1134.42     1193.34    433.98 o 
  -4  12  15      849.53      809.59    445.85 o 
  -2  12  15      835.55      881.84    436.18 o 
 -21  13  15       96.96       34.95    254.12 o 
 -19  13  15     3663.81     4178.55    415.22 o 
 -17  13  15     7397.90     8896.51    566.78 o 
 -15  13  15     1970.13     2442.67    525.94 o 
 -13  13  15      419.08      -57.35    323.01 o 
 -11  13  15      748.88      679.28    405.47 o 
  -9  13  15      137.23     -138.29    232.96 o 
  -7  13  15      899.07     1130.88    361.36 o 
  -5  13  15     1884.18     1907.57    493.36 o 
  -3  13  15      143.79     -165.60    361.02 o 
 -20  14  15      355.23      403.85    268.58 o 
 -18  14  15      902.95     1113.55    286.93 o 
 -16  14  15     1370.01     1705.61    322.85 o 
 -14  14  15      225.33     -187.65    333.19 o 
 -12  14  15     2798.00     3510.08    578.23 o 
 -10  14  15      878.39      933.10    476.39 o 
  -8  14  15       74.72     -380.06    380.06 o 
  -6  14  15     2326.66     1605.94    483.52 o 
 -17  15  15      222.63      186.64    382.58 o 
 -15  15  15        0.54     -248.36    357.63 o 
 -13  15  15     2506.50     2712.74    542.22 o 
 -11  15  15     2813.11     3161.31    580.57 o 
  -9  15  15      138.23     -225.62    399.70 o 
 -30   0  16     3948.57     3507.70    571.44 o 
 -28   0  16     4390.77     4805.89   1099.92 o 
 -26   0  16      782.03      713.13    718.32 o 
 -24   0  16     6891.60     8559.84    628.07 o 
 -22   0  16    15510.30    18025.72   1004.09 o 
 -20   0  16     1209.24      815.35    430.92 o 
 -18   0  16      254.32      154.72    313.52 o 
 -16   0  16      496.11      172.37    298.93 o 
 -14   0  16     8345.73     9269.27    954.89 o 
 -12   0  16    28828.90    30691.49   1365.40 o 
 -10   0  16     9095.64     9348.90    556.55 o 
  -8   0  16     3040.53     2931.62    392.58 o 
  -6   0  16       23.16     -136.41    253.11 o 
  -4   0  16      627.44      625.33    303.33 o 
  -2   0  16     2007.59     2006.32    442.46 o 
   0   0  16     2490.12     2787.06    514.74 o 
   2   0  16        3.51      372.90    351.52 o 
 -29   1  16     3775.23     3806.02    737.66 o 
 -27   1  16      625.13      397.73    215.70 o 
 -25   1  16     4585.66     5089.06    452.03 o 
 -23   1  16     5884.77     7081.96    391.53 o 
 -21   1  16     5492.73     4850.44    836.46 o 
 -19   1  16      134.60     -115.51    215.10 o 
 -17   1  16      833.10      553.26    243.87 o 
 -15   1  16     1639.73     1219.78    260.01 o 
 -13   1  16    11839.28    13227.48    666.50 o 
 -11   1  16    13804.16    14403.13    526.04 o 
  -9   1  16     2322.48     2320.95    286.62 o 
  -7   1  16      172.12      -17.24    159.71 o 
  -5   1  16       25.98      -63.25    185.30 o 
  -3   1  16      819.63      518.63    229.27 o 
  -1   1  16     3975.24     3858.90    395.82 o 
   1   1  16     1071.42      743.25    398.35 o 
   3   1  16      477.65       -8.30    254.19 o 
 -30   2  16      894.85      555.08    312.94 o 
 -28   2  16     1592.55     1440.80    309.81 o 
 -26   2  16       95.30     -178.97    178.97 o 
 -24   2  16     3568.33     3813.40    439.94 o 
 -22   2  16      319.19      120.14    165.08 o 
 -20   2  16      186.60        6.32    237.65 o 
 -18   2  16     7169.06     7617.83    851.22 o 
 -16   2  16     4873.75     5159.55    506.64 o 
 -14   2  16     1567.18     1440.32    208.05 o 
 -12   2  16     9363.14     9792.08    399.09 o 
 -10   2  16        5.92     -112.36    112.36 o 
  -8   2  16     1739.90     2026.40    260.93 o 
  -6   2  16      284.16       32.58    184.36 o 
  -4   2  16       81.05     -169.27    169.27 o 
  -2   2  16     2048.30     1910.52    293.62 o 
   0   2  16     3360.49     4503.37    434.77 o 
   2   2  16      175.03      162.50    247.49 o 
 -29   3  16     1704.82     1286.54    463.80 o 
 -27   3  16     1014.57      662.56    333.08 o 
 -25   3  16     1163.44      939.81    220.66 o 
 -23   3  16     1181.37     1047.42    196.14 o 
 -21   3  16     4231.01     3894.58    335.70 o 
 -19   3  16    11700.84    13827.04    917.84 o 
 -17   3  16    15503.34    18182.93   2107.44 o 
 -15   3  16     8058.43     8303.09    511.43 o 
 -13   3  16     2781.63     2450.06    240.49 o 
 -11   3  16      265.01       14.37    116.65 o 
  -9   3  16    11118.95    10998.46    491.63 o 
  -7   3  16     5492.70     5381.18    380.42 o 
  -5   3  16     1290.13     1569.51    551.37 o 
  -3   3  16       13.52     -177.46    177.46 o 
  -1   3  16     2762.83     3190.45    360.02 o 
   1   3  16     1451.12     1199.22    299.61 o 
   3   3  16      103.73     -197.03    252.88 o 
 -30   4  16     1915.98     2554.22    655.10 o 
 -28   4  16     2661.54     2411.22    914.44 o 
 -26   4  16       66.66     -238.23    238.23 o 
 -24   4  16     6763.85     6918.04    396.82 o 
 -22   4  16      413.96     -115.92    206.49 o 
 -20   4  16    14166.72    15401.59   1087.23 o 
 -18   4  16    13990.19    17759.57   1081.82 o 
 -16   4  16     9198.63    10944.45    534.40 o 
 -14   4  16      237.79       89.56    144.52 o 
 -12   4  16     1325.82     1262.86    193.04 o 
 -10   4  16        9.70     -110.22    110.22 o 
  -8   4  16     5594.31     6045.67    353.41 o 
  -6   4  16     4613.68     4356.52    368.97 o 
  -4   4  16      366.65      179.24    211.36 o 
  -2   4  16     1500.37     2294.51    319.67 o 
   0   4  16     2735.83     3188.05    375.17 o 
   2   4  16      300.91     -140.02    230.80 o 
 -29   5  16     3634.74     4309.13    643.12 o 
 -27   5  16      234.20      -11.25    382.95 o 
 -25   5  16     2674.04     2331.73    347.77 o 
 -23   5  16     4609.21     5037.33    422.15 o 
 -21   5  16      607.90      295.08    209.73 o 
 -19   5  16     3635.70     3448.68    406.51 o 
 -17   5  16      247.37      155.70    176.55 o 
 -15   5  16       22.93     -131.95    145.47 o 
 -13   5  16     7072.10     7422.75    435.76 o 
 -11   5  16     4528.72     4551.31    346.06 o 
  -9   5  16      160.83      128.98    141.28 o 
  -7   5  16     4088.98     4600.68    366.52 o 
  -5   5  16     1179.41     1160.32    393.09 o 
  -3   5  16      680.47      706.75    269.08 o 
  -1   5  16     2132.78     2370.43    345.56 o 
   1   5  16      184.27      152.45    273.95 o 
 -28   6  16     2666.27     2945.75    454.29 o 
 -26   6  16       83.56     -207.72    207.72 o 
 -24   6  16     2005.39     2108.87    283.32 o 
 -22   6  16     3658.41     4222.65    648.44 o 
 -20   6  16      291.88     -103.19    180.87 o 
 -18   6  16      919.86      594.65    205.26 o 
 -16   6  16     1898.68     1530.61    235.86 o 
 -14   6  16    10472.12    11157.91    558.91 o 
 -12   6  16    11122.49    12578.86    611.89 o 
 -10   6  16     1788.82     1732.81    235.33 o 
  -8   6  16      903.35      766.07    187.32 o 
  -6   6  16      562.97      681.68    237.67 o 
  -4   6  16      140.33      -48.92    213.17 o 
  -2   6  16     1000.48     1116.04    311.32 o 
   0   6  16      535.29      651.14    265.60 o 
 -27   7  16      958.05      906.19    272.39 o 
 -25   7  16     1917.08     2017.34    394.54 o 
 -23   7  16     4921.47     5510.96    902.88 o 
 -21   7  16     2823.89     2766.74    341.42 o 
 -19   7  16     2156.96     2068.55    255.23 o 
 -17   7  16        2.98     -138.48    158.89 o 
 -15   7  16    12500.04    13864.70    654.27 o 
 -13   7  16     6204.16     7080.70    439.15 o 
 -11   7  16     6025.78     6948.23    438.74 o 
  -9   7  16     3239.07     3290.35    358.61 o 
  -7   7  16       32.30     -167.11    167.11 o 
  -5   7  16        0.45     -189.52    189.52 o 
  -3   7  16      356.98      194.40    253.00 o 
  -1   7  16      368.31      376.30    259.00 o 
   1   7  16      200.38      415.33    269.84 o 
 -26   8  16      597.70      266.38    346.70 o 
 -24   8  16     4400.88     5040.14    576.02 o 
 -22   8  16     4026.04     4456.70    899.88 o 
 -20   8  16      232.99       20.87    165.86 o 
 -18   8  16      559.06      325.91    219.23 o 
 -16   8  16      220.73       12.50    204.52 o 
 -14   8  16     3633.56     4293.75    405.43 o 
 -12   8  16     1014.35      578.59    246.45 o 
 -10   8  16     4702.72     5201.77    457.01 o 
  -8   8  16     3235.80     2992.02    485.89 o 
  -6   8  16      105.70     -141.70    186.83 o 
  -4   8  16      100.03     -202.59    209.74 o 
  -2   8  16      465.44      244.02    252.84 o 
   0   8  16        4.21     -255.27    255.27 o 
 -27   9  16      228.51     -179.75    359.66 o 
 -25   9  16      372.23     -355.28    561.26 o 
 -23   9  16      223.92      -84.02    279.72 o 
 -21   9  16        8.84     -165.73    165.73 o 
 -19   9  16     1851.28     1852.16    318.36 o 
 -17   9  16     5002.93     4952.62    447.87 o 
 -15   9  16     4049.13     3600.31    378.83 o 
 -13   9  16       18.05      -26.09    203.81 o 
 -11   9  16      180.33     -149.89    256.02 o 
  -9   9  16        2.31     -208.11    208.11 o 
  -7   9  16      609.72      262.62    333.20 o 
  -5   9  16       45.88     -226.77    242.96 o 
  -3   9  16      120.92     -179.58    210.87 o 
  -1   9  16      122.10      -62.29    253.70 o 
 -26  10  16      143.20     -267.45    878.18 o 
 -24  10  16      127.36     -531.40    531.40 o 
 -22  10  16     1902.96     1647.55    333.60 o 
 -20  10  16     1112.93     1009.42    216.58 o 
 -18  10  16     3143.48     4006.12    594.14 o 
 -16  10  16     6937.47     8431.21    604.92 o 
 -14  10  16     2685.29     2870.81    611.23 o 
 -12  10  16       46.12     -185.51    206.64 o 
 -10  10  16     2179.13     2258.84    345.64 o 
  -8  10  16     3955.20     3760.91    425.17 o 
  -6  10  16     1368.65      963.98    454.00 o 
  -4  10  16      487.54      636.87    276.50 o 
  -2  10  16       45.57     -240.46    240.46 o 
 -25  11  16       53.06     -320.99    447.92 o 
 -23  11  16      289.31      148.37    493.88 o 
 -21  11  16     1078.35      763.35    241.66 o 
 -19  11  16      861.37      989.95    236.49 o 
 -17  11  16     1926.17     2176.94    349.49 o 
 -15  11  16     2697.01     2617.97    369.91 o 
 -13  11  16       95.94       59.86    235.82 o 
 -11  11  16        4.88     -105.99    223.85 o 
  -9  11  16     2656.46     3245.86    410.45 o 
  -7  11  16      589.17      741.79    286.86 o 
  -5  11  16      789.02      272.45    377.31 o 
  -3  11  16      116.34     -177.47    249.03 o 
 -22  12  16        1.19     -183.11    227.12 o 
 -20  12  16        0.00     -104.04    201.04 o 
 -18  12  16      163.87       73.20    248.51 o 
 -16  12  16      461.63      363.73    263.25 o 
 -14  12  16       82.89     -210.68    210.68 o 
 -12  12  16      978.64      804.60    283.05 o 
 -10  12  16       70.67     -199.14    242.89 o 
  -8  12  16       49.81      -25.99    289.25 o 
  -6  12  16       35.19     -249.72    380.36 o 
  -4  12  16      570.97     -140.48    400.72 o 
 -21  13  16      446.58      652.94    356.45 o 
 -19  13  16      808.14     1056.87    365.62 o 
 -17  13  16      337.68      327.08    379.34 o 
 -15  13  16      273.60       89.25    342.35 o 
 -13  13  16     1362.46     1501.76    466.21 o 
 -11  13  16     1035.38     1099.45    300.00 o 
  -9  13  16      264.94       51.51    264.14 o 
  -7  13  16      198.49        2.87    372.23 o 
 -18  14  16     1820.49     2202.45    521.86 o 
 -16  14  16      762.53      830.96    419.04 o 
 -14  14  16      663.79      963.98    461.46 o 
 -12  14  16      872.32      687.76    438.39 o 
 -10  14  16      216.65      210.35    397.33 o 
 -29   1  17      576.40      484.50    282.64 o 
 -27   1  17       35.28     -202.80    202.80 o 
 -25   1  17      127.34     -229.54    229.54 o 
 -23   1  17      101.96     -127.82    273.60 o 
 -21   1  17      353.17      -37.55    244.59 o 
 -19   1  17     2343.25     1901.08    344.86 o 
 -17   1  17     4448.21     3670.32    409.59 o 
 -15   1  17     1209.65     1260.85    283.72 o 
 -13   1  17     3676.99     3776.03    443.18 o 
 -11   1  17     2822.29     2969.04    221.95 o 
  -9   1  17     1054.21     1175.49    190.96 o 
  -7   1  17     1353.39     1217.79    256.79 o 
  -5   1  17       48.98     -158.37    188.39 o 
  -3   1  17      642.30      942.11    284.30 o 
  -1   1  17      169.15      152.65    261.66 o 
   1   1  17      194.75       52.83    296.04 o 
 -30   2  17     1739.50     1620.43    542.49 o 
 -28   2  17      179.52     -194.69    327.12 o 
 -26   2  17      340.22       88.73    275.01 o 
 -24   2  17      237.67     -192.15    310.20 o 
 -22   2  17      271.82      145.85    295.88 o 
 -20   2  17     7673.62     8728.02    719.77 o 
 -18   2  17     3912.38     3660.79   1258.02 o 
 -16   2  17     4516.10     3709.51    402.91 o 
 -14   2  17     6104.64     6836.94    464.05 o 
 -12   2  17     1937.34     2156.51    248.87 o 
 -10   2  17     2633.95     3019.10    228.42 o 
  -8   2  17     1276.61     1268.97    251.77 o 
  -6   2  17     3275.01     3394.59    330.39 o 
  -4   2  17     3290.06     3347.04    361.70 o 
  -2   2  17      483.94      558.19    251.51 o 
   0   2  17      189.63     -114.37    241.50 o 
 -29   3  17     1123.95     1018.09    263.10 o 
 -27   3  17       18.31     -242.74    242.74 o 
 -25   3  17      156.27      111.20    254.67 o 
 -23   3  17       23.12     -287.33    287.33 o 
 -21   3  17      285.75       13.68    262.02 o 
 -19   3  17     1756.52     1451.92    307.25 o 
 -17   3  17      269.65      290.10    234.29 o 
 -15   3  17     3738.45     4002.18    473.53 o 
 -13   3  17     2834.71     2377.61    258.74 o 
 -11   3  17     1293.43     1101.08    197.87 o 
  -9   3  17        1.28      -52.42    142.53 o 
  -7   3  17      138.13       62.48    183.45 o 
  -5   3  17     2434.96     2072.33    319.62 o 
  -3   3  17     1174.55     1061.90    276.53 o 
  -1   3  17        4.99     -212.92    222.30 o 
   1   3  17       21.62       31.21    253.02 o 
 -28   4  17      244.60      -80.41    405.48 o 
 -26   4  17      616.00      292.29    404.65 o 
 -24   4  17      151.66     -141.00    236.09 o 
 -22   4  17      988.88      689.05    346.09 o 
 -20   4  17     3358.57     3172.02    429.28 o 
 -18   4  17     2099.12     1994.41    327.19 o 
 -16   4  17      851.51      688.90    194.08 o 
 -14   4  17     1751.52     1683.48    222.84 o 
 -12   4  17      879.77      676.84    185.82 o 
 -10   4  17      933.57      923.96    159.15 o 
  -8   4  17     1335.33     1395.11    253.96 o 
  -6   4  17     1073.25      902.52    250.53 o 
  -4   4  17        0.58     -207.25    207.25 o 
  -2   4  17        9.08     -213.20    213.20 o 
   0   4  17       62.77     -204.05    231.40 o 
 -29   5  17       71.18      149.90    247.36 o 
 -27   5  17      969.49      662.67    305.44 o 
 -25   5  17     3157.68     3429.93    384.27 o 
 -23   5  17       16.76     -285.00    285.00 o 
 -21   5  17     5072.10     4134.43    471.37 o 
 -19   5  17     8870.33    10370.49    787.82 o 
 -17   5  17     9224.77    10066.90    522.86 o 
 -15   5  17       47.24      -46.60    167.24 o 
 -13   5  17     1005.04     1136.18    234.93 o 
 -11   5  17       23.18     -132.74    155.03 o 
  -9   5  17     1900.72     2273.43    241.80 o 
  -7   5  17     8976.86     9732.93    558.00 o 
  -5   5  17     1908.25     2419.45    625.51 o 
  -3   5  17        3.70     -206.42    206.42 o 
  -1   5  17        4.42     -232.32    232.32 o 
 -28   6  17        5.26      -73.75    434.15 o 
 -26   6  17     3150.02     3374.44    411.55 o 
 -24   6  17     2308.38     1910.24    346.60 o 
 -22   6  17        0.62     -299.92    299.92 o 
 -20   6  17     5686.19     5326.15    594.51 o 
 -18   6  17     6153.01     7100.12    637.16 o 
 -16   6  17      510.43      346.72    195.20 o 
 -14   6  17      152.69      166.90    179.37 o 
 -12   6  17       85.35       33.91    170.14 o 
 -10   6  17     1605.84     1601.27    242.47 o 
  -8   6  17     5296.09     6609.40    398.97 o 
  -6   6  17     3534.57     4049.06    392.83 o 
  -4   6  17        2.60      -69.32    214.99 o 
  -2   6  17      443.58      655.27    293.39 o 
 -27   7  17       17.12     -367.03    367.03 o 
 -25   7  17     1805.29     1416.96    298.64 o 
 -23   7  17     1040.41      663.23    297.53 o 
 -21   7  17       43.74     -283.67    283.67 o 
 -19   7  17      880.78      473.88    214.14 o 
 -17   7  17        8.29     -161.43    161.43 o 
 -15   7  17      981.04      895.89    219.29 o 
 -13   7  17     3352.75     3354.43    368.18 o 
 -11   7  17      303.78      135.45    229.32 o 
  -9   7  17     1407.65     1124.86    294.18 o 
  -7   7  17      117.38     -262.27    303.33 o 
  -5   7  17      135.77       75.67    320.64 o 
  -3   7  17      745.05      849.62    297.00 o 
  -1   7  17     2243.34     2220.29    403.44 o 
 -26   8  17      205.50      -45.24    428.73 o 
 -24   8  17     2470.51     2811.88    560.36 o 
 -22   8  17      850.42      539.85    482.84 o 
 -20   8  17       93.04     -134.54    219.99 o 
 -18   8  17       42.91     -211.59    211.59 o 
 -16   8  17     1051.86     1017.98    295.05 o 
 -14   8  17     9304.18     9954.26    636.57 o 
 -12   8  17     6326.64     7690.16    570.62 o 
 -10   8  17     1077.02      818.96    282.49 o 
  -8   8  17       16.79     -282.67    282.67 o 
  -6   8  17      554.19      840.07    254.09 o 
  -4   8  17     1457.72     1636.37    317.99 o 
  -2   8  17     2275.42     1709.69    354.64 o 
 -25   9  17     1358.40      805.23    435.16 o 
 -23   9  17     2539.51     2242.70    388.78 o 
 -21   9  17      401.09       35.28    237.68 o 
 -19   9  17      651.13      497.97    413.11 o 
 -17   9  17       85.77     -204.15    204.15 o 
 -15   9  17     2229.76     2688.61    371.29 o 
 -13   9  17     9739.72     9840.43   1244.34 o 
 -11   9  17     2767.46     3083.75    378.87 o 
  -9   9  17     1872.55     1502.71    324.00 o 
  -7   9  17      849.04      190.37    398.35 o 
  -5   9  17      339.47      -14.59    390.20 o 
  -3   9  17     1434.80     1608.48    331.34 o 
 -24  10  17     1434.62     1348.82   1043.37 o 
 -22  10  17       57.43     -280.94    411.24 o 
 -20  10  17      923.66      942.51    279.67 o 
 -18  10  17     2346.31     2502.12    365.24 o 
 -16  10  17      636.81      423.10    262.59 o 
 -14  10  17     1831.07     1826.64    329.54 o 
 -12  10  17     2739.25     3128.45    389.36 o 
 -10  10  17       64.61      -71.83    255.98 o 
  -8  10  17      111.73        5.05    255.38 o 
  -6  10  17        2.35     -323.05    323.05 o 
  -4  10  17       56.12     -314.56    314.56 o 
 -23  11  17       73.95     -430.27    436.21 o 
 -21  11  17      909.32      986.61    373.23 o 
 -19  11  17     3797.61     4381.17    458.45 o 
 -17  11  17      813.78      540.09    279.51 o 
 -15  11  17      194.63     -222.01    242.43 o 
 -13  11  17       38.75     -237.29    237.29 o 
 -11  11  17      219.11      167.39    273.03 o 
  -9  11  17     3776.19     4043.92    446.55 o 
  -7  11  17     1854.98     2085.93    384.82 o 
  -5  11  17      327.21       90.94    427.87 o 
 -22  12  17       10.26     -147.00    279.21 o 
 -20  12  17     4028.58     4454.48    468.13 o 
 -18  12  17     3088.47     3747.45    653.17 o 
 -16  12  17      563.04      495.20    286.34 o 
 -14  12  17       59.42     -233.57    233.57 o 
 -12  12  17      128.80     -234.99    234.99 o 
 -10  12  17     2341.30     1979.78    368.47 o 
  -8  12  17     6049.27     7786.81    683.08 o 
 -19  13  17     3763.42     4087.63    590.44 o 
 -17  13  17      781.88      593.46    385.45 o 
 -15  13  17       27.73     -254.81    324.03 o 
 -13  13  17      245.15     -130.91    265.11 o 
 -11  13  17       90.30     -172.45    273.66 o 
 -30   0  18     4936.02     5254.54   1637.92 o 
 -28   0  18      105.34     -506.63    506.63 o 
 -26   0  18     2435.57     1547.57    623.97 o 
 -24   0  18      530.20      406.15    516.09 o 
 -22   0  18      210.02     -223.93    393.93 o 
 -20   0  18     4814.71     4376.40    682.06 o 
 -18   0  18      476.11        8.14    392.92 o 
 -16   0  18     5529.11     6097.17    850.71 o 
 -14   0  18    11596.54    14714.24   1353.95 o 
 -12   0  18    12157.62    13264.16   1447.60 o 
 -10   0  18     2407.49     2512.79    349.99 o 
  -8   0  18      375.06      -16.29    285.70 o 
  -6   0  18     1780.90     2582.81    469.61 o 
  -4   0  18     9795.60    11676.51    928.76 o 
  -2   0  18     6855.36     7562.76    785.22 o 
 -29   1  18     1073.77      661.37    397.34 o 
 -27   1  18     1837.64      858.50    432.83 o 
 -25   1  18     2775.20     2546.46    461.66 o 
 -23   1  18       36.28     -250.21    250.21 o 
 -21   1  18     1294.14     1032.20    320.30 o 
 -19   1  18     1827.45     1248.14    331.63 o 
 -17   1  18     1308.94     1236.51    289.48 o 
 -15   1  18     8633.63    10753.72    779.74 o 
 -13   1  18     5930.54     6971.81    434.58 o 
 -11   1  18     1759.78     1652.81    198.26 o 
  -9   1  18       69.35     -161.76    173.79 o 
  -7   1  18       15.68      -28.00    179.19 o 
  -5   1  18     3060.25     3949.92    403.10 o 
  -3   1  18     4774.61     6165.82    483.19 o 
  -1   1  18      911.38     1030.24    305.03 o 
 -28   2  18     1188.24      512.32    410.94 o 
 -26   2  18     6650.44     5151.72    617.35 o 
 -24   2  18     2169.78     1617.71    416.51 o 
 -22   2  18      385.43      259.50    278.46 o 
 -20   2  18     1702.94     1584.34    340.33 o 
 -18   2  18     1104.01      932.24    315.79 o 
 -16   2  18     2469.69     2202.04    356.99 o 
 -14   2  18     3207.78     2899.76    274.89 o 
 -12   2  18       36.94      -87.31    169.53 o 
 -10   2  18     4009.40     4229.31    276.09 o 
  -8   2  18     1408.54     1740.41    278.09 o 
  -6   2  18      320.00      444.77    228.15 o 
  -4   2  18      377.09      112.35    239.21 o 
  -2   2  18      357.20      645.65    267.14 o 
 -29   3  18     1269.37      671.83    501.52 o 
 -27   3  18     4756.42     4185.59    612.34 o 
 -25   3  18     9594.92    11639.02    951.03 o 
 -23   3  18      225.45     -277.87    277.87 o 
 -21   3  18     1201.40      959.55    364.24 o 
 -19   3  18     1547.09     1487.35    344.89 o 
 -17   3  18       11.37     -202.74    202.74 o 
 -15   3  18     1311.57     1465.20    226.15 o 
 -13   3  18     3452.69     3368.26    292.36 o 
 -11   3  18     4372.05     4914.71    373.35 o 
  -9   3  18     6387.59     7465.68    501.32 o 
  -7   3  18     2742.21     4077.17    389.53 o 
  -5   3  18     1784.29     2188.67    368.65 o 
  -3   3  18        5.71     -210.60    210.60 o 
  -1   3  18       43.95     -231.42    246.49 o 
 -28   4  18     2201.49     2199.51    645.35 o 
 -26   4  18     7817.28     8677.45    861.09 o 
 -24   4  18     5282.94     6806.34    719.52 o 
 -22   4  18      126.70      -99.65    273.96 o 
 -20   4  18      951.28      975.16    326.74 o 
 -18   4  18      581.45      361.47    269.35 o 
 -16   4  18      171.14      -20.94    164.31 o 
 -14   4  18     4335.25     4357.91    419.70 o 
 -12   4  18      308.42       13.43    169.10 o 
 -10   4  18     4589.90     6597.00    596.50 o 
  -8   4  18     7900.90    10270.75    586.91 o 
  -6   4  18     1342.64     1491.52    280.12 o 
  -4   4  18      577.45      600.60    262.84 o 
  -2   4  18       19.37     -119.28    238.34 o 
 -27   5  18     4209.78     3547.53    577.66 o 
 -25   5  18     3744.48     2479.85    508.05 o 
 -23   5  18      359.60      -52.44    312.08 o 
 -21   5  18      872.91      376.01    286.97 o 
 -19   5  18       77.37     -171.07    249.42 o 
 -17   5  18       26.82     -171.26    171.26 o 
 -15   5  18     1270.15      946.67    216.50 o 
 -13   5  18      408.45      179.34    178.16 o 
 -11   5  18     1326.37      659.27    214.65 o 
  -9   5  18     2930.58     3271.43    377.46 o 
  -7   5  18      265.52      260.42    224.50 o 
  -5   5  18      298.05      232.14    243.83 o 
  -3   5  18      310.33      121.98    258.94 o 
 -28   6  18       92.22     -266.36    266.36 o 
 -26   6  18     3282.95     2578.50    527.46 o 
 -24   6  18       58.28     -311.08    311.08 o 
 -22   6  18      888.19      -60.30    310.38 o 
 -20   6  18      145.44     -233.52    269.43 o 
 -18   6  18      107.21     -178.42    178.42 o 
 -16   6  18     1130.55     1310.02    236.09 o 
 -14   6  18     3697.38     3795.95    325.46 o 
 -12   6  18     1496.63     1375.78    245.65 o 
 -10   6  18       95.37      -92.76    192.71 o 
  -8   6  18      229.81       98.84    247.02 o 
  -6   6  18     2172.50     2545.09    351.45 o 
  -4   6  18     2913.29     3717.25    419.59 o 
 -27   7  18      482.05      -32.20    469.01 o 
 -25   7  18      421.01     -256.42    371.52 o 
 -23   7  18      523.38      312.06    366.06 o 
 -21   7  18      578.06      109.30    309.10 o 
 -19   7  18       33.07     -215.46    215.46 o 
 -17   7  18      123.82       18.51    233.05 o 
 -15   7  18     7941.33     8725.80    605.20 o 
 -13   7  18     2876.93     3098.51    393.99 o 
 -11   7  18      825.63      577.21    271.45 o 
  -9   7  18      253.40     -239.41    246.43 o 
  -7   7  18     1829.14     1608.65    461.80 o 
  -5   7  18     3474.27     4718.28    445.87 o 
  -3   7  18     2116.09     3009.84    398.77 o 
 -26   8  18      458.78     -393.63    590.44 o 
 -24   8  18       18.59     -434.01    434.01 o 
 -22   8  18      415.08       47.17    451.28 o 
 -20   8  18      500.37      183.58    404.79 o 
 -18   8  18      293.57      197.93    243.35 o 
 -16   8  18     1322.79     1437.42    303.34 o 
 -14   8  18     3627.56     4156.12    429.64 o 
 -12   8  18       86.39     -125.21    236.90 o 
 -10   8  18      104.66     -169.41    241.73 o 
  -8   8  18      157.89     -111.30    371.54 o 
  -6   8  18       67.10      312.15    415.99 o 
  -4   8  18      678.37      873.32    300.39 o 
 -25   9  18     1137.74      418.37    595.16 o 
 -23   9  18      179.89     -453.01    453.01 o 
 -21   9  18      531.79       95.69    415.31 o 
 -19   9  18      192.77       80.12    255.34 o 
 -17   9  18      247.46       74.63    240.61 o 
 -15   9  18     1053.40     1143.11    308.02 o 
 -13   9  18      409.86      568.95    269.81 o 
 -11   9  18      217.86      -11.54    273.89 o 
  -9   9  18      269.12       77.06    387.49 o 
  -7   9  18     1111.25      965.34    433.64 o 
  -5   9  18      540.24      423.46    390.88 o 
 -24  10  18      272.53     -517.49    517.49 o 
 -22  10  18      293.88     -190.71    408.53 o 
 -20  10  18      129.96      -34.33    259.57 o 
 -18  10  18      993.09      711.09    382.74 o 
 -16  10  18      700.79      488.74    283.71 o 
 -14  10  18      184.45      114.87    269.51 o 
 -12  10  18      332.74       47.75    273.39 o 
 -10  10  18     1996.68     2083.18    362.71 o 
  -8  10  18     2432.34     2822.97    422.55 o 
 -21  11  18        2.10      -94.31    559.21 o 
 -19  11  18     1163.12      984.20    319.47 o 
 -17  11  18      830.44      382.39    408.02 o 
 -15  11  18      728.83      488.69    311.65 o 
 -13  11  18       26.59     -253.61    253.61 o 
 -11  11  18      868.57      940.66    314.17 o 
  -9  11  18     2385.04     2743.70    412.83 o 
 -20  12  18      167.81     -191.56    327.46 o 
 -18  12  18      226.13     -199.23    269.05 o 
 -16  12  18        4.24     -239.18    239.18 o 
 -14  12  18        6.51     -213.21    213.21 o 
 -12  12  18      470.60      -80.21    268.34 o 
 -29   1  19      932.11     -245.29    419.25 o 
 -27   1  19      483.52     -372.60    373.93 o 
 -25   1  19      114.75     -170.55    320.52 o 
 -23   1  19       49.64     -274.37    274.37 o 
 -21   1  19       20.51     -251.99    251.99 o 
 -19   1  19      417.63       11.40    252.26 o 
 -17   1  19        1.56     -216.18    216.18 o 
 -15   1  19        4.69     -162.64    232.76 o 
 -13   1  19      713.43      706.75    202.85 o 
 -11   1  19      361.00      383.12    160.79 o 
  -9   1  19     4690.08     5061.79    403.01 o 
  -7   1  19     3000.18     3214.60    361.00 o 
  -5   1  19      894.99     1034.72    285.98 o 
  -3   1  19     1427.67     1931.28    343.93 o 
 -28   2  19      304.22     -297.13    375.44 o 
 -26   2  19      382.94     -216.56    344.88 o 
 -24   2  19      812.11      328.46    417.86 o 
 -22   2  19      155.34      -59.45    262.23 o 
 -20   2  19      185.94       70.39    260.51 o 
 -18   2  19      553.62      267.50    286.57 o 
 -16   2  19      310.76       87.27    252.31 o 
 -14   2  19       75.88      -33.46    172.47 o 
 -12   2  19        4.17     -123.94    173.29 o 
 -10   2  19     3084.95     3013.57    255.77 o 
  -8   2  19     2605.25     2764.96    350.94 o 
  -6   2  19     2267.59     2951.66    367.46 o 
  -4   2  19     1858.60     2247.46    341.90 o 
 -29   3  19       84.80     -423.28    423.28 o 
 -27   3  19      130.45     -397.17    397.17 o 
 -25   3  19      110.25     -312.40    312.40 o 
 -23   3  19      404.62     -230.28    294.11 o 
 -21   3  19      221.02     -257.12    257.12 o 
 -19   3  19       31.03     -244.60    244.60 o 
 -17   3  19       29.72     -205.39    205.39 o 
 -15   3  19     2092.30     2276.71    275.15 o 
 -13   3  19       40.75     -136.54    174.43 o 
 -11   3  19       39.26      -56.08    179.86 o 
  -9   3  19      587.28      515.11    205.23 o 
  -7   3  19      628.03      269.66    236.78 o 
  -5   3  19      513.60      442.44    270.81 o 
 -28   4  19     1227.95      303.40    414.00 o 
 -26   4  19     1434.35      954.42    419.50 o 
 -24   4  19      445.70     -221.55    474.54 o 
 -22   4  19      332.51      -96.59    275.22 o 
 -20   4  19        1.76     -252.15    252.15 o 
 -18   4  19      197.30      -62.47    242.19 o 
 -16   4  19     1384.79     1182.02    231.35 o 
 -14   4  19       88.12     -185.26    185.26 o 
 -12   4  19     1441.87     1326.99    247.02 o 
 -10   4  19      458.69      531.69    229.37 o 
  -8   4  19      383.75      181.84    191.59 o 
  -6   4  19       52.69     -211.78    211.78 o 
  -4   4  19       64.41     -219.03    219.03 o 
 -27   5  19     2833.13     2521.53    529.92 o 
 -25   5  19     1782.82     1237.79    597.20 o 
 -23   5  19      255.90      -38.45    310.41 o 
 -21   5  19      411.63       42.52    295.56 o 
 -19   5  19      266.27      -15.69    283.97 o 
 -17   5  19     2322.67     2083.18    363.94 o 
 -15   5  19        7.27     -173.89    173.89 o 
 -13   5  19     3038.17     2685.33    294.28 o 
 -11   5  19     1514.73     1272.69    253.41 o 
  -9   5  19     3819.66     4650.31    583.83 o 
  -7   5  19     2160.46     2242.95    335.44 o 
  -5   5  19      125.80      -41.40    236.77 o 
 -26   6  19     1742.76     1276.38    707.62 o 
 -24   6  19      257.21     -123.16    335.33 o 
 -22   6  19      132.11      -40.56    317.53 o 
 -20   6  19      287.08     -101.51    284.56 o 
 -18   6  19     1731.35     1255.81    347.36 o 
 -16   6  19     1279.54     1286.22    250.11 o 
 -14   6  19       32.00     -168.38    168.38 o 
 -12   6  19       18.09     -191.24    191.24 o 
 -10   6  19     3437.74     3164.76    399.25 o 
  -8   6  19     2386.61     2661.54    549.01 o 
  -6   6  19       59.36      -79.44    232.19 o 
 -25   7  19      363.99      -75.33    489.29 o 
 -23   7  19      510.14       67.19    423.12 o 
 -21   7  19      748.60      531.36    488.27 o 
 -19   7  19        9.06     -354.94    354.94 o 
 -17   7  19     1369.82     1074.30    276.82 o 
 -15   7  19     3401.64     3561.24    407.66 o 
 -13   7  19     3524.85     3436.83    416.93 o 
 -11   7  19        5.22     -266.72    266.72 o 
  -9   7  19      907.56      789.37    306.59 o 
  -7   7  19      467.85       31.90    376.29 o 
 -24   8  19      100.59     -293.83    483.86 o 
 -22   8  19     1930.26     1773.23    554.10 o 
 -20   8  19     1159.21     1108.51    481.48 o 
 -18   8  19        9.81     -234.23    234.23 o 
 -16   8  19     3097.78     3327.87    403.55 o 
 -14   8  19     5290.44     5969.48    652.54 o 
 -12   8  19      526.71      349.80    266.46 o 
 -10   8  19      280.16       24.42    262.09 o 
  -8   8  19      517.80      323.01    417.01 o 
 -23   9  19     1061.94      409.20    476.73 o 
 -21   9  19     1692.32     1107.15    521.52 o 
 -19   9  19      478.17      207.82    264.09 o 
 -17   9  19     1016.08     1148.45    314.54 o 
 -15   9  19     2860.92     2613.30    372.98 o 
 -13   9  19      685.77      624.84    292.21 o 
 -11   9  19      167.76      101.28    289.59 o 
  -9   9  19      388.30       76.02    294.02 o 
 -22  10  19     1113.02      627.36    518.47 o 
 -20  10  19      545.84      200.30    478.58 o 
 -18  10  19        0.15     -245.29    245.29 o 
 -16  10  19     1245.19     1392.66    346.94 o 
 -14  10  19     1211.80     1302.45    317.33 o 
 -12  10  19      123.67      -14.60    270.19 o 
 -10  10  19      817.73     1010.35    346.45 o 
 -19  11  19      103.62     -246.28    246.28 o 
 -17  11  19      386.14      -80.50    532.23 o 
 -15  11  19      715.51      732.82    316.70 o 
 -13  11  19      129.26       37.08    278.03 o 
 -26   0  20       94.42       79.07    540.53 o 
 -24   0  20     3945.38     3226.12    660.96 o 
 -22   0  20     5577.06     6178.61    920.28 o 
 -20   0  20      968.78      563.26    427.53 o 
 -18   0  20       62.75     -148.29    327.42 o 
 -16   0  20       10.18     -284.67    354.57 o 
 -14   0  20        0.01     -215.78    377.99 o 
 -12   0  20     1217.80     1140.40    445.51 o 
 -10   0  20     1061.93     1012.03    364.60 o 
  -8   0  20     2253.01     3287.20    545.96 o 
  -6   0  20     1085.79     1056.93    430.58 o 
 -27   1  20      583.67     -374.03    374.03 o 
 -25   1  20     1584.92      934.35    396.04 o 
 -23   1  20     4952.72     4434.18    514.69 o 
 -21   1  20     2058.06     1884.89    389.64 o 
 -19   1  20      137.22        7.79    275.63 o 
 -17   1  20      389.02      404.49    280.92 o 
 -15   1  20      709.41      534.77    282.97 o 
 -13   1  20      278.51      442.20    310.63 o 
 -11   1  20     3482.34     3692.86    338.71 o 
  -9   1  20      130.15     -166.37    166.37 o 
  -7   1  20     1313.62     1483.43    300.56 o 
 -28   2  20     3255.69     2543.06    545.91 o 
 -26   2  20     1059.92      479.94    406.74 o 
 -24   2  20     1376.18      793.86    341.96 o 
 -22   2  20     1775.64     1962.64    416.09 o 
 -20   2  20      167.69     -158.13    269.46 o 
 -18   2  20     1714.23     1607.47    352.92 o 
 -16   2  20     4525.17     4816.82   1076.03 o 
 -14   2  20     1279.58     1011.55    309.40 o 
 -12   2  20     4053.15     4480.23    386.21 o 
 -10   2  20     3583.55     4239.46    337.84 o 
  -8   2  20       83.44     -209.03    209.03 o 
  -6   2  20       79.10       68.92    236.88 o 
 -27   3  20     6790.81     7000.79    777.52 o 
 -25   3  20     2968.40     2896.21    510.02 o 
 -23   3  20      452.20      205.90    319.80 o 
 -21   3  20      107.34     -168.42    305.23 o 
 -19   3  20     1345.63     1022.42    330.71 o 
 -17   3  20     5268.42     6908.83    672.18 o 
 -15   3  20     2549.86     2296.77    399.27 o 
 -13   3  20      716.99      657.36    240.50 o 
 -11   3  20     4834.07     6032.44    451.70 o 
  -9   3  20      206.23        3.25    200.69 o 
  -7   3  20      417.14      369.27    274.21 o 
 -26   4  20     5358.28     4010.34    577.80 o 
 -24   4  20      127.07     -229.59    315.22 o 
 -22   4  20      201.87     -250.84    292.22 o 
 -20   4  20      225.14      -85.45    268.39 o 
 -18   4  20     2759.68     2790.25    429.60 o 
 -16   4  20     2678.89     2999.72    433.80 o 
 -14   4  20      204.34     -108.39    208.03 o 
 -12   4  20     1105.56     1085.59    260.27 o 
 -10   4  20      319.00      316.52    216.06 o 
  -8   4  20      738.75      896.45    289.43 o 
 -27   5  20     1830.34      740.03    486.48 o 
 -25   5  20      160.72     -362.90    362.90 o 
 -23   5  20     1095.76      518.55    356.99 o 
 -21   5  20     1080.93      483.78    332.89 o 
 -19   5  20      143.45      -59.43    266.83 o 
 -17   5  20     1524.36     1352.09    365.88 o 
 -15   5  20      556.23      241.23    217.47 o 
 -13   5  20      194.61        2.60    196.50 o 
 -11   5  20       50.98      103.85    215.04 o 
  -9   5  20     1225.11     1356.20    267.23 o 
  -7   5  20      162.34     -139.81    385.79 o 
 -26   6  20      562.08     -246.97    418.31 o 
 -24   6  20     4358.85     4592.44    591.05 o 
 -22   6  20     4836.20     4466.48   1594.48 o 
 -20   6  20     1537.18      787.04    346.41 o 
 -18   6  20      111.75     -367.84    367.84 o 
 -16   6  20      158.05       81.51    212.51 o 
 -14   6  20        5.57     -207.98    249.89 o 
 -12   6  20       64.31     -174.64    253.48 o 
 -10   6  20      488.98      379.38    606.00 o 
  -8   6  20       44.41       22.74    394.95 o 
 -25   7  20     2669.39     2312.70    655.53 o 
 -23   7  20     4622.92     5112.42    811.35 o 
 -21   7  20     1926.63     1189.61    553.76 o 
 -19   7  20      772.80      372.90    452.98 o 
 -17   7  20      195.47      249.96    261.78 o 
 -15   7  20      147.81       -1.77    261.46 o 
 -13   7  20      203.95       51.07    270.97 o 
 -11   7  20       30.59     -260.92    260.92 o 
  -9   7  20       14.71     -229.04    279.78 o 
 -24   8  20      625.93      179.17    494.38 o 
 -22   8  20      531.79      211.37    449.25 o 
 -20   8  20        7.68     -385.48    385.48 o 
 -18   8  20        5.13     -237.83    237.83 o 
 -16   8  20       15.02       68.06    258.56 o 
 -14   8  20      399.49      282.27    280.70 o 
 -12   8  20      384.11        6.50    270.47 o 
 -10   8  20        2.40     -133.63    398.53 o 
 -21   9  20      247.73     -372.93    425.87 o 
 -19   9  20       80.94     -260.80    260.80 o 
 -17   9  20      349.24     -252.17    252.17 o 
 -15   9  20      959.32     1244.29    373.57 o 
 -13   9  20      705.12      382.80    274.32 o 
 -18  10  20      183.77     -199.76    275.35 o 
 -16  10  20     2916.96     2766.03    416.82 o 
 -27   1  21     1042.06      326.32    424.05 o 
 -25   1  21     2109.66     1748.41    419.61 o 
 -23   1  21     1227.49      936.03    365.90 o 
 -21   1  21      604.29      190.52    323.90 o 
 -19   1  21     1304.65     1078.90    343.84 o 
 -17   1  21     2071.40     2162.46    390.75 o 
 -15   1  21      858.47     1025.49    351.01 o 
 -13   1  21      215.77       31.96    268.39 o 
 -11   1  21       14.49       18.90    214.33 o 
  -9   1  21      207.43      151.32    184.98 o 
 -26   2  21     2124.57     1258.38    431.20 o 
 -24   2  21     4644.90     4653.13    547.05 o 
 -22   2  21      513.43       71.54    334.77 o 
 -20   2  21     1096.06      600.44    362.07 o 
 -18   2  21     1146.88      669.21    316.45 o 
 -16   2  21      210.51      206.91    279.09 o 
 -14   2  21      377.36      346.81    321.02 o 
 -12   2  21      108.07       63.86    231.43 o 
 -10   2  21       87.95       91.60    217.78 o 
 -27   3  21       12.91     -365.65    365.65 o 
 -25   3  21     1350.04      477.14    375.91 o 
 -23   3  21     1214.26      567.22    355.70 o 
 -21   3  21       42.39     -289.28    289.28 o 
 -19   3  21       32.34     -268.74    268.74 o 
 -17   3  21       34.58     -250.35    287.79 o 
 -15   3  21       45.71       86.98    280.44 o 
 -13   3  21      546.27      511.12    233.91 o 
 -11   3  21       29.12     -196.12    196.12 o 
  -9   3  21       10.42       99.26    221.50 o 
 -26   4  21      532.83       94.44    401.17 o 
 -24   4  21        6.74     -311.38    311.38 o 
 -22   4  21       58.18     -268.48    268.48 o 
 -20   4  21     1544.77     1024.92    438.20 o 
 -18   4  21       13.22     -110.14    266.52 o 
 -16   4  21      241.85      238.99    284.05 o 
 -14   4  21       26.02      -64.51    210.83 o 
 -12   4  21       36.48       88.20    233.58 o 
 -10   4  21       38.53     -213.03    225.18 o 
 -25   5  21      730.86      247.96    381.07 o 
 -23   5  21      608.77       -9.40    316.64 o 
 -21   5  21     1030.55      357.43    342.28 o 
 -19   5  21     1774.78     1822.83    393.18 o 
 -17   5  21     1946.58     2289.14    413.95 o 
 -15   5  21      321.69      135.23    220.35 o 
 -13   5  21       46.34     -207.17    207.17 o 
 -11   5  21        6.63     -226.16    226.16 o 
 -24   6  21      300.89     -321.13    321.13 o 
 -22   6  21       61.04     -296.33    296.33 o 
 -20   6  21      819.22      621.59    502.52 o 
 -18   6  21     4655.23     6905.13    976.95 o 
 -16   6  21     1331.91     1360.29    328.66 o 
 -14   6  21      101.20      -72.34    262.93 o 
 -12   6  21       99.14      -38.83    282.04 o 
 -23   7  21      683.92      541.54    532.38 o 
 -21   7  21      107.84     -417.72    425.19 o 
 -19   7  21      583.98      563.26    449.58 o 
 -17   7  21     1966.85     1824.85    356.19 o 
 -15   7  21       13.41      -50.58    307.57 o 
 -13   7  21      725.91      497.81    291.86 o 
 -20   8  21      240.88     -348.84    395.66 o 
 -18   8  21      535.46      139.83    286.20 o 
 -16   8  21      123.96     -248.78    248.78 o 
 -24   0  22     4400.45     4533.85    771.31 o 
 -22   0  22     1714.09     1358.26    535.44 o 
 -20   0  22       44.67      -15.27    410.22 o 
 -18   0  22      187.61      -10.52    447.55 o 
 -16   0  22     1966.86     1912.32    527.63 o 
 -14   0  22     4656.89     7601.10   1038.36 o 
 -12   0  22     6380.05     8186.79   1090.62 o 
 -25   1  22     3891.10     3698.46    522.48 o 
 -23   1  22     2550.76     2108.00    443.74 o 
 -21   1  22        0.51       53.46    326.92 o 
 -19   1  22      245.67     -135.39    371.54 o 
 -17   1  22       96.00      112.59    342.35 o 
 -15   1  22     2011.91     1991.88    383.21 o 
 -13   1  22     3005.31     3075.82    517.42 o 
 -24   2  22     2513.06     2118.54    446.57 o 
 -22   2  22        0.32     -293.24    293.24 o 
 -20   2  22     1297.01     1171.53    361.11 o 
 -18   2  22     1120.36      866.98    339.65 o 
 -16   2  22        9.27       57.76    286.04 o 
 -14   2  22      340.04      558.69    317.82 o 
 -23   3  22      101.22     -305.00    305.00 o 
 -21   3  22     1228.11      862.91    360.43 o 
 -19   3  22     3690.30     3551.41    471.41 o 
 -17   3  22     1770.32     2091.37    408.35 o 
 -15   3  22      200.65       76.16    400.38 o 
 -13   3  22      345.27      185.79    235.84 o 
 -24   4  22      540.17      -89.54    358.23 o 
 -22   4  22      421.38     -339.61    339.61 o 
 -20   4  22     1664.32     1541.60    507.76 o 
 -18   4  22     5557.35     7667.10    751.37 o 
 -16   4  22     2150.15     1776.43    397.84 o 
 -14   4  22      286.14      -58.75    220.56 o 
 -21   5  22       41.20     -276.15    276.15 o 
 -19   5  22      728.13      499.72    327.61 o 
 -17   5  22     1767.31     2241.59    398.11 o 
 -15   5  22       29.73     -215.08    215.08 o 
 -18   6  22      247.56       84.83    393.59 o 
                                                 
